# Supplementary material for: Can digital skill protect against job displacement risk caused by artificial intelligence? Empirical evidence from 701 detailed occupations
Source: PLoS One. 2022 Nov 8;17(11):e0277280. doi: 10.1371/journal.pone.0277280 (PMC9642882; doi:10.1371/journal.pone.0277280)
Supplement: S1 Dataset — (XLS) [file pone.0277280.s003.xls]

## Sheet: StudyDataset
ID	code	title	Risk	STEM	Category	Level	Openings	Earnings	Employments	Year	Trends	Skill	Ln_Earnings	Ln_Employments	Ln_Openings	_est_f	_est_g	_est_h	_est_非STEM背景	_est_STEM背景	_est_aaa	_est_aaaa	_est_e	_est_aa	Ln_AutoRisk	_est_d	_est_a	_est_b	_est_c	_est_a1	_est_b1	_est_c1	_est_a2	_est_b2	_est_c2	_est_a3	_est_b3	_est_c3	_est_a4	_est_b4	_est_c4	_est_a5	_est_b5	_est_c5	Skillgroup	Risk×Skill	_est_alla	_est_allb	_est_stem1a
1	29-1125	Recreational Therapists	0.28	0	29	4	1.2	45520	18640	2013	6	14	10.7259	9.83307	0.182322	1	1	1	1	0	1	0	1	0	-5.87814	1	1	1	0	0	0	0	0	0	0	0	0	0	1	1	1	0	0	0	2	0.56	1	1	0
1	29-1125	Recreational Therapists	0.28	0	29	4	1.2	46060	17950	2014	6	14	10.7377	9.79535	0.182322	1	1	1	1	0	1	0	1	0	-5.87814	1	1	1	0	0	0	0	0	0	0	0	0	0	1	1	1	0	0	0	2	0.56	1	1	0
1	29-1125	Recreational Therapists	0.28	0	29	4	1.2	47790	17880	2015	6	14	10.7746	9.79144	0.182322	1	1	1	1	0	1	0	1	0	-5.87814	1	1	1	0	0	0	0	0	0	0	0	0	0	1	1	1	0	0	0	2	0.56	1	1	0
1	29-1125	Recreational Therapists	0.28	0	29	4	1.2	48190	18100	2016	6	14	10.7829	9.80367	0.182322	1	1	1	1	0	1	0	1	0	-5.87814	1	1	1	0	0	0	0	0	0	0	0	0	0	1	1	1	0	0	0	2	0.56	1	1	0
1	29-1125	Recreational Therapists	0.28	0	29	4	1.2	49670	18490	2017	6	14	10.8132	9.82499	0.182322	1	1	1	1	0	1	0	1	0	-5.87814	1	1	1	0	0	0	0	0	0	0	0	0	0	1	1	1	0	0	0	2	0.56	1	1	0
1	29-1125	Recreational Therapists	0.28	0	29	4	1.2	50640	18840	2018	6	14	10.8325	9.84374	0.182322	1	1	1	1	0	1	0	1	0	-5.87814	1	1	1	0	0	0	0	0	0	0	0	0	0	1	1	1	0	0	0	2	0.56	1	1	0
1	29-1125	Recreational Therapists	0.28	0	29	4	1.2	58665	867.5	2019	6	14	10.9796	6.76562	0.182322	1	1	1	1	0	1	0	1	0	-5.87814	1	1	1	0	0	0	0	0	0	0	0	0	0	1	1	1	0	0	0	2	0.56	1	1	0
2	49-1011	First-Line Supervisors of Mechanics; Installers; and Repairers	0.3	0	49	3	42.1	63490	428620	2013	4	39	11.0586	12.9683	3.74005	1	1	1	1	0	1	0	1	0	-5.80914	1	1	1	0	0	0	0	0	0	0	1	1	1	0	0	0	0	0	0	3	0.9	1	1	0
2	49-1011	First-Line Supervisors of Mechanics; Installers; and Repairers	0.3	0	49	3	42.1	64670	434810	2014	4	39	11.0771	12.9827	3.74005	1	1	1	1	0	1	0	1	0	-5.80914	1	1	1	0	0	0	0	0	0	0	1	1	1	0	0	0	0	0	0	3	0.9	1	1	0
2	49-1011	First-Line Supervisors of Mechanics; Installers; and Repairers	0.3	0	49	3	42.1	65890	445510	2015	4	39	11.0957	13.007	3.74005	1	1	1	1	0	1	0	1	0	-5.80914	1	1	1	0	0	0	0	0	0	0	1	1	1	0	0	0	0	0	0	3	0.9	1	1	0
2	49-1011	First-Line Supervisors of Mechanics; Installers; and Repairers	0.3	0	49	3	42.1	66730	453330	2016	4	39	11.1084	13.0244	3.74005	1	1	1	1	0	1	0	1	0	-5.80914	1	1	1	0	0	0	0	0	0	0	1	1	1	0	0	0	0	0	0	3	0.9	1	1	0
2	49-1011	First-Line Supervisors of Mechanics; Installers; and Repairers	0.3	0	49	3	42.1	68120	460370	2017	4	39	11.129	13.0398	3.74005	1	1	1	1	0	1	0	1	0	-5.80914	1	1	1	0	0	0	0	0	0	0	1	1	1	0	0	0	0	0	0	3	0.9	1	1	0
2	49-1011	First-Line Supervisors of Mechanics; Installers; and Repairers	0.3	0	49	3	42.1	69320	471820	2018	4	39	11.1465	13.0644	3.74005	1	1	1	1	0	1	0	1	0	-5.80914	1	1	1	0	0	0	0	0	0	0	1	1	1	0	0	0	0	0	0	3	0.9	1	1	0
2	49-1011	First-Line Supervisors of Mechanics; Installers; and Repairers	0.3	0	49	3	42.1	58665	867.5	2019	4	39	10.9796	6.76562	3.74005	1	1	1	1	0	1	0	1	0	-5.80914	1	1	1	0	0	0	0	0	0	0	1	1	1	0	0	0	0	0	0	3	0.9	1	1	0
3	11-9161	Emergency Management Directors	0.3	0	11	4	0.7	67150	9800	2013	5	23	11.1147	9.19014	-0.356675	1	1	1	1	0	1	0	1	0	-5.80914	1	1	1	0	0	0	0	0	0	0	0	0	0	1	1	1	0	0	0	2	0.6	1	1	0
3	11-9161	Emergency Management Directors	0.3	0	11	4	0.7	69810	9770	2014	5	23	11.1535	9.18707	-0.356675	1	1	1	1	0	1	0	1	0	-5.80914	1	1	1	0	0	0	0	0	0	0	0	0	0	1	1	1	0	0	0	2	0.6	1	1	0
3	11-9161	Emergency Management Directors	0.3	0	11	4	0.7	73750	9840	2015	5	23	11.2084	9.19421	-0.356675	1	1	1	1	0	1	0	1	0	-5.80914	1	1	1	0	0	0	0	0	0	0	0	0	0	1	1	1	0	0	0	2	0.6	1	1	0
3	11-9161	Emergency Management Directors	0.3	0	11	4	0.7	78060	9570	2016	5	23	11.2652	9.16639	-0.356675	1	1	1	1	0	1	0	1	0	-5.80914	1	1	1	0	0	0	0	0	0	0	0	0	0	1	1	1	0	0	0	2	0.6	1	1	0
3	11-9161	Emergency Management Directors	0.3	0	11	4	0.7	81140	9560	2017	5	23	11.3039	9.16534	-0.356675	1	1	1	1	0	1	0	1	0	-5.80914	1	1	1	0	0	0	0	0	0	0	0	0	0	1	1	1	0	0	0	2	0.6	1	1	0
3	11-9161	Emergency Management Directors	0.3	0	11	4	0.7	82570	9550	2018	5	23	11.3214	9.1643	-0.356675	1	1	1	1	0	1	0	1	0	-5.80914	1	1	1	0	0	0	0	0	0	0	0	0	0	1	1	1	0	0	0	2	0.6	1	1	0
3	11-9161	Emergency Management Directors	0.3	0	11	4	0.7	58665	867.5	2019	5	23	10.9796	6.76562	-0.356675	1	1	1	1	0	1	0	1	0	-5.80914	1	1	1	0	0	0	0	0	0	0	0	0	0	1	1	1	0	0	0	2	0.6	1	1	0
4	21-1023	Mental Health and Substance Abuse Social Workers	0.31	0	21	5	13.4	44420	110010	2013	6	26	10.7014	11.6083	2.59525	1	1	1	1	0	1	0	1	0	-5.77635	1	1	1	0	0	0	0	0	0	0	0	0	0	0	0	0	1	1	1	3	0.93	1	1	0
4	21-1023	Mental Health and Substance Abuse Social Workers	0.31	0	21	5	13.4	45820	109460	2014	6	26	10.7325	11.6033	2.59525	1	1	1	1	0	1	0	1	0	-5.77635	1	1	1	0	0	0	0	0	0	0	0	0	0	0	0	0	1	1	1	3	0.93	1	1	0
4	21-1023	Mental Health and Substance Abuse Social Workers	0.31	0	21	5	13.4	47190	110070	2015	6	26	10.7619	11.6089	2.59525	1	1	1	1	0	1	0	1	0	-5.77635	1	1	1	0	0	0	0	0	0	0	0	0	0	0	0	0	1	1	1	3	0.93	1	1	0
4	21-1023	Mental Health and Substance Abuse Social Workers	0.31	0	21	5	13.4	47880	114040	2016	6	26	10.7765	11.6443	2.59525	1	1	1	1	0	1	0	1	0	-5.77635	1	1	1	0	0	0	0	0	0	0	0	0	0	0	0	0	1	1	1	3	0.93	1	1	0
4	21-1023	Mental Health and Substance Abuse Social Workers	0.31	0	21	5	13.4	47830	112040	2017	6	26	10.7754	11.6266	2.59525	1	1	1	1	0	1	0	1	0	-5.77635	1	1	1	0	0	0	0	0	0	0	0	0	0	0	0	0	1	1	1	3	0.93	1	1	0
4	21-1023	Mental Health and Substance Abuse Social Workers	0.31	0	21	5	13.4	49630	116750	2018	6	26	10.8124	11.6678	2.59525	1	1	1	1	0	1	0	1	0	-5.77635	1	1	1	0	0	0	0	0	0	0	0	0	0	0	0	0	1	1	1	3	0.93	1	1	0
4	21-1023	Mental Health and Substance Abuse Social Workers	0.31	0	21	5	13.4	58665	867.5	2019	6	26	10.9796	6.76562	2.59525	1	1	1	1	0	1	0	1	0	-5.77635	1	1	1	0	0	0	0	0	0	0	0	0	0	0	0	0	1	1	1	3	0.93	1	1	0
5	29-1181	Audiologists	0.33	0	29	5	0.8	74360	11550	2013	6	25	11.2167	9.35444	-0.223144	1	1	1	1	0	1	0	1	0	-5.71383	1	1	1	0	0	0	0	0	0	0	0	0	0	0	0	0	1	1	1	3	0.99	1	1	0
5	29-1181	Audiologists	0.33	0	29	5	0.8	76790	12250	2014	6	25	11.2488	9.41328	-0.223144	1	1	1	1	0	1	0	1	0	-5.71383	1	1	1	0	0	0	0	0	0	0	0	0	0	0	0	0	1	1	1	3	0.99	1	1	0
5	29-1181	Audiologists	0.33	0	29	5	0.8	77420	12070	2015	6	25	11.257	9.39848	-0.223144	1	1	1	1	0	1	0	1	0	-5.71383	1	1	1	0	0	0	0	0	0	0	0	0	0	0	0	0	1	1	1	3	0.99	1	1	0
5	29-1181	Audiologists	0.33	0	29	5	0.8	79290	12310	2016	6	25	11.2809	9.41817	-0.223144	1	1	1	1	0	1	0	1	0	-5.71383	1	1	1	0	0	0	0	0	0	0	0	0	0	0	0	0	1	1	1	3	0.99	1	1	0
5	29-1181	Audiologists	0.33	0	29	5	0.8	80040	12020	2017	6	25	11.2903	9.39433	-0.223144	1	1	1	1	0	1	0	1	0	-5.71383	1	1	1	0	0	0	0	0	0	0	0	0	0	0	0	0	1	1	1	3	0.99	1	1	0
5	29-1181	Audiologists	0.33	0	29	5	0.8	82210	13300	2018	6	25	11.317	9.49552	-0.223144	1	1	1	1	0	1	0	1	0	-5.71383	1	1	1	0	0	0	0	0	0	0	0	0	0	0	0	0	1	1	1	3	0.99	1	1	0
5	29-1181	Audiologists	0.33	0	29	5	0.8	58665	867.5	2019	6	25	10.9796	6.76562	-0.223144	1	1	1	1	0	1	0	1	0	-5.71383	1	1	1	0	0	0	0	0	0	0	0	0	0	0	0	0	1	1	1	3	0.99	1	1	0
6	29-1122	Occupational Therapists	0.35	0	29	5	10.3	77890	108410	2013	6	48	11.2631	11.5937	2.33214	1	1	1	1	0	1	0	1	0	-5.65499	1	1	1	0	0	0	0	0	0	0	0	0	0	0	0	0	1	1	1	3	1.05	1	1	0
6	29-1122	Occupational Therapists	0.35	0	29	5	10.3	80000	110520	2014	6	48	11.2898	11.613	2.33214	1	1	1	1	0	1	0	1	0	-5.65499	1	1	1	0	0	0	0	0	0	0	0	0	0	0	0	0	1	1	1	3	1.05	1	1	0
6	29-1122	Occupational Therapists	0.35	0	29	5	10.3	81690	114660	2015	6	48	11.3107	11.6497	2.33214	1	1	1	1	0	1	0	1	0	-5.65499	1	1	1	0	0	0	0	0	0	0	0	0	0	0	0	0	1	1	1	3	1.05	1	1	0
6	29-1122	Occupational Therapists	0.35	0	29	5	10.3	83730	118070	2016	6	48	11.3354	11.679	2.33214	1	1	1	1	0	1	0	1	0	-5.65499	1	1	1	0	0	0	0	0	0	0	0	0	0	0	0	0	1	1	1	3	1.05	1	1	0
6	29-1122	Occupational Therapists	0.35	0	29	5	10.3	84640	126050	2017	6	48	11.3462	11.7444	2.33214	1	1	1	1	0	1	0	1	0	-5.65499	1	1	1	0	0	0	0	0	0	0	0	0	0	0	0	0	1	1	1	3	1.05	1	1	0
6	29-1122	Occupational Therapists	0.35	0	29	5	10.3	85350	126900	2018	6	48	11.3545	11.7512	2.33214	1	1	1	1	0	1	0	1	0	-5.65499	1	1	1	0	0	0	0	0	0	0	0	0	0	0	0	0	1	1	1	3	1.05	1	1	0
6	29-1122	Occupational Therapists	0.35	0	29	5	10.3	58665	867.5	2019	6	48	10.9796	6.76562	2.33214	1	1	1	1	0	1	0	1	0	-5.65499	1	1	1	0	0	0	0	0	0	0	0	0	0	0	0	0	1	1	1	3	1.05	1	1	0
7	29-2091	Orthotists and Prosthetists	0.35	0	29	5	0.9	70740	8330	2013	6	25	11.1668	9.02762	-0.105361	1	1	1	1	0	1	0	1	0	-5.65499	1	1	1	0	0	0	0	0	0	0	0	0	0	0	0	0	1	1	1	3	1.05	1	1	0
7	29-2091	Orthotists and Prosthetists	0.35	0	29	5	0.9	70690	7830	2014	6	25	11.1661	8.96572	-0.105361	1	1	1	1	0	1	0	1	0	-5.65499	1	1	1	0	0	0	0	0	0	0	0	0	0	0	0	0	1	1	1	3	1.05	1	1	0
7	29-2091	Orthotists and Prosthetists	0.35	0	29	5	0.9	69960	7100	2015	6	25	11.1557	8.86785	-0.105361	1	1	1	1	0	1	0	1	0	-5.65499	1	1	1	0	0	0	0	0	0	0	0	0	0	0	0	0	1	1	1	3	1.05	1	1	0
7	29-2091	Orthotists and Prosthetists	0.35	0	29	5	0.9	69920	7500	2016	6	25	11.1551	8.92266	-0.105361	1	1	1	1	0	1	0	1	0	-5.65499	1	1	1	0	0	0	0	0	0	0	0	0	0	0	0	0	1	1	1	3	1.05	1	1	0
7	29-2091	Orthotists and Prosthetists	0.35	0	29	5	0.9	70970	7840	2017	6	25	11.17	8.96699	-0.105361	1	1	1	1	0	1	0	1	0	-5.65499	1	1	1	0	0	0	0	0	0	0	0	0	0	0	0	0	1	1	1	3	1.05	1	1	0
7	29-2091	Orthotists and Prosthetists	0.35	0	29	5	0.9	73860	8830	2018	6	25	11.2099	9.08591	-0.105361	1	1	1	1	0	1	0	1	0	-5.65499	1	1	1	0	0	0	0	0	0	0	0	0	0	0	0	0	1	1	1	3	1.05	1	1	0
7	29-2091	Orthotists and Prosthetists	0.35	0	29	5	0.9	58665	867.5	2019	6	25	10.9796	6.76562	-0.105361	1	1	1	1	0	1	0	1	0	-5.65499	1	1	1	0	0	0	0	0	0	0	0	0	0	0	0	0	1	1	1	3	1.05	1	1	0
8	21-1022	Healthcare Social Workers	0.35	0	21	5	19.6	52520	141830	2013	6	27	10.8689	11.8624	2.97553	1	1	1	1	0	1	0	1	0	-5.65499	1	1	1	0	0	0	0	0	0	0	0	0	0	0	0	0	1	1	1	3	1.05	1	1	0
8	21-1022	Healthcare Social Workers	0.35	0	21	5	19.6	53590	145920	2014	6	27	10.8891	11.8908	2.97553	1	1	1	1	0	1	0	1	0	-5.65499	1	1	1	0	0	0	0	0	0	0	0	0	0	0	0	0	1	1	1	3	1.05	1	1	0
8	21-1022	Healthcare Social Workers	0.35	0	21	5	19.6	54020	155590	2015	6	27	10.8971	11.955	2.97553	1	1	1	1	0	1	0	1	0	-5.65499	1	1	1	0	0	0	0	0	0	0	0	0	0	0	0	0	1	1	1	3	1.05	1	1	0
8	21-1022	Healthcare Social Workers	0.35	0	21	5	19.6	55510	159310	2016	6	27	10.9243	11.9786	2.97553	1	1	1	1	0	1	0	1	0	-5.65499	1	1	1	0	0	0	0	0	0	0	0	0	0	0	0	0	1	1	1	3	1.05	1	1	0
8	21-1022	Healthcare Social Workers	0.35	0	21	5	19.6	56810	167730	2017	6	27	10.9475	12.0301	2.97553	1	1	1	1	0	1	0	1	0	-5.65499	1	1	1	0	0	0	0	0	0	0	0	0	0	0	0	0	1	1	1	3	1.05	1	1	0
8	21-1022	Healthcare Social Workers	0.35	0	21	5	19.6	58470	168190	2018	6	27	10.9763	12.0328	2.97553	1	1	1	1	0	1	0	1	0	-5.65499	1	1	1	0	0	0	0	0	0	0	0	0	0	0	0	0	1	1	1	3	1.05	1	1	0
8	21-1022	Healthcare Social Workers	0.35	0	21	5	19.6	58665	867.5	2019	6	27	10.9796	6.76562	2.97553	1	1	1	1	0	1	0	1	0	-5.65499	1	1	1	0	0	0	0	0	0	0	0	0	0	0	0	0	1	1	1	3	1.05	1	1	0
9	29-1022	Oral and Maxillofacial Surgeons	0.36	0	29	5	0.2	218960	5280	2013	2	9	12.2966	8.57168	-1.60944	1	1	1	1	0	1	0	1	0	-5.62682	1	1	1	0	0	0	0	0	0	0	0	0	0	0	0	0	1	1	1	2	0.72	1	1	0
9	29-1022	Oral and Maxillofacial Surgeons	0.36	0	29	5	0.2	219600	5120	2014	2	9	12.2996	8.54091	-1.60944	1	1	1	1	0	1	0	1	0	-5.62682	1	1	1	0	0	0	0	0	0	0	0	0	0	0	0	0	1	1	1	2	0.72	1	1	0
9	29-1022	Oral and Maxillofacial Surgeons	0.36	0	29	5	0.2	233900	5000	2015	2	9	12.3626	8.51719	-1.60944	1	1	1	1	0	1	0	1	0	-5.62682	1	1	1	0	0	0	0	0	0	0	0	0	0	0	0	0	1	1	1	2	0.72	1	1	0
9	29-1022	Oral and Maxillofacial Surgeons	0.36	0	29	5	0.2	232870	5380	2016	2	9	12.3582	8.59044	-1.60944	1	1	1	1	0	1	0	1	0	-5.62682	1	1	1	0	0	0	0	0	0	0	0	0	0	0	0	0	1	1	1	2	0.72	1	1	0
9	29-1022	Oral and Maxillofacial Surgeons	0.36	0	29	5	0.2	242740	4800	2017	2	9	12.3997	8.47637	-1.60944	1	1	1	1	0	1	0	1	0	-5.62682	1	1	1	0	0	0	0	0	0	0	0	0	0	0	0	0	1	1	1	2	0.72	1	1	0
9	29-1022	Oral and Maxillofacial Surgeons	0.36	0	29	5	0.2	242370	4830	2018	2	9	12.3982	8.4826	-1.60944	1	1	1	1	0	1	0	1	0	-5.62682	1	1	1	0	0	0	0	0	0	0	0	0	0	0	0	0	1	1	1	2	0.72	1	1	0
9	29-1022	Oral and Maxillofacial Surgeons	0.36	0	29	5	0.2	58665	867.5	2019	2	9	10.9796	6.76562	-1.60944	1	1	1	1	0	1	0	1	0	-5.62682	1	1	1	0	0	0	0	0	0	0	0	0	0	0	0	0	1	1	1	2	0.72	1	1	0
10	33-1021	First-Line Supervisors of Fire Fighting and Prevention Workers	0.36	0	33	3	4.6	72670	59700	2013	5	23	11.1937	10.9971	1.52606	1	1	1	1	0	1	0	1	0	-5.62682	1	1	1	0	0	0	0	0	0	0	1	1	1	0	0	0	0	0	0	2	0.72	1	1	0
10	33-1021	First-Line Supervisors of Fire Fighting and Prevention Workers	0.36	0	33	3	4.6	73550	59870	2014	5	23	11.2057	10.9999	1.52606	1	1	1	1	0	1	0	1	0	-5.62682	1	1	1	0	0	0	0	0	0	0	1	1	1	0	0	0	0	0	0	2	0.72	1	1	0
10	33-1021	First-Line Supervisors of Fire Fighting and Prevention Workers	0.36	0	33	3	4.6	74970	58110	2015	5	23	11.2248	10.9701	1.52606	1	1	1	1	0	1	0	1	0	-5.62682	1	1	1	0	0	0	0	0	0	0	1	1	1	0	0	0	0	0	0	2	0.72	1	1	0
10	33-1021	First-Line Supervisors of Fire Fighting and Prevention Workers	0.36	0	33	3	4.6	77050	57170	2016	5	23	11.2522	10.9538	1.52606	1	1	1	1	0	1	0	1	0	-5.62682	1	1	1	0	0	0	0	0	0	0	1	1	1	0	0	0	0	0	0	2	0.72	1	1	0
10	33-1021	First-Line Supervisors of Fire Fighting and Prevention Workers	0.36	0	33	3	4.6	79430	58690	2017	5	23	11.2826	10.98	1.52606	1	1	1	1	0	1	0	1	0	-5.62682	1	1	1	0	0	0	0	0	0	0	1	1	1	0	0	0	0	0	0	2	0.72	1	1	0
10	33-1021	First-Line Supervisors of Fire Fighting and Prevention Workers	0.36	0	33	3	4.6	80310	65920	2018	5	23	11.2936	11.0962	1.52606	1	1	1	1	0	1	0	1	0	-5.62682	1	1	1	0	0	0	0	0	0	0	1	1	1	0	0	0	0	0	0	2	0.72	1	1	0
10	33-1021	First-Line Supervisors of Fire Fighting and Prevention Workers	0.36	0	33	3	4.6	58665	867.5	2019	5	23	10.9796	6.76562	1.52606	1	1	1	1	0	1	0	1	0	-5.62682	1	1	1	0	0	0	0	0	0	0	1	1	1	0	0	0	0	0	0	2	0.72	1	1	0
11	29-1031	Dietitians and Nutritionists	0.39	0	29	5	5.3	56300	59530	2013	6	34	10.9384	10.9942	1.66771	1	1	1	1	0	1	0	1	0	-5.54678	1	1	1	0	0	0	0	0	0	0	0	0	0	0	0	0	1	1	1	3	1.17	1	1	0
11	29-1031	Dietitians and Nutritionists	0.39	0	29	5	5.3	57440	59490	2014	6	34	10.9585	10.9936	1.66771	1	1	1	1	0	1	0	1	0	-5.54678	1	1	1	0	0	0	0	0	0	0	0	0	0	0	0	0	1	1	1	3	1.17	1	1	0
11	29-1031	Dietitians and Nutritionists	0.39	0	29	5	5.3	58410	59740	2015	6	34	10.9752	10.9978	1.66771	1	1	1	1	0	1	0	1	0	-5.54678	1	1	1	0	0	0	0	0	0	0	0	0	0	0	0	0	1	1	1	3	1.17	1	1	0
11	29-1031	Dietitians and Nutritionists	0.39	0	29	5	5.3	59670	61430	2016	6	34	10.9966	11.0257	1.66771	1	1	1	1	0	1	0	1	0	-5.54678	1	1	1	0	0	0	0	0	0	0	0	0	0	0	0	0	1	1	1	3	1.17	1	1	0
11	29-1031	Dietitians and Nutritionists	0.39	0	29	5	5.3	60150	62980	2017	6	34	11.0046	11.0506	1.66771	1	1	1	1	0	1	0	1	0	-5.54678	1	1	1	0	0	0	0	0	0	0	0	0	0	0	0	0	1	1	1	3	1.17	1	1	0
11	29-1031	Dietitians and Nutritionists	0.39	0	29	5	5.3	61210	64670	2018	6	34	11.0221	11.0771	1.66771	1	1	1	1	0	1	0	1	0	-5.54678	1	1	1	0	0	0	0	0	0	0	0	0	0	0	0	0	1	1	1	3	1.17	1	1	0
11	29-1031	Dietitians and Nutritionists	0.39	0	29	5	5.3	58665	867.5	2019	6	34	10.9796	6.76562	1.66771	1	1	1	1	0	1	0	1	0	-5.54678	1	1	1	0	0	0	0	0	0	0	0	0	0	0	0	0	1	1	1	3	1.17	1	1	0
12	11-9081	Lodging Managers	0.39	0	11	4	4.5	55810	30950	2013	1	28	10.9297	10.3401	1.50408	1	1	1	1	0	1	0	1	0	-5.54678	1	1	1	0	0	0	0	0	0	0	0	0	0	1	1	1	0	0	0	3	1.17	1	1	0
12	11-9081	Lodging Managers	0.39	0	11	4	4.5	57230	31740	2014	1	28	10.9548	10.3653	1.50408	1	1	1	1	0	1	0	1	0	-5.54678	1	1	1	0	0	0	0	0	0	0	0	0	0	1	1	1	0	0	0	3	1.17	1	1	0
12	11-9081	Lodging Managers	0.39	0	11	4	4.5	57810	35480	2015	1	28	10.9649	10.4767	1.50408	1	1	1	1	0	1	0	1	0	-5.54678	1	1	1	0	0	0	0	0	0	0	0	0	0	1	1	1	0	0	0	3	1.17	1	1	0
12	11-9081	Lodging Managers	0.39	0	11	4	4.5	59410	35410	2016	1	28	10.9922	10.4747	1.50408	1	1	1	1	0	1	0	1	0	-5.54678	1	1	1	0	0	0	0	0	0	0	0	0	0	1	1	1	0	0	0	3	1.17	1	1	0
12	11-9081	Lodging Managers	0.39	0	11	4	4.5	59620	36610	2017	1	28	10.9957	10.5081	1.50408	1	1	1	1	0	1	0	1	0	-5.54678	1	1	1	0	0	0	0	0	0	0	0	0	0	1	1	1	0	0	0	3	1.17	1	1	0
12	11-9081	Lodging Managers	0.39	0	11	4	4.5	62270	37050	2018	1	28	11.0392	10.52	1.50408	1	1	1	1	0	1	0	1	0	-5.54678	1	1	1	0	0	0	0	0	0	0	0	0	0	1	1	1	0	0	0	3	1.17	1	1	0
12	11-9081	Lodging Managers	0.39	0	11	4	4.5	58665	867.5	2019	1	28	10.9796	6.76562	1.50408	1	1	1	1	0	1	0	1	0	-5.54678	1	1	1	0	0	0	0	0	0	0	0	0	0	1	1	1	0	0	0	3	1.17	1	1	0
13	27-2032	Choreographers	0.4	0	27	4	1	49930	6300	2013	6	10	10.8184	8.74831	0	1	1	1	1	0	1	0	1	0	-5.52146	1	1	1	0	0	0	0	0	0	0	0	0	0	1	1	1	0	0	0	2	0.8	1	1	0
13	27-2032	Choreographers	0.4	0	27	4	1	51390	6030	2014	6	10	10.8472	8.7045	0	1	1	1	1	0	1	0	1	0	-5.52146	1	1	1	0	0	0	0	0	0	0	0	0	0	1	1	1	0	0	0	2	0.8	1	1	0
13	27-2032	Choreographers	0.4	0	27	4	1	51560	5130	2015	6	10	10.8505	8.54286	0	1	1	1	1	0	1	0	1	0	-5.52146	1	1	1	0	0	0	0	0	0	0	0	0	0	1	1	1	0	0	0	2	0.8	1	1	0
13	27-2032	Choreographers	0.4	0	27	4	1	53610	5160	2016	6	10	10.8895	8.54869	0	1	1	1	1	0	1	0	1	0	-5.52146	1	1	1	0	0	0	0	0	0	0	0	0	0	1	1	1	0	0	0	2	0.8	1	1	0
13	27-2032	Choreographers	0.4	0	27	4	1	52970	5310	2017	6	10	10.8775	8.57735	0	1	1	1	1	0	1	0	1	0	-5.52146	1	1	1	0	0	0	0	0	0	0	0	0	0	1	1	1	0	0	0	2	0.8	1	1	0
13	27-2032	Choreographers	0.4	0	27	4	1	53560	5090	2018	6	10	10.8886	8.53503	0	1	1	1	1	0	1	0	1	0	-5.52146	1	1	1	0	0	0	0	0	0	0	0	0	0	1	1	1	0	0	0	2	0.8	1	1	0
13	27-2032	Choreographers	0.4	0	27	4	1	58665	867.5	2019	6	10	10.9796	6.76562	0	1	1	1	1	0	1	0	1	0	-5.52146	1	1	1	0	0	0	0	0	0	0	0	0	0	1	1	1	0	0	0	2	0.8	1	1	0
14	41-9031	Sales Engineers	0.41	1	41	4	6.7	101790	65730	2013	5	65	11.5307	11.0933	1.90211	1	1	1	0	1	0	1	1	1	-5.49677	1	1	1	0	0	0	0	0	0	0	0	0	0	1	1	1	0	0	0	3	1.23	1	1	1
14	41-9031	Sales Engineers	0.41	1	41	4	6.7	104660	68080	2014	5	65	11.5585	11.1284	1.90211	1	1	1	0	1	0	1	1	1	-5.49677	1	1	1	0	0	0	0	0	0	0	0	0	0	1	1	1	0	0	0	3	1.23	1	1	1
14	41-9031	Sales Engineers	0.41	1	41	4	6.7	107160	72200	2015	5	65	11.5821	11.1872	1.90211	1	1	1	0	1	0	1	1	1	-5.49677	1	1	1	0	0	0	0	0	0	0	0	0	0	1	1	1	0	0	0	3	1.23	1	1	1
14	41-9031	Sales Engineers	0.41	1	41	4	6.7	108880	74330	2016	5	65	11.598	11.2163	1.90211	1	1	1	0	1	0	1	1	1	-5.49677	1	1	1	0	0	0	0	0	0	0	0	0	0	1	1	1	0	0	0	3	1.23	1	1	1
14	41-9031	Sales Engineers	0.41	1	41	4	6.7	106950	70820	2017	5	65	11.5801	11.1679	1.90211	1	1	1	0	1	0	1	1	1	-5.49677	1	1	1	0	0	0	0	0	0	0	0	0	0	1	1	1	0	0	0	3	1.23	1	1	1
14	41-9031	Sales Engineers	0.41	1	41	4	6.7	108610	65720	2018	5	65	11.5955	11.0932	1.90211	1	1	1	0	1	0	1	1	1	-5.49677	1	1	1	0	0	0	0	0	0	0	0	0	0	1	1	1	0	0	0	3	1.23	1	1	1
14	41-9031	Sales Engineers	0.41	1	41	4	6.7	58665	867.5	2019	5	65	10.9796	6.76562	1.90211	1	1	1	0	1	0	1	1	1	-5.49677	1	1	1	0	0	0	0	0	0	0	0	0	0	1	1	1	0	0	0	3	1.23	1	1	1
15	29-1060	Physicians and Surgeons	0.42	0	29	5		191880	623380	2013	4	0	12.1646	13.3429		1	1	0	0	0	0	0	0	0	-5.47267	1	1	1	0	0	0	0	0	0	0	0	0	0	0	0	0	1	1	0	1	0.42	1	1	0
15	29-1060	Physicians and Surgeons	0.42	0	29	5		194990	633480	2014	4	0	12.1807	13.359		1	1	0	0	0	0	0	0	0	-5.47267	1	1	1	0	0	0	0	0	0	0	0	0	0	0	0	0	1	1	0	1	0.42	1	1	0
15	29-1060	Physicians and Surgeons	0.42	0	29	5		202450	642720	2015	4	0	12.2182	13.3735		1	1	0	0	0	0	0	0	0	-5.47267	1	1	1	0	0	0	0	0	0	0	0	0	0	0	0	0	1	1	0	1	0.42	1	1	0
15	29-1060	Physicians and Surgeons	0.42	0	29	5		210170	649850	2016	4	0	12.2557	13.3845		1	1	0	0	0	0	0	0	0	-5.47267	1	1	1	0	0	0	0	0	0	0	0	0	0	0	0	0	1	1	0	1	0.42	1	1	0
15	29-1060	Physicians and Surgeons	0.42	0	29	5		214700	666490	2017	4	0	12.277	13.4098		1	1	0	0	0	0	0	0	0	-5.47267	1	1	1	0	0	0	0	0	0	0	0	0	0	0	0	0	1	1	0	1	0.42	1	1	0
15	29-1060	Physicians and Surgeons	0.42	0	29	5		210980	679280	2018	4	0	12.2595	13.4288		1	1	0	0	0	0	0	0	0	-5.47267	1	1	1	0	0	0	0	0	0	0	0	0	0	0	0	0	1	1	0	1	0.42	1	1	0
15	29-1060	Physicians and Surgeons	0.42	0	29	5		58665	867.5	2019	4	0	10.9796	6.76562		1	1	0	0	0	0	0	0	0	-5.47267	1	1	1	0	0	0	0	0	0	0	0	0	0	0	0	0	1	1	0	1	0.42	1	1	0
16	25-9031	Instructional Coordinators	0.42	0	25	5	17.7	63070	133840	2013	5	89	11.052	11.8044	2.87356	1	1	1	1	0	1	0	1	0	-5.47267	1	1	1	0	0	0	0	0	0	0	0	0	0	0	0	0	1	1	1	3	1.26	1	1	0
16	25-9031	Instructional Coordinators	0.42	0	25	5	17.7	64040	133780	2014	5	89	11.0673	11.804	2.87356	1	1	1	1	0	1	0	1	0	-5.47267	1	1	1	0	0	0	0	0	0	0	0	0	0	0	0	0	1	1	1	3	1.26	1	1	0
16	25-9031	Instructional Coordinators	0.42	0	25	5	17.7	64870	139460	2015	5	89	11.0801	11.8455	2.87356	1	1	1	1	0	1	0	1	0	-5.47267	1	1	1	0	0	0	0	0	0	0	0	0	0	0	0	0	1	1	1	3	1.26	1	1	0
16	25-9031	Instructional Coordinators	0.42	0	25	5	17.7	65500	147330	2016	5	89	11.0898	11.9004	2.87356	1	1	1	1	0	1	0	1	0	-5.47267	1	1	1	0	0	0	0	0	0	0	0	0	0	0	0	0	1	1	1	3	1.26	1	1	0
16	25-9031	Instructional Coordinators	0.42	0	25	5	17.7	66680	157490	2017	5	89	11.1077	11.9671	2.87356	1	1	1	1	0	1	0	1	0	-5.47267	1	1	1	0	0	0	0	0	0	0	0	0	0	0	0	0	1	1	1	3	1.26	1	1	0
16	25-9031	Instructional Coordinators	0.42	0	25	5	17.7	67490	163900	2018	5	89	11.1197	12.007	2.87356	1	1	1	1	0	1	0	1	0	-5.47267	1	1	1	0	0	0	0	0	0	0	0	0	0	0	0	0	1	1	1	3	1.26	1	1	0
16	25-9031	Instructional Coordinators	0.42	0	25	5	17.7	58665	867.5	2019	5	89	10.9796	6.76562	2.87356	1	1	1	1	0	1	0	1	0	-5.47267	1	1	1	0	0	0	0	0	0	0	0	0	0	0	0	0	1	1	1	3	1.26	1	1	0
17	19-3039	Psychologists; All Other	0.43	0	19	5	1.2	88400	10870	2013	2	44	11.3896	9.29376	0.182322	1	1	1	1	0	1	0	1	0	-5.44914	1	1	1	0	0	0	0	0	0	0	0	0	0	0	0	0	1	1	1	3	1.29	1	1	0
17	19-3039	Psychologists; All Other	0.43	0	19	5	1.2	89810	11980	2014	2	44	11.4055	9.39099	0.182322	1	1	1	1	0	1	0	1	0	-5.44914	1	1	1	0	0	0	0	0	0	0	0	0	0	0	0	0	1	1	1	3	1.29	1	1	0
17	19-3039	Psychologists; All Other	0.43	0	19	5	1.2	93050	12400	2015	2	44	11.4409	9.42545	0.182322	1	1	1	1	0	1	0	1	0	-5.44914	1	1	1	0	0	0	0	0	0	0	0	0	0	0	0	0	1	1	1	3	1.29	1	1	0
17	19-3039	Psychologists; All Other	0.43	0	19	5	1.2	94650	13310	2016	2	44	11.4579	9.49627	0.182322	1	1	1	1	0	1	0	1	0	-5.44914	1	1	1	0	0	0	0	0	0	0	0	0	0	0	0	0	1	1	1	3	1.29	1	1	0
17	19-3039	Psychologists; All Other	0.43	0	19	5	1.2	93440	12880	2017	2	44	11.4451	9.46343	0.182322	1	1	1	1	0	1	0	1	0	-5.44914	1	1	1	0	0	0	0	0	0	0	0	0	0	0	0	0	1	1	1	3	1.29	1	1	0
17	19-3039	Psychologists; All Other	0.43	0	19	5	1.2	95610	13480	2018	2	44	11.468	9.50896	0.182322	1	1	1	1	0	1	0	1	0	-5.44914	1	1	1	0	0	0	0	0	0	0	0	0	0	0	0	0	1	1	1	3	1.29	1	1	0
17	19-3039	Psychologists; All Other	0.43	0	19	5	1.2	58665	867.5	2019	2	44	10.9796	6.76562	0.182322	1	1	1	1	0	1	0	1	0	-5.44914	1	1	1	0	0	0	0	0	0	0	0	0	0	0	0	0	1	1	1	3	1.29	1	1	0
18	33-1012	First-Line Supervisors of Police and Detectives	0.44	0	33	3	8.3	82710	101320	2013	5	21	11.3231	11.526	2.11626	1	1	1	1	0	1	0	1	0	-5.42615	1	1	1	0	0	0	0	0	0	0	1	1	1	0	0	0	0	0	0	2	0.88	1	1	0
18	33-1012	First-Line Supervisors of Police and Detectives	0.44	0	33	3	8.3	84260	101420	2014	5	21	11.3417	11.527	2.11626	1	1	1	1	0	1	0	1	0	-5.42615	1	1	1	0	0	0	0	0	0	0	1	1	1	0	0	0	0	0	0	2	0.88	1	1	0
18	33-1012	First-Line Supervisors of Police and Detectives	0.44	0	33	3	8.3	85810	100370	2015	5	21	11.3599	11.5166	2.11626	1	1	1	1	0	1	0	1	0	-5.42615	1	1	1	0	0	0	0	0	0	0	1	1	1	0	0	0	0	0	0	2	0.88	1	1	0
18	33-1012	First-Line Supervisors of Police and Detectives	0.44	0	33	3	8.3	88400	100200	2016	5	21	11.3896	11.5149	2.11626	1	1	1	1	0	1	0	1	0	-5.42615	1	1	1	0	0	0	0	0	0	0	1	1	1	0	0	0	0	0	0	2	0.88	1	1	0
18	33-1012	First-Line Supervisors of Police and Detectives	0.44	0	33	3	8.3	91590	104860	2017	5	21	11.4251	11.5604	2.11626	1	1	1	1	0	1	0	1	0	-5.42615	1	1	1	0	0	0	0	0	0	0	1	1	1	0	0	0	0	0	0	2	0.88	1	1	0
18	33-1012	First-Line Supervisors of Police and Detectives	0.44	0	33	3	8.3	93100	116660	2018	5	21	11.4414	11.667	2.11626	1	1	1	1	0	1	0	1	0	-5.42615	1	1	1	0	0	0	0	0	0	0	1	1	1	0	0	0	0	0	0	2	0.88	1	1	0
18	33-1012	First-Line Supervisors of Police and Detectives	0.44	0	33	3	8.3	58665	867.5	2019	5	21	10.9796	6.76562	2.11626	1	1	1	1	0	1	0	1	0	-5.42615	1	1	1	0	0	0	0	0	0	0	1	1	1	0	0	0	0	0	0	2	0.88	1	1	0
19	29-1021	Dentists; General	0.44	0	29	5	4.2	164570	96000	2013	4	41	12.0111	11.4721	1.43508	1	1	1	1	0	1	0	1	0	-5.42615	1	1	1	0	0	0	0	0	0	0	0	0	0	0	0	0	1	1	1	3	1.32	1	1	0
19	29-1021	Dentists; General	0.44	0	29	5	4.2	166810	97990	2014	4	41	12.0246	11.4926	1.43508	1	1	1	1	0	1	0	1	0	-5.42615	1	1	1	0	0	0	0	0	0	0	0	0	0	0	0	0	1	1	1	3	1.32	1	1	0
19	29-1021	Dentists; General	0.44	0	29	5	4.2	172350	100080	2015	4	41	12.0573	11.5137	1.43508	1	1	1	1	0	1	0	1	0	-5.42615	1	1	1	0	0	0	0	0	0	0	0	0	0	0	0	0	1	1	1	3	1.32	1	1	0
19	29-1021	Dentists; General	0.44	0	29	5	4.2	173860	105620	2016	4	41	12.066	11.5676	1.43508	1	1	1	1	0	1	0	1	0	-5.42615	1	1	1	0	0	0	0	0	0	0	0	0	0	0	0	0	1	1	1	3	1.32	1	1	0
19	29-1021	Dentists; General	0.44	0	29	5	4.2	174110	110400	2017	4	41	12.0674	11.6119	1.43508	1	1	1	1	0	1	0	1	0	-5.42615	1	1	1	0	0	0	0	0	0	0	0	0	0	0	0	0	1	1	1	3	1.32	1	1	0
19	29-1021	Dentists; General	0.44	0	29	5	4.2	175840	113000	2018	4	41	12.0773	11.6351	1.43508	1	1	1	1	0	1	0	1	0	-5.42615	1	1	1	0	0	0	0	0	0	0	0	0	0	0	0	0	1	1	1	3	1.32	1	1	0
19	29-1021	Dentists; General	0.44	0	29	5	4.2	58665	867.5	2019	4	41	10.9796	6.76562	1.43508	1	1	1	1	0	1	0	1	0	-5.42615	1	1	1	0	0	0	0	0	0	0	0	0	0	0	0	0	1	1	1	3	1.32	1	1	0
20	25-2021	Elementary School Teachers; Except Special Education	0.44	0	25	4	103.2	56320	1344240	2013	4	30	10.9388	14.1113	4.63667	1	1	1	1	0	1	0	1	0	-5.42615	1	1	1	0	0	0	0	0	0	0	0	0	0	1	1	1	0	0	0	3	1.32	1	1	0
20	25-2021	Elementary School Teachers; Except Special Education	0.44	0	25	4	103.2	56830	1353020	2014	4	30	10.9478	14.1178	4.63667	1	1	1	1	0	1	0	1	0	-5.42615	1	1	1	0	0	0	0	0	0	0	0	0	0	1	1	1	0	0	0	3	1.32	1	1	0
20	25-2021	Elementary School Teachers; Except Special Education	0.44	0	25	4	103.2	57730	1381430	2015	4	30	10.9635	14.1386	4.63667	1	1	1	1	0	1	0	1	0	-5.42615	1	1	1	0	0	0	0	0	0	0	0	0	0	1	1	1	0	0	0	3	1.32	1	1	0
20	25-2021	Elementary School Teachers; Except Special Education	0.44	0	25	4	103.2	59020	1392660	2016	4	30	10.9856	14.1467	4.63667	1	1	1	1	0	1	0	1	0	-5.42615	1	1	1	0	0	0	0	0	0	0	0	0	0	1	1	1	0	0	0	3	1.32	1	1	0
20	25-2021	Elementary School Teachers; Except Special Education	0.44	0	25	4	103.2	60830	1409140	2017	4	30	11.0158	14.1585	4.63667	1	1	1	1	0	1	0	1	0	-5.42615	1	1	1	0	0	0	0	0	0	0	0	0	0	1	1	1	0	0	0	3	1.32	1	1	0
20	25-2021	Elementary School Teachers; Except Special Education	0.44	0	25	4	103.2	62200	1410970	2018	4	30	11.0381	14.1598	4.63667	1	1	1	1	0	1	0	1	0	-5.42615	1	1	1	0	0	0	0	0	0	0	0	0	0	1	1	1	0	0	0	3	1.32	1	1	0
20	25-2021	Elementary School Teachers; Except Special Education	0.44	0	25	4	103.2	58665	867.5	2019	4	30	10.9796	6.76562	4.63667	1	1	1	1	0	1	0	1	0	-5.42615	1	1	1	0	0	0	0	0	0	0	0	0	0	1	1	1	0	0	0	3	1.32	1	1	0
21	19-1042	Medical Scientists; Except Epidemiologists	0.45	1	19	5	11.2	90230	104280	2013	5	41	11.4101	11.5548	2.41591	1	1	1	0	1	0	1	1	1	-5.40368	1	1	1	0	0	0	0	0	0	0	0	0	0	0	0	0	1	1	1	3	1.35	1	1	1
21	19-1042	Medical Scientists; Except Epidemiologists	0.45	1	19	5	11.2	90160	100740	2014	5	41	11.4093	11.5203	2.41591	1	1	1	0	1	0	1	1	1	-5.40368	1	1	1	0	0	0	0	0	0	0	0	0	0	0	0	0	1	1	1	3	1.35	1	1	1
21	19-1042	Medical Scientists; Except Epidemiologists	0.45	1	19	5	11.2	93730	104440	2015	5	41	11.4482	11.5564	2.41591	1	1	1	0	1	0	1	1	1	-5.40368	1	1	1	0	0	0	0	0	0	0	0	0	0	0	0	0	1	1	1	3	1.35	1	1	1
21	19-1042	Medical Scientists; Except Epidemiologists	0.45	1	19	5	11.2	95000	108870	2016	5	41	11.4616	11.5979	2.41591	1	1	1	0	1	0	1	1	1	-5.40368	1	1	1	0	0	0	0	0	0	0	0	0	0	0	0	0	1	1	1	3	1.35	1	1	1
21	19-1042	Medical Scientists; Except Epidemiologists	0.45	1	19	5	11.2	96070	111690	2017	5	41	11.4728	11.6235	2.41591	1	1	1	0	1	0	1	1	1	-5.40368	1	1	1	0	0	0	0	0	0	0	0	0	0	0	0	0	1	1	1	3	1.35	1	1	1
21	19-1042	Medical Scientists; Except Epidemiologists	0.45	1	19	5	11.2	96420	120320	2018	5	41	11.4765	11.6979	2.41591	1	1	1	0	1	0	1	1	1	-5.40368	1	1	1	0	0	0	0	0	0	0	0	0	0	0	0	0	1	1	1	3	1.35	1	1	1
21	19-1042	Medical Scientists; Except Epidemiologists	0.45	1	19	5	11.2	58665	867.5	2019	5	41	10.9796	6.76562	2.41591	1	1	1	0	1	0	1	1	1	-5.40368	1	1	1	0	0	0	0	0	0	0	0	0	0	0	0	0	1	1	1	3	1.35	1	1	1
22	11-9032	Education Administrators; Elementary and Secondary School	0.46	0	11	5	20	90670	226760	2013	4	56	11.415	12.3316	2.99573	1	1	1	1	0	1	0	1	0	-5.3817	1	1	1	0	0	0	0	0	0	0	0	0	0	0	0	0	1	1	1	3	1.38	1	1	0
22	11-9032	Education Administrators; Elementary and Secondary School	0.46	0	11	5	20	91780	231800	2014	4	56	11.4271	12.3536	2.99573	1	1	1	1	0	1	0	1	0	-5.3817	1	1	1	0	0	0	0	0	0	0	0	0	0	0	0	0	1	1	1	3	1.38	1	1	0
22	11-9032	Education Administrators; Elementary and Secondary School	0.46	0	11	5	20	92940	235110	2015	4	56	11.4397	12.3678	2.99573	1	1	1	1	0	1	0	1	0	-5.3817	1	1	1	0	0	0	0	0	0	0	0	0	0	0	0	0	1	1	1	3	1.38	1	1	0
22	11-9032	Education Administrators; Elementary and Secondary School	0.46	0	11	5	20	95390	242970	2016	4	56	11.4657	12.4007	2.99573	1	1	1	1	0	1	0	1	0	-5.3817	1	1	1	0	0	0	0	0	0	0	0	0	0	0	0	0	1	1	1	3	1.38	1	1	0
22	11-9032	Education Administrators; Elementary and Secondary School	0.46	0	11	5	20	97440	250280	2017	4	56	11.487	12.4303	2.99573	1	1	1	1	0	1	0	1	0	-5.3817	1	1	1	0	0	0	0	0	0	0	0	0	0	0	0	0	1	1	1	3	1.38	1	1	0
22	11-9032	Education Administrators; Elementary and Secondary School	0.46	0	11	5	20	98750	263120	2018	4	56	11.5003	12.4804	2.99573	1	1	1	1	0	1	0	1	0	-5.3817	1	1	1	0	0	0	0	0	0	0	0	0	0	0	0	0	1	1	1	3	1.38	1	1	0
22	11-9032	Education Administrators; Elementary and Secondary School	0.46	0	11	5	20	58665	867.5	2019	4	56	10.9796	6.76562	2.99573	1	1	1	1	0	1	0	1	0	-5.3817	1	1	1	0	0	0	0	0	0	0	0	0	0	0	0	0	1	1	1	3	1.38	1	1	0
23	29-1081	Podiatrists	0.46	0	29	5	0.5	135070	8850	2013	3	9	11.8135	9.08817	-0.693147	1	1	1	1	0	1	0	1	0	-5.3817	1	1	1	0	0	0	0	0	0	0	0	0	0	0	0	0	1	1	1	2	0.92	1	1	0
23	29-1081	Podiatrists	0.46	0	29	5	0.5	137480	8910	2014	3	9	11.8312	9.09493	-0.693147	1	1	1	1	0	1	0	1	0	-5.3817	1	1	1	0	0	0	0	0	0	0	0	0	0	0	0	0	1	1	1	2	0.92	1	1	0
23	29-1081	Podiatrists	0.46	0	29	5	0.5	136180	9500	2015	3	9	11.8217	9.15905	-0.693147	1	1	1	1	0	1	0	1	0	-5.3817	1	1	1	0	0	0	0	0	0	0	0	0	0	0	0	0	1	1	1	2	0.92	1	1	0
23	29-1081	Podiatrists	0.46	0	29	5	0.5	144110	9800	2016	3	9	11.8783	9.19014	-0.693147	1	1	1	1	0	1	0	1	0	-5.3817	1	1	1	0	0	0	0	0	0	0	0	0	0	0	0	0	1	1	1	2	0.92	1	1	0
23	29-1081	Podiatrists	0.46	0	29	5	0.5	148470	9670	2017	3	9	11.9081	9.17678	-0.693147	1	1	1	1	0	1	0	1	0	-5.3817	1	1	1	0	0	0	0	0	0	0	0	0	0	0	0	0	1	1	1	2	0.92	1	1	0
23	29-1081	Podiatrists	0.46	0	29	5	0.5	148220	9500	2018	3	9	11.9065	9.15905	-0.693147	1	1	1	1	0	1	0	1	0	-5.3817	1	1	1	0	0	0	0	0	0	0	0	0	0	0	0	0	1	1	1	2	0.92	1	1	0
23	29-1081	Podiatrists	0.46	0	29	5	0.5	58665	867.5	2019	3	9	10.9796	6.76562	-0.693147	1	1	1	1	0	1	0	1	0	-5.3817	1	1	1	0	0	0	0	0	0	0	0	0	0	0	0	0	1	1	1	2	0.92	1	1	0
24	19-3031	Clinical; Counseling; and School Psychologists	0.47	0	19	5	10.5	72710	104480	2013	4	0	11.1942	11.5568	2.35138	1	1	1	1	0	1	0	1	0	-5.36019	1	1	1	0	0	0	0	0	0	0	0	0	0	0	0	0	1	1	1	1	0.47	1	1	0
24	19-3031	Clinical; Counseling; and School Psychologists	0.47	0	19	5	10.5	74030	104730	2014	4	0	11.2122	11.5591	2.35138	1	1	1	1	0	1	0	1	0	-5.36019	1	1	1	0	0	0	0	0	0	0	0	0	0	0	0	0	1	1	1	1	0.47	1	1	0
24	19-3031	Clinical; Counseling; and School Psychologists	0.47	0	19	5	10.5	76040	105600	2015	4	0	11.239	11.5674	2.35138	1	1	1	1	0	1	0	1	0	-5.36019	1	1	1	0	0	0	0	0	0	0	0	0	0	0	0	0	1	1	1	1	0.47	1	1	0
24	19-3031	Clinical; Counseling; and School Psychologists	0.47	0	19	5	10.5	78690	107980	2016	4	0	11.2733	11.5897	2.35138	1	1	1	1	0	1	0	1	0	-5.36019	1	1	1	0	0	0	0	0	0	0	0	0	0	0	0	0	1	1	1	1	0.47	1	1	0
24	19-3031	Clinical; Counseling; and School Psychologists	0.47	0	19	5	10.5	81330	108060	2017	4	0	11.3063	11.5904	2.35138	1	1	1	1	0	1	0	1	0	-5.36019	1	1	1	0	0	0	0	0	0	0	0	0	0	0	0	0	1	1	1	1	0.47	1	1	0
24	19-3031	Clinical; Counseling; and School Psychologists	0.47	0	19	5	10.5	85340	110490	2018	4	0	11.3544	11.6127	2.35138	1	1	1	1	0	1	0	1	0	-5.36019	1	1	1	0	0	0	0	0	0	0	0	0	0	0	0	0	1	1	1	1	0.47	1	1	0
24	19-3031	Clinical; Counseling; and School Psychologists	0.47	0	19	5	10.5	58665	867.5	2019	4	0	10.9796	6.76562	2.35138	1	1	1	1	0	1	0	1	0	-5.36019	1	1	1	0	0	0	0	0	0	0	0	0	0	0	0	0	1	1	1	1	0.47	1	1	0
25	21-1014	Mental Health Counselors	0.48	0	21	5		43700	115580	2013	4	23	10.6851	11.6577		1	1	0	0	0	0	0	0	0	-5.33914	1	1	1	0	0	0	0	0	0	0	0	0	0	0	0	0	1	1	0	2	0.96	1	1	0
25	21-1014	Mental Health Counselors	0.48	0	21	5		43990	120010	2014	4	23	10.6917	11.6953		1	1	0	0	0	0	0	0	0	-5.33914	1	1	1	0	0	0	0	0	0	0	0	0	0	0	0	0	1	1	0	2	0.96	1	1	0
25	21-1014	Mental Health Counselors	0.48	0	21	5		45080	128200	2015	4	23	10.7162	11.7613		1	1	0	0	0	0	0	0	0	-5.33914	1	1	1	0	0	0	0	0	0	0	0	0	0	0	0	0	1	1	0	2	0.96	1	1	0
25	21-1014	Mental Health Counselors	0.48	0	21	5		46050	139820	2016	4	23	10.7375	11.8481		1	1	0	0	0	0	0	0	0	-5.33914	1	1	1	0	0	0	0	0	0	0	0	0	0	0	0	0	1	1	0	2	0.96	1	1	0
25	21-1014	Mental Health Counselors	0.48	0	21	5		44705	125902	2017	4	23	10.7078	11.7433		1	1	0	0	0	0	0	0	0	-5.33914	1	1	1	0	0	0	0	0	0	0	0	0	0	0	0	0	1	1	0	2	0.96	1	1	0
25	21-1014	Mental Health Counselors	0.48	0	21	5		44705	125902	2018	4	23	10.7078	11.7433		1	1	0	0	0	0	0	0	0	-5.33914	1	1	1	0	0	0	0	0	0	0	0	0	0	0	0	0	1	1	0	2	0.96	1	1	0
25	21-1014	Mental Health Counselors	0.48	0	21	5		58665	867.5	2019	4	23	10.9796	6.76562		1	1	0	0	0	0	0	0	0	-5.33914	1	1	1	0	0	0	0	0	0	0	0	0	0	0	0	0	1	1	0	2	0.96	1	1	0
26	51-6092	Fabric and Apparel Patternmakers	0.49	0	51	3	0.6	45700	6060	2013	1	8	10.7299	8.70947	-0.510826	1	1	1	1	0	1	0	1	0	-5.31852	1	1	1	0	0	0	0	0	0	0	1	1	1	0	0	0	0	0	0	1	0.49	1	1	0
26	51-6092	Fabric and Apparel Patternmakers	0.49	0	51	3	0.6	47280	5440	2014	1	8	10.7638	8.60153	-0.510826	1	1	1	1	0	1	0	1	0	-5.31852	1	1	1	0	0	0	0	0	0	0	1	1	1	0	0	0	0	0	0	1	0.49	1	1	0
26	51-6092	Fabric and Apparel Patternmakers	0.49	0	51	3	0.6	49040	5140	2015	1	8	10.8004	8.54481	-0.510826	1	1	1	1	0	1	0	1	0	-5.31852	1	1	1	0	0	0	0	0	0	0	1	1	1	0	0	0	0	0	0	1	0.49	1	1	0
26	51-6092	Fabric and Apparel Patternmakers	0.49	0	51	3	0.6	48460	5310	2016	1	8	10.7885	8.57735	-0.510826	1	1	1	1	0	1	0	1	0	-5.31852	1	1	1	0	0	0	0	0	0	0	1	1	1	0	0	0	0	0	0	1	0.49	1	1	0
26	51-6092	Fabric and Apparel Patternmakers	0.49	0	51	3	0.6	49690	4810	2017	1	8	10.8136	8.47845	-0.510826	1	1	1	1	0	1	0	1	0	-5.31852	1	1	1	0	0	0	0	0	0	0	1	1	1	0	0	0	0	0	0	1	0.49	1	1	0
26	51-6092	Fabric and Apparel Patternmakers	0.49	0	51	3	0.6	49180	5220	2018	1	8	10.8032	8.56025	-0.510826	1	1	1	1	0	1	0	1	0	-5.31852	1	1	1	0	0	0	0	0	0	0	1	1	1	0	0	0	0	0	0	1	0.49	1	1	0
26	51-6092	Fabric and Apparel Patternmakers	0.49	0	51	3	0.6	58665	867.5	2019	1	8	10.9796	6.76562	-0.510826	1	1	1	1	0	1	0	1	0	-5.31852	1	1	1	0	0	0	0	0	0	0	1	1	1	0	0	0	0	0	0	1	0.49	1	1	0
27	27-1027	Set and Exhibit Designers	0.55	0	27	5	1.3	53990	9750	2013	2	44	10.8966	9.18502	0.262364	1	1	1	1	0	1	0	1	0	-5.20301	1	1	1	0	0	0	0	0	0	0	0	0	0	0	0	0	1	1	1	3	1.65	1	1	0
27	27-1027	Set and Exhibit Designers	0.55	0	27	5	1.3	53150	10460	2014	2	44	10.8809	9.25531	0.262364	1	1	1	1	0	1	0	1	0	-5.20301	1	1	1	0	0	0	0	0	0	0	0	0	0	0	0	0	1	1	1	3	1.65	1	1	0
27	27-1027	Set and Exhibit Designers	0.55	0	27	5	1.3	54920	11930	2015	2	44	10.9136	9.38681	0.262364	1	1	1	1	0	1	0	1	0	-5.20301	1	1	1	0	0	0	0	0	0	0	0	0	0	0	0	0	1	1	1	3	1.65	1	1	0
27	27-1027	Set and Exhibit Designers	0.55	0	27	5	1.3	57600	12060	2016	2	44	10.9613	9.39765	0.262364	1	1	1	1	0	1	0	1	0	-5.20301	1	1	1	0	0	0	0	0	0	0	0	0	0	0	0	0	1	1	1	3	1.65	1	1	0
27	27-1027	Set and Exhibit Designers	0.55	0	27	5	1.3	59590	11490	2017	2	44	10.9952	9.34923	0.262364	1	1	1	1	0	1	0	1	0	-5.20301	1	1	1	0	0	0	0	0	0	0	0	0	0	0	0	0	1	1	1	3	1.65	1	1	0
27	27-1027	Set and Exhibit Designers	0.55	0	27	5	1.3	61020	10590	2018	2	44	11.019	9.26767	0.262364	1	1	1	1	0	1	0	1	0	-5.20301	1	1	1	0	0	0	0	0	0	0	0	0	0	0	0	0	1	1	1	3	1.65	1	1	0
27	27-1027	Set and Exhibit Designers	0.55	0	27	5	1.3	58665	867.5	2019	2	44	10.9796	6.76562	0.262364	1	1	1	1	0	1	0	1	0	-5.20301	1	1	1	0	0	0	0	0	0	0	0	0	0	0	0	0	1	1	1	3	1.65	1	1	0
28	11-3121	Human Resources Managers	0.55	0	11	4	13.3	111180	110650	2013	5	103	11.6189	11.6141	2.58776	1	1	1	1	0	1	0	1	0	-5.20301	1	1	1	0	0	0	0	0	0	0	0	0	0	1	1	1	0	0	0	3	1.65	1	1	0
28	11-3121	Human Resources Managers	0.55	0	11	4	13.3	114140	116610	2014	5	103	11.6452	11.6666	2.58776	1	1	1	1	0	1	0	1	0	-5.20301	1	1	1	0	0	0	0	0	0	0	0	0	0	1	1	1	0	0	0	3	1.65	1	1	0
28	11-3121	Human Resources Managers	0.55	0	11	4	13.3	117080	122780	2015	5	103	11.6706	11.7181	2.58776	1	1	1	1	0	1	0	1	0	-5.20301	1	1	1	0	0	0	0	0	0	0	0	0	0	1	1	1	0	0	0	3	1.65	1	1	0
28	11-3121	Human Resources Managers	0.55	0	11	4	13.3	120210	129810	2016	5	103	11.697	11.7738	2.58776	1	1	1	1	0	1	0	1	0	-5.20301	1	1	1	0	0	0	0	0	0	0	0	0	0	1	1	1	0	0	0	3	1.65	1	1	0
28	11-3121	Human Resources Managers	0.55	0	11	4	13.3	123510	136310	2017	5	103	11.7241	11.8227	2.58776	1	1	1	1	0	1	0	1	0	-5.20301	1	1	1	0	0	0	0	0	0	0	0	0	0	1	1	1	0	0	0	3	1.65	1	1	0
28	11-3121	Human Resources Managers	0.55	0	11	4	13.3	126700	143580	2018	5	103	11.7496	11.8746	2.58776	1	1	1	1	0	1	0	1	0	-5.20301	1	1	1	0	0	0	0	0	0	0	0	0	0	1	1	1	0	0	0	3	1.65	1	1	0
28	11-3121	Human Resources Managers	0.55	0	11	4	13.3	58665	867.5	2019	5	103	10.9796	6.76562	2.58776	1	1	1	1	0	1	0	1	0	-5.20301	1	1	1	0	0	0	0	0	0	0	0	0	0	1	1	1	0	0	0	3	1.65	1	1	0
29	39-9032	Recreation Workers	0.61	0	39	4	70.2	25560	317310	2013	6	18	10.1488	12.6676	4.25135	1	1	1	1	0	1	0	1	0	-5.09947	1	1	1	0	0	0	0	0	0	0	0	0	0	1	1	1	0	0	0	2	1.22	1	1	0
29	39-9032	Recreation Workers	0.61	0	39	4	70.2	25830	321110	2014	6	18	10.1593	12.6795	4.25135	1	1	1	1	0	1	0	1	0	-5.09947	1	1	1	0	0	0	0	0	0	0	0	0	0	1	1	1	0	0	0	2	1.22	1	1	0
29	39-9032	Recreation Workers	0.61	0	39	4	70.2	26610	336150	2015	6	18	10.189	12.7253	4.25135	1	1	1	1	0	1	0	1	0	-5.09947	1	1	1	0	0	0	0	0	0	0	0	0	0	1	1	1	0	0	0	2	1.22	1	1	0
29	39-9032	Recreation Workers	0.61	0	39	4	70.2	27230	336880	2016	6	18	10.2121	12.7275	4.25135	1	1	1	1	0	1	0	1	0	-5.09947	1	1	1	0	0	0	0	0	0	0	0	0	0	1	1	1	0	0	0	2	1.22	1	1	0
29	39-9032	Recreation Workers	0.61	0	39	4	70.2	27950	352350	2017	6	18	10.2382	12.7724	4.25135	1	1	1	1	0	1	0	1	0	-5.09947	1	1	1	0	0	0	0	0	0	0	0	0	0	1	1	1	0	0	0	2	1.22	1	1	0
29	39-9032	Recreation Workers	0.61	0	39	4	70.2	28310	353570	2018	6	18	10.251	12.7758	4.25135	1	1	1	1	0	1	0	1	0	-5.09947	1	1	1	0	0	0	0	0	0	0	0	0	0	1	1	1	0	0	0	2	1.22	1	1	0
29	39-9032	Recreation Workers	0.61	0	39	4	70.2	58665	867.5	2019	6	18	10.9796	6.76562	4.25135	1	1	1	1	0	1	0	1	0	-5.09947	1	1	1	0	0	0	0	0	0	0	0	0	0	1	1	1	0	0	0	2	1.22	1	1	0
30	11-3131	Training and Development Managers	0.63	0	11	4	3.7	107770	28340	2013	5	98	11.5878	10.252	1.30833	1	1	1	1	0	1	0	1	0	-5.06721	1	1	1	0	0	0	0	0	0	0	0	0	0	1	1	1	0	0	0	3	1.89	1	1	0
30	11-3131	Training and Development Managers	0.63	0	11	4	3.7	111030	29870	2014	5	98	11.6176	10.3046	1.30833	1	1	1	1	0	1	0	1	0	-5.06721	1	1	1	0	0	0	0	0	0	0	0	0	0	1	1	1	0	0	0	3	1.89	1	1	0
30	11-3131	Training and Development Managers	0.63	0	11	4	3.7	111680	31430	2015	5	98	11.6234	10.3555	1.30833	1	1	1	1	0	1	0	1	0	-5.06721	1	1	1	0	0	0	0	0	0	0	0	0	0	1	1	1	0	0	0	3	1.89	1	1	0
30	11-3131	Training and Development Managers	0.63	0	11	4	3.7	115180	32880	2016	5	98	11.6543	10.4006	1.30833	1	1	1	1	0	1	0	1	0	-5.06721	1	1	1	0	0	0	0	0	0	0	0	0	0	1	1	1	0	0	0	3	1.89	1	1	0
30	11-3131	Training and Development Managers	0.63	0	11	4	3.7	117690	34500	2017	5	98	11.6758	10.4487	1.30833	1	1	1	1	0	1	0	1	0	-5.06721	1	1	1	0	0	0	0	0	0	0	0	0	0	1	1	1	0	0	0	3	1.89	1	1	0
30	11-3131	Training and Development Managers	0.63	0	11	4	3.7	121730	35690	2018	5	98	11.7096	10.4826	1.30833	1	1	1	1	0	1	0	1	0	-5.06721	1	1	1	0	0	0	0	0	0	0	0	0	0	1	1	1	0	0	0	3	1.89	1	1	0
30	11-3131	Training and Development Managers	0.63	0	11	4	3.7	58665	867.5	2019	5	98	10.9796	6.76562	1.30833	1	1	1	1	0	1	0	1	0	-5.06721	1	1	1	0	0	0	0	0	0	0	0	0	0	1	1	1	0	0	0	3	1.89	1	1	0
31	29-1127	Speech-Language Pathologists	0.64	0	29	5	13.7	73970	125050	2013	6	26	11.2114	11.7365	2.6174	1	1	1	1	0	1	0	1	0	-5.05146	1	1	1	0	0	0	0	0	0	0	0	0	0	0	0	0	1	1	1	3	1.92	1	1	0
31	29-1127	Speech-Language Pathologists	0.64	0	29	5	13.7	74900	126500	2014	6	26	11.2239	11.748	2.6174	1	1	1	1	0	1	0	1	0	-5.05146	1	1	1	0	0	0	0	0	0	0	0	0	0	0	0	0	1	1	1	3	1.92	1	1	0
31	29-1127	Speech-Language Pathologists	0.64	0	29	5	13.7	76900	131450	2015	6	26	11.2503	11.7864	2.6174	1	1	1	1	0	1	0	1	0	-5.05146	1	1	1	0	0	0	0	0	0	0	0	0	0	0	0	0	1	1	1	3	1.92	1	1	0
31	29-1127	Speech-Language Pathologists	0.64	0	29	5	13.7	78210	135980	2016	6	26	11.2672	11.8203	2.6174	1	1	1	1	0	1	0	1	0	-5.05146	1	1	1	0	0	0	0	0	0	0	0	0	0	0	0	0	1	1	1	3	1.92	1	1	0
31	29-1127	Speech-Language Pathologists	0.64	0	29	5	13.7	79770	142360	2017	6	26	11.2869	11.8661	2.6174	1	1	1	1	0	1	0	1	0	-5.05146	1	1	1	0	0	0	0	0	0	0	0	0	0	0	0	0	1	1	1	3	1.92	1	1	0
31	29-1127	Speech-Language Pathologists	0.64	0	29	5	13.7	80700	146900	2018	6	26	11.2985	11.8975	2.6174	1	1	1	1	0	1	0	1	0	-5.05146	1	1	1	0	0	0	0	0	0	0	0	0	0	0	0	0	1	1	1	3	1.92	1	1	0
31	29-1127	Speech-Language Pathologists	0.64	0	29	5	13.7	58665	867.5	2019	6	26	10.9796	6.76562	2.6174	1	1	1	1	0	1	0	1	0	-5.05146	1	1	1	0	0	0	0	0	0	0	0	0	0	0	0	0	1	1	1	3	1.92	1	1	0
32	15-1121	Computer Systems Analysts	0.65	0	15	4		85320	507100	2013	4	0	11.3542	13.1365		1	1	0	0	0	0	0	0	0	-5.03595	1	1	1	0	0	0	0	0	0	0	0	0	0	1	1	0	0	0	0	1	0.65	1	1	0
32	15-1121	Computer Systems Analysts	0.65	0	15	4		87320	528320	2014	4	0	11.3773	13.1775		1	1	0	0	0	0	0	0	0	-5.03595	1	1	1	0	0	0	0	0	0	0	0	0	0	1	1	0	0	0	0	1	0.65	1	1	0
32	15-1121	Computer Systems Analysts	0.65	0	15	4		90180	556660	2015	4	0	11.4096	13.2297		1	1	0	0	0	0	0	0	0	-5.03595	1	1	1	0	0	0	0	0	0	0	0	0	0	1	1	0	0	0	0	1	0.65	1	1	0
32	15-1121	Computer Systems Analysts	0.65	0	15	4		91620	568960	2016	4	0	11.4254	13.2516		1	1	0	0	0	0	0	0	0	-5.03595	1	1	1	0	0	0	0	0	0	0	0	0	0	1	1	0	0	0	0	1	0.65	1	1	0
32	15-1121	Computer Systems Analysts	0.65	0	15	4		92740	581960	2017	4	0	11.4376	13.2742		1	1	0	0	0	0	0	0	0	-5.03595	1	1	1	0	0	0	0	0	0	0	0	0	0	1	1	0	0	0	0	1	0.65	1	1	0
32	15-1121	Computer Systems Analysts	0.65	0	15	4		93610	587970	2018	4	0	11.4469	13.2844		1	1	0	0	0	0	0	0	0	-5.03595	1	1	1	0	0	0	0	0	0	0	0	0	0	1	1	0	0	0	0	1	0.65	1	1	0
32	15-1121	Computer Systems Analysts	0.65	0	15	4		58665	867.5	2019	4	0	10.9796	6.76562		1	1	0	0	0	0	0	0	0	-5.03595	1	1	1	0	0	0	0	0	0	0	0	0	0	1	1	0	0	0	0	1	0.65	1	1	0
33	11-9151	Social and Community Service Managers	0.67	0	11	4	17.1	65750	115330	2013	6	22	11.0936	11.6556	2.83908	1	1	1	1	0	1	0	1	0	-5.00565	1	1	1	0	0	0	0	0	0	0	0	0	0	1	1	1	0	0	0	2	1.34	1	1	0
33	11-9151	Social and Community Service Managers	0.67	0	11	4	17.1	67730	116670	2014	6	22	11.1233	11.6671	2.83908	1	1	1	1	0	1	0	1	0	-5.00565	1	1	1	0	0	0	0	0	0	0	0	0	0	1	1	1	0	0	0	2	1.34	1	1	0
33	11-9151	Social and Community Service Managers	0.67	0	11	4	17.1	69430	119770	2015	6	22	11.1481	11.6933	2.83908	1	1	1	1	0	1	0	1	0	-5.00565	1	1	1	0	0	0	0	0	0	0	0	0	0	1	1	1	0	0	0	2	1.34	1	1	0
33	11-9151	Social and Community Service Managers	0.67	0	11	4	17.1	70870	126230	2016	6	22	11.1686	11.7459	2.83908	1	1	1	1	0	1	0	1	0	-5.00565	1	1	1	0	0	0	0	0	0	0	0	0	0	1	1	1	0	0	0	2	1.34	1	1	0
33	11-9151	Social and Community Service Managers	0.67	0	11	4	17.1	70530	141830	2017	6	22	11.1638	11.8624	2.83908	1	1	1	1	0	1	0	1	0	-5.00565	1	1	1	0	0	0	0	0	0	0	0	0	0	1	1	1	0	0	0	2	1.34	1	1	0
33	11-9151	Social and Community Service Managers	0.67	0	11	4	17.1	71670	149870	2018	6	22	11.1798	11.9175	2.83908	1	1	1	1	0	1	0	1	0	-5.00565	1	1	1	0	0	0	0	0	0	0	0	0	0	1	1	1	0	0	0	2	1.34	1	1	0
33	11-9151	Social and Community Service Managers	0.67	0	11	4	17.1	58665	867.5	2019	6	22	10.9796	6.76562	2.83908	1	1	1	1	0	1	0	1	0	-5.00565	1	1	1	0	0	0	0	0	0	0	0	0	0	1	1	1	0	0	0	2	1.34	1	1	0
34	25-4012	Curators	0.68	0	25	5	1.8	55620	10910	2013	6	31	10.9263	9.29743	0.587787	1	1	1	1	0	1	0	1	0	-4.99083	1	1	1	0	0	0	0	0	0	0	0	0	0	0	0	0	1	1	1	3	2.04	1	1	0
34	25-4012	Curators	0.68	0	25	5	1.8	56690	11200	2014	6	31	10.9454	9.32367	0.587787	1	1	1	1	0	1	0	1	0	-4.99083	1	1	1	0	0	0	0	0	0	0	0	0	0	0	0	0	1	1	1	3	2.04	1	1	0
34	25-4012	Curators	0.68	0	25	5	1.8	56990	11870	2015	6	31	10.9506	9.38177	0.587787	1	1	1	1	0	1	0	1	0	-4.99083	1	1	1	0	0	0	0	0	0	0	0	0	0	0	0	0	1	1	1	3	2.04	1	1	0
34	25-4012	Curators	0.68	0	25	5	1.8	58910	11170	2016	6	31	10.9838	9.32099	0.587787	1	1	1	1	0	1	0	1	0	-4.99083	1	1	1	0	0	0	0	0	0	0	0	0	0	0	0	0	1	1	1	3	2.04	1	1	0
34	25-4012	Curators	0.68	0	25	5	1.8	58830	11550	2017	6	31	10.9824	9.35444	0.587787	1	1	1	1	0	1	0	1	0	-4.99083	1	1	1	0	0	0	0	0	0	0	0	0	0	0	0	0	1	1	1	3	2.04	1	1	0
34	25-4012	Curators	0.68	0	25	5	1.8	58490	12280	2018	6	31	10.9766	9.41573	0.587787	1	1	1	1	0	1	0	1	0	-4.99083	1	1	1	0	0	0	0	0	0	0	0	0	0	0	0	0	1	1	1	3	2.04	1	1	0
34	25-4012	Curators	0.68	0	25	5	1.8	58665	867.5	2019	6	31	10.9796	6.76562	0.587787	1	1	1	1	0	1	0	1	0	-4.99083	1	1	1	0	0	0	0	0	0	0	0	0	0	0	0	0	1	1	1	3	2.04	1	1	0
35	29-9091	Athletic Trainers	0.71	0	29	5	2.2	44720	22340	2013	6	16	10.7082	10.0141	0.788457	1	1	1	1	0	1	0	1	0	-4.94766	1	1	1	0	0	0	0	0	0	0	0	0	0	0	0	0	1	1	1	2	1.42	1	1	0
35	29-9091	Athletic Trainers	0.71	0	29	5	2.2	45730	22400	2014	6	16	10.7305	10.0168	0.788457	1	1	1	1	0	1	0	1	0	-4.94766	1	1	1	0	0	0	0	0	0	0	0	0	0	0	0	0	1	1	1	2	1.42	1	1	0
35	29-9091	Athletic Trainers	0.71	0	29	5	2.2	46940	23450	2015	6	16	10.7566	10.0626	0.788457	1	1	1	1	0	1	0	1	0	-4.94766	1	1	1	0	0	0	0	0	0	0	0	0	0	0	0	0	1	1	1	2	1.42	1	1	0
35	29-9091	Athletic Trainers	0.71	0	29	5	2.2	47880	24130	2016	6	16	10.7765	10.0912	0.788457	1	1	1	1	0	1	0	1	0	-4.94766	1	1	1	0	0	0	0	0	0	0	0	0	0	0	0	0	1	1	1	2	1.42	1	1	0
35	29-9091	Athletic Trainers	0.71	0	29	5	2.2	48630	25010	2017	6	16	10.792	10.127	0.788457	1	1	1	1	0	1	0	1	0	-4.94766	1	1	1	0	0	0	0	0	0	0	0	0	0	0	0	0	1	1	1	2	1.42	1	1	0
35	29-9091	Athletic Trainers	0.71	0	29	5	2.2	49280	26890	2018	6	16	10.8053	10.1995	0.788457	1	1	1	1	0	1	0	1	0	-4.94766	1	1	1	0	0	0	0	0	0	0	0	0	0	0	0	0	1	1	1	2	1.42	1	1	0
35	29-9091	Athletic Trainers	0.71	0	29	5	2.2	58665	867.5	2019	6	16	10.9796	6.76562	0.788457	1	1	1	1	0	1	0	1	0	-4.94766	1	1	1	0	0	0	0	0	0	0	0	0	0	0	0	0	1	1	1	2	1.42	1	1	0
36	11-9111	Medical and Health Services Managers	0.73	0	11	5	47	101340	300180	2013	6	126	11.5262	12.6121	3.85015	1	1	1	1	0	1	0	1	0	-4.91988	1	1	1	0	0	0	0	0	0	0	0	0	0	0	0	0	1	1	1	3	2.19	1	1	0
36	11-9111	Medical and Health Services Managers	0.73	0	11	5	47	103680	310320	2014	6	126	11.5491	12.6454	3.85015	1	1	1	1	0	1	0	1	0	-4.91988	1	1	1	0	0	0	0	0	0	0	0	0	0	0	0	0	1	1	1	3	2.19	1	1	0
36	11-9111	Medical and Health Services Managers	0.73	0	11	5	47	106070	314950	2015	6	126	11.5719	12.6602	3.85015	1	1	1	1	0	1	0	1	0	-4.91988	1	1	1	0	0	0	0	0	0	0	0	0	0	0	0	0	1	1	1	3	2.19	1	1	0
36	11-9111	Medical and Health Services Managers	0.73	0	11	5	47	109370	332150	2016	6	126	11.6025	12.7133	3.85015	1	1	1	1	0	1	0	1	0	-4.91988	1	1	1	0	0	0	0	0	0	0	0	0	0	0	0	0	1	1	1	3	2.19	1	1	0
36	11-9111	Medical and Health Services Managers	0.73	0	11	5	47	111680	346980	2017	6	126	11.6234	12.757	3.85015	1	1	1	1	0	1	0	1	0	-4.91988	1	1	1	0	0	0	0	0	0	0	0	0	0	0	0	0	1	1	1	3	2.19	1	1	0
36	11-9111	Medical and Health Services Managers	0.73	0	11	5	47	113730	372670	2018	6	126	11.6416	12.8284	3.85015	1	1	1	1	0	1	0	1	0	-4.91988	1	1	1	0	0	0	0	0	0	0	0	0	0	0	0	0	1	1	1	3	2.19	1	1	0
36	11-9111	Medical and Health Services Managers	0.73	0	11	5	47	58665	867.5	2019	6	126	10.9796	6.76562	3.85015	1	1	1	1	0	1	0	1	0	-4.91988	1	1	1	0	0	0	0	0	0	0	0	0	0	0	0	0	1	1	1	3	2.19	1	1	0
37	25-2011	Preschool Teachers; Except Special Education	0.74	0	25	3	50.6	31420	352730	2013	4	21	10.3552	12.7735	3.92395	1	1	1	1	0	1	0	1	0	-4.90628	1	1	1	0	0	0	0	0	0	0	1	1	1	0	0	0	0	0	0	2	1.48	1	1	0
37	25-2011	Preschool Teachers; Except Special Education	0.74	0	25	3	50.6	32040	352420	2014	4	21	10.3747	12.7726	3.92395	1	1	1	1	0	1	0	1	0	-4.90628	1	1	1	0	0	0	0	0	0	0	1	1	1	0	0	0	0	0	0	2	1.48	1	1	0
37	25-2011	Preschool Teachers; Except Special Education	0.74	0	25	3	50.6	32500	370190	2015	4	21	10.389	12.8218	3.92395	1	1	1	1	0	1	0	1	0	-4.90628	1	1	1	0	0	0	0	0	0	0	1	1	1	0	0	0	0	0	0	2	1.48	1	1	0
37	25-2011	Preschool Teachers; Except Special Education	0.74	0	25	3	50.6	33300	385550	2016	4	21	10.4133	12.8624	3.92395	1	1	1	1	0	1	0	1	0	-4.90628	1	1	1	0	0	0	0	0	0	0	1	1	1	0	0	0	0	0	0	2	1.48	1	1	0
37	25-2011	Preschool Teachers; Except Special Education	0.74	0	25	3	50.6	33590	409740	2017	4	21	10.422	12.9233	3.92395	1	1	1	1	0	1	0	1	0	-4.90628	1	1	1	0	0	0	0	0	0	0	1	1	1	0	0	0	0	0	0	2	1.48	1	1	0
37	25-2011	Preschool Teachers; Except Special Education	0.74	0	25	3	50.6	34410	424520	2018	4	21	10.4461	12.9587	3.92395	1	1	1	1	0	1	0	1	0	-4.90628	1	1	1	0	0	0	0	0	0	0	1	1	1	0	0	0	0	0	0	2	1.48	1	1	0
37	25-2011	Preschool Teachers; Except Special Education	0.74	0	25	3	50.6	58665	867.5	2019	4	21	10.9796	6.76562	3.92395	1	1	1	1	0	1	0	1	0	-4.90628	1	1	1	0	0	0	0	0	0	0	1	1	1	0	0	0	0	0	0	2	1.48	1	1	0
38	25-9021	Farm and Home Management Advisors	0.75	0	25	5	0.8	49010	9120	2013	1	13	10.7998	9.11823	-0.223144	1	1	1	1	0	1	0	1	0	-4.89285	1	1	1	0	0	0	0	0	0	0	0	0	0	0	0	0	1	1	1	2	1.5	1	1	0
38	25-9021	Farm and Home Management Advisors	0.75	0	25	5	0.8	49000	8900	2014	1	13	10.7996	9.09381	-0.223144	1	1	1	1	0	1	0	1	0	-4.89285	1	1	1	0	0	0	0	0	0	0	0	0	0	0	0	0	1	1	1	2	1.5	1	1	0
38	25-9021	Farm and Home Management Advisors	0.75	0	25	5	0.8	51820	8760	2015	1	13	10.8555	9.07795	-0.223144	1	1	1	1	0	1	0	1	0	-4.89285	1	1	1	0	0	0	0	0	0	0	0	0	0	0	0	0	1	1	1	2	1.5	1	1	0
38	25-9021	Farm and Home Management Advisors	0.75	0	25	5	0.8	52150	8620	2016	1	13	10.8619	9.06184	-0.223144	1	1	1	1	0	1	0	1	0	-4.89285	1	1	1	0	0	0	0	0	0	0	0	0	0	0	0	0	1	1	1	2	1.5	1	1	0
38	25-9021	Farm and Home Management Advisors	0.75	0	25	5	0.8	52220	8450	2017	1	13	10.8632	9.04192	-0.223144	1	1	1	1	0	1	0	1	0	-4.89285	1	1	1	0	0	0	0	0	0	0	0	0	0	0	0	0	1	1	1	2	1.5	1	1	0
38	25-9021	Farm and Home Management Advisors	0.75	0	25	5	0.8	52700	8020	2018	1	13	10.8724	8.98969	-0.223144	1	1	1	1	0	1	0	1	0	-4.89285	1	1	1	0	0	0	0	0	0	0	0	0	0	0	0	0	1	1	1	2	1.5	1	1	0
38	25-9021	Farm and Home Management Advisors	0.75	0	25	5	0.8	58665	867.5	2019	1	13	10.9796	6.76562	-0.223144	1	1	1	1	0	1	0	1	0	-4.89285	1	1	1	0	0	0	0	0	0	0	0	0	0	0	0	0	1	1	1	2	1.5	1	1	0
39	19-3091	Anthropologists and Archeologists	0.77	0	19	5	0.8	61420	6560	2013	5	55	11.0255	8.78875	-0.223144	1	1	1	1	0	1	0	1	0	-4.86654	1	1	1	0	0	0	0	0	0	0	0	0	0	0	0	0	1	1	1	3	2.31	1	1	0
39	19-3091	Anthropologists and Archeologists	0.77	0	19	5	0.8	61980	7040	2014	5	55	11.0346	8.85936	-0.223144	1	1	1	1	0	1	0	1	0	-4.86654	1	1	1	0	0	0	0	0	0	0	0	0	0	0	0	0	1	1	1	3	2.31	1	1	0
39	19-3091	Anthropologists and Archeologists	0.77	0	19	5	0.8	64290	6980	2015	5	55	11.0712	8.8508	-0.223144	1	1	1	1	0	1	0	1	0	-4.86654	1	1	1	0	0	0	0	0	0	0	0	0	0	0	0	0	1	1	1	3	2.31	1	1	0
39	19-3091	Anthropologists and Archeologists	0.77	0	19	5	0.8	66440	6470	2016	5	55	11.1041	8.77493	-0.223144	1	1	1	1	0	1	0	1	0	-4.86654	1	1	1	0	0	0	0	0	0	0	0	0	0	0	0	0	1	1	1	3	2.31	1	1	0
39	19-3091	Anthropologists and Archeologists	0.77	0	19	5	0.8	66330	6120	2017	5	55	11.1024	8.71932	-0.223144	1	1	1	1	0	1	0	1	0	-4.86654	1	1	1	0	0	0	0	0	0	0	0	0	0	0	0	0	1	1	1	3	2.31	1	1	0
39	19-3091	Anthropologists and Archeologists	0.77	0	19	5	0.8	65310	6020	2018	5	55	11.0869	8.70284	-0.223144	1	1	1	1	0	1	0	1	0	-4.86654	1	1	1	0	0	0	0	0	0	0	0	0	0	0	0	0	1	1	1	3	2.31	1	1	0
39	19-3091	Anthropologists and Archeologists	0.77	0	19	5	0.8	58665	867.5	2019	5	55	10.9796	6.76562	-0.223144	1	1	1	1	0	1	0	1	0	-4.86654	1	1	1	0	0	0	0	0	0	0	0	0	0	0	0	0	1	1	1	3	2.31	1	1	0
40	25-2054	Special Education Teachers; Secondary School	0.77	0	25	4		60410	133490	2013	4	0	11.0089	11.8018		1	1	0	0	0	0	0	0	0	-4.86654	1	1	1	0	0	0	0	0	0	0	0	0	0	1	1	0	0	0	0	1	0.77	1	1	0
40	25-2054	Special Education Teachers; Secondary School	0.77	0	25	4		61350	135520	2014	4	0	11.0244	11.8169		1	1	0	0	0	0	0	0	0	-4.86654	1	1	1	0	0	0	0	0	0	0	0	0	0	1	1	0	0	0	0	1	0.77	1	1	0
40	25-2054	Special Education Teachers; Secondary School	0.77	0	25	4		62180	129770	2015	4	0	11.0378	11.7735		1	1	0	0	0	0	0	0	0	-4.86654	1	1	1	0	0	0	0	0	0	0	0	0	0	1	1	0	0	0	0	1	0.77	1	1	0
40	25-2054	Special Education Teachers; Secondary School	0.77	0	25	4		64020	132490	2016	4	0	11.067	11.7943		1	1	0	0	0	0	0	0	0	-4.86654	1	1	1	0	0	0	0	0	0	0	0	0	0	1	1	0	0	0	0	1	0.77	1	1	0
40	25-2054	Special Education Teachers; Secondary School	0.77	0	25	4		64590	135910	2017	4	0	11.0758	11.8197		1	1	0	0	0	0	0	0	0	-4.86654	1	1	1	0	0	0	0	0	0	0	0	0	0	1	1	0	0	0	0	1	0.77	1	1	0
40	25-2054	Special Education Teachers; Secondary School	0.77	0	25	4		65320	142360	2018	4	0	11.0871	11.8661		1	1	0	0	0	0	0	0	0	-4.86654	1	1	1	0	0	0	0	0	0	0	0	0	0	1	1	0	0	0	0	1	0.77	1	1	0
40	25-2054	Special Education Teachers; Secondary School	0.77	0	25	4		58665	867.5	2019	4	0	10.9796	6.76562		1	1	0	0	0	0	0	0	0	-4.86654	1	1	1	0	0	0	0	0	0	0	0	0	0	1	1	0	0	0	0	1	0.77	1	1	0
41	25-2031	Secondary School Teachers; Except Special and Career/Technical Education	0.78	0	25	4	71.1	58260	946730	2013	4	24	10.9727	13.7608	4.26409	1	1	1	1	0	1	0	1	0	-4.85363	1	1	1	0	0	0	0	0	0	0	0	0	0	1	1	1	0	0	0	2	1.56	1	1	0
41	25-2031	Secondary School Teachers; Except Special and Career/Technical Education	0.78	0	25	4	71.1	59330	960380	2014	4	24	10.9909	13.7751	4.26409	1	1	1	1	0	1	0	1	0	-4.85363	1	1	1	0	0	0	0	0	0	0	0	0	0	1	1	1	0	0	0	2	1.56	1	1	0
41	25-2031	Secondary School Teachers; Except Special and Career/Technical Education	0.78	0	25	4	71.1	60440	962820	2015	4	24	11.0094	13.7776	4.26409	1	1	1	1	0	1	0	1	0	-4.85363	1	1	1	0	0	0	0	0	0	0	0	0	0	1	1	1	0	0	0	2	1.56	1	1	0
41	25-2031	Secondary School Teachers; Except Special and Career/Technical Education	0.78	0	25	4	71.1	61420	1003250	2016	4	24	11.0255	13.8188	4.26409	1	1	1	1	0	1	0	1	0	-4.85363	1	1	1	0	0	0	0	0	0	0	0	0	0	1	1	1	0	0	0	2	1.56	1	1	0
41	25-2031	Secondary School Teachers; Except Special and Career/Technical Education	0.78	0	25	4	71.1	62860	1027230	2017	4	24	11.0487	13.8424	4.26409	1	1	1	1	0	1	0	1	0	-4.85363	1	1	1	0	0	0	0	0	0	0	0	0	0	1	1	1	0	0	0	2	1.56	1	1	0
41	25-2031	Secondary School Teachers; Except Special and Career/Technical Education	0.78	0	25	4	71.1	64340	1051570	2018	4	24	11.0719	13.8658	4.26409	1	1	1	1	0	1	0	1	0	-4.85363	1	1	1	0	0	0	0	0	0	0	0	0	0	1	1	1	0	0	0	2	1.56	1	1	0
41	25-2031	Secondary School Teachers; Except Special and Career/Technical Education	0.78	0	25	4	71.1	58665	867.5	2019	4	24	10.9796	6.76562	4.26409	1	1	1	1	0	1	0	1	0	-4.85363	1	1	1	0	0	0	0	0	0	0	0	0	0	1	1	1	0	0	0	2	1.56	1	1	0
42	21-2011	Clergy	0.81	0	21	5	24.4	47540	45020	2013	4	11	10.7693	10.7149	3.19458	1	1	1	1	0	1	0	1	0	-4.81589	1	1	1	0	0	0	0	0	0	0	0	0	0	0	0	0	1	1	1	2	1.62	1	1	0
42	21-2011	Clergy	0.81	0	21	5	24.4	47730	46510	2014	4	11	10.7733	10.7474	3.19458	1	1	1	1	0	1	0	1	0	-4.81589	1	1	1	0	0	0	0	0	0	0	0	0	0	0	0	0	1	1	1	2	1.62	1	1	0
42	21-2011	Clergy	0.81	0	21	5	24.4	48150	48250	2015	4	11	10.7821	10.7842	3.19458	1	1	1	1	0	1	0	1	0	-4.81589	1	1	1	0	0	0	0	0	0	0	0	0	0	0	0	0	1	1	1	2	1.62	1	1	0
42	21-2011	Clergy	0.81	0	21	5	24.4	49450	49320	2016	4	11	10.8087	10.8061	3.19458	1	1	1	1	0	1	0	1	0	-4.81589	1	1	1	0	0	0	0	0	0	0	0	0	0	0	0	0	1	1	1	2	1.62	1	1	0
42	21-2011	Clergy	0.81	0	21	5	24.4	50800	49850	2017	4	11	10.8357	10.8168	3.19458	1	1	1	1	0	1	0	1	0	-4.81589	1	1	1	0	0	0	0	0	0	0	0	0	0	0	0	0	1	1	1	2	1.62	1	1	0
42	21-2011	Clergy	0.81	0	21	5	24.4	53290	50960	2018	4	11	10.8835	10.8388	3.19458	1	1	1	1	0	1	0	1	0	-4.81589	1	1	1	0	0	0	0	0	0	0	0	0	0	0	0	0	1	1	1	2	1.62	1	1	0
42	21-2011	Clergy	0.81	0	21	5	24.4	58665	867.5	2019	4	11	10.9796	6.76562	3.19458	1	1	1	1	0	1	0	1	0	-4.81589	1	1	1	0	0	0	0	0	0	0	0	0	0	0	0	0	1	1	1	2	1.62	1	1	0
43	19-1032	Foresters	0.81	1	19	4	1.1	59000	9220	2013	4	20	10.9853	9.12913	0.0953102	1	1	1	0	1	0	1	1	1	-4.81589	1	1	1	0	0	0	0	0	0	0	0	0	0	1	1	1	0	0	0	2	1.62	1	1	1
43	19-1032	Foresters	0.81	1	19	4	1.1	60070	9140	2014	4	20	11.0033	9.12042	0.0953102	1	1	1	0	1	0	1	1	1	-4.81589	1	1	1	0	0	0	0	0	0	0	0	0	0	1	1	1	0	0	0	2	1.62	1	1	1
43	19-1032	Foresters	0.81	1	19	4	1.1	60650	8590	2015	4	20	11.0129	9.05835	0.0953102	1	1	1	0	1	0	1	1	1	-4.81589	1	1	1	0	0	0	0	0	0	0	0	0	0	1	1	1	0	0	0	2	1.62	1	1	1
43	19-1032	Foresters	0.81	1	19	4	1.1	60300	8420	2016	4	20	11.0071	9.03837	0.0953102	1	1	1	0	1	0	1	1	1	-4.81589	1	1	1	0	0	0	0	0	0	0	0	0	0	1	1	1	0	0	0	2	1.62	1	1	1
43	19-1032	Foresters	0.81	1	19	4	1.1	61710	8300	2017	4	20	11.0302	9.02401	0.0953102	1	1	1	0	1	0	1	1	1	-4.81589	1	1	1	0	0	0	0	0	0	0	0	0	0	1	1	1	0	0	0	2	1.62	1	1	1
43	19-1032	Foresters	0.81	1	19	4	1.1	63150	8410	2018	4	20	11.0533	9.03718	0.0953102	1	1	1	0	1	0	1	1	1	-4.81589	1	1	1	0	0	0	0	0	0	0	0	0	0	1	1	1	0	0	0	2	1.62	1	1	1
43	19-1032	Foresters	0.81	1	19	4	1.1	58665	867.5	2019	4	20	10.9796	6.76562	0.0953102	1	1	1	0	1	0	1	1	1	-4.81589	1	1	1	0	0	0	0	0	0	0	0	0	0	1	1	1	0	0	0	2	1.62	1	1	1
44	21-1012	Educational; Guidance; School; and Vocational Counselors	0.85	0	21	5	33.1	56160	241870	2013	6	78	10.936	12.3962	3.49953	1	1	1	1	0	1	0	1	0	-4.76769	1	1	1	0	0	0	0	0	0	0	0	0	0	0	0	0	1	1	1	3	2.55	1	1	0
44	21-1012	Educational; Guidance; School; and Vocational Counselors	0.85	0	21	5	33.1	56040	246280	2014	6	78	10.9338	12.4142	3.49953	1	1	1	1	0	1	0	1	0	-4.76769	1	1	1	0	0	0	0	0	0	0	0	0	0	0	0	0	1	1	1	3	2.55	1	1	0
44	21-1012	Educational; Guidance; School; and Vocational Counselors	0.85	0	21	5	33.1	56490	253460	2015	6	78	10.9418	12.443	3.49953	1	1	1	1	0	1	0	1	0	-4.76769	1	1	1	0	0	0	0	0	0	0	0	0	0	0	0	0	1	1	1	3	2.55	1	1	0
44	21-1012	Educational; Guidance; School; and Vocational Counselors	0.85	0	21	5	33.1	57620	260670	2016	6	78	10.9616	12.471	3.49953	1	1	1	1	0	1	0	1	0	-4.76769	1	1	1	0	0	0	0	0	0	0	0	0	0	0	0	0	1	1	1	3	2.55	1	1	0
44	21-1012	Educational; Guidance; School; and Vocational Counselors	0.85	0	21	5	33.1	58620	271350	2017	6	78	10.9788	12.5112	3.49953	1	1	1	1	0	1	0	1	0	-4.76769	1	1	1	0	0	0	0	0	0	0	0	0	0	0	0	0	1	1	1	3	2.55	1	1	0
44	21-1012	Educational; Guidance; School; and Vocational Counselors	0.85	0	21	5	33.1	60160	285460	2018	6	78	11.0048	12.5619	3.49953	1	1	1	1	0	1	0	1	0	-4.76769	1	1	1	0	0	0	0	0	0	0	0	0	0	0	0	0	1	1	1	3	2.55	1	1	0
44	21-1012	Educational; Guidance; School; and Vocational Counselors	0.85	0	21	5	33.1	58665	867.5	2019	6	78	10.9796	6.76562	3.49953	1	1	1	1	0	1	0	1	0	-4.76769	1	1	1	0	0	0	0	0	0	0	0	0	0	0	0	0	1	1	1	3	2.55	1	1	0
45	25-2032	Career/Technical Education Teachers; Secondary School	0.88	0	25	4	4.8	57200	85020	2013	2	24	10.9543	11.3506	1.56862	1	1	1	1	0	1	0	1	0	-4.733	1	1	1	0	0	0	0	0	0	0	0	0	0	1	1	1	0	0	0	2	1.76	1	1	0
45	25-2032	Career/Technical Education Teachers; Secondary School	0.88	0	25	4	4.8	57370	81560	2014	2	24	10.9573	11.3091	1.56862	1	1	1	1	0	1	0	1	0	-4.733	1	1	1	0	0	0	0	0	0	0	0	0	0	1	1	1	0	0	0	2	1.76	1	1	0
45	25-2032	Career/Technical Education Teachers; Secondary School	0.88	0	25	4	4.8	58170	77430	2015	2	24	10.9711	11.2571	1.56862	1	1	1	1	0	1	0	1	0	-4.733	1	1	1	0	0	0	0	0	0	0	0	0	0	1	1	1	0	0	0	2	1.76	1	1	0
45	25-2032	Career/Technical Education Teachers; Secondary School	0.88	0	25	4	4.8	59480	80100	2016	2	24	10.9934	11.291	1.56862	1	1	1	1	0	1	0	1	0	-4.733	1	1	1	0	0	0	0	0	0	0	0	0	0	1	1	1	0	0	0	2	1.76	1	1	0
45	25-2032	Career/Technical Education Teachers; Secondary School	0.88	0	25	4	4.8	61010	78840	2017	2	24	11.0188	11.2752	1.56862	1	1	1	1	0	1	0	1	0	-4.733	1	1	1	0	0	0	0	0	0	0	0	0	0	1	1	1	0	0	0	2	1.76	1	1	0
45	25-2032	Career/Technical Education Teachers; Secondary School	0.88	0	25	4	4.8	62810	77460	2018	2	24	11.0479	11.2575	1.56862	1	1	1	1	0	1	0	1	0	-4.733	1	1	1	0	0	0	0	0	0	0	0	0	0	1	1	1	0	0	0	2	1.76	1	1	0
45	25-2032	Career/Technical Education Teachers; Secondary School	0.88	0	25	4	4.8	58665	867.5	2019	2	24	10.9796	6.76562	1.56862	1	1	1	1	0	1	0	1	0	-4.733	1	1	1	0	0	0	0	0	0	0	0	0	0	1	1	1	0	0	0	2	1.76	1	1	0
46	29-1141	Registered Nurses	0.9	0	29	3	175.9	68910	2661890	2013	4	135	11.1406	14.7945	5.16992	1	1	1	1	0	1	0	1	0	-4.71053	1	1	1	0	0	0	0	0	0	0	1	1	1	0	0	0	0	0	0	3	2.7	1	1	0
46	29-1141	Registered Nurses	0.9	0	29	3	175.9	69790	2687310	2014	4	135	11.1532	14.8041	5.16992	1	1	1	1	0	1	0	1	0	-4.71053	1	1	1	0	0	0	0	0	0	0	1	1	1	0	0	0	0	0	0	3	2.7	1	1	0
46	29-1141	Registered Nurses	0.9	0	29	3	175.9	71000	2745910	2015	4	135	11.1704	14.8256	5.16992	1	1	1	1	0	1	0	1	0	-4.71053	1	1	1	0	0	0	0	0	0	0	1	1	1	0	0	0	0	0	0	3	2.7	1	1	0
46	29-1141	Registered Nurses	0.9	0	29	3	175.9	72180	2857180	2016	4	135	11.1869	14.8653	5.16992	1	1	1	1	0	1	0	1	0	-4.71053	1	1	1	0	0	0	0	0	0	0	1	1	1	0	0	0	0	0	0	3	2.7	1	1	0
46	29-1141	Registered Nurses	0.9	0	29	3	175.9	73550	2906840	2017	4	135	11.2057	14.8826	5.16992	1	1	1	1	0	1	0	1	0	-4.71053	1	1	1	0	0	0	0	0	0	0	1	1	1	0	0	0	0	0	0	3	2.7	1	1	0
46	29-1141	Registered Nurses	0.9	0	29	3	175.9	75510	2951960	2018	4	135	11.232	14.898	5.16992	1	1	1	1	0	1	0	1	0	-4.71053	1	1	1	0	0	0	0	0	0	0	1	1	1	0	0	0	0	0	0	3	2.7	1	1	0
46	29-1141	Registered Nurses	0.9	0	29	3	175.9	58665	867.5	2019	4	135	10.9796	6.76562	5.16992	1	1	1	1	0	1	0	1	0	-4.71053	1	1	1	0	0	0	0	0	0	0	1	1	1	0	0	0	0	0	0	3	2.7	1	1	0
47	21-1015	Rehabilitation Counselors	0.94	0	21	4	12.3	37660	103840	2013	6	29	10.5364	11.5506	2.5096	1	1	1	1	0	1	0	1	0	-4.66705	1	1	1	0	0	0	0	0	0	0	0	0	0	1	1	1	0	0	0	3	2.82	1	1	0
47	21-1015	Rehabilitation Counselors	0.94	0	21	4	12.3	37890	103890	2014	6	29	10.5424	11.5511	2.5096	1	1	1	1	0	1	0	1	0	-4.66705	1	1	1	0	0	0	0	0	0	0	0	0	0	1	1	1	0	0	0	3	2.82	1	1	0
47	21-1015	Rehabilitation Counselors	0.94	0	21	4	12.3	38040	101630	2015	6	29	10.5464	11.5291	2.5096	1	1	1	1	0	1	0	1	0	-4.66705	1	1	1	0	0	0	0	0	0	0	0	0	0	1	1	1	0	0	0	3	2.82	1	1	0
47	21-1015	Rehabilitation Counselors	0.94	0	21	4	12.3	38740	103030	2016	6	29	10.5646	11.5428	2.5096	1	1	1	1	0	1	0	1	0	-4.66705	1	1	1	0	0	0	0	0	0	0	0	0	0	1	1	1	0	0	0	3	2.82	1	1	0
47	21-1015	Rehabilitation Counselors	0.94	0	21	4	12.3	38950	103840	2017	6	29	10.57	11.5506	2.5096	1	1	1	1	0	1	0	1	0	-4.66705	1	1	1	0	0	0	0	0	0	0	0	0	0	1	1	1	0	0	0	3	2.82	1	1	0
47	21-1015	Rehabilitation Counselors	0.94	0	21	4	12.3	39930	106860	2018	6	29	10.5949	11.5793	2.5096	1	1	1	1	0	1	0	1	0	-4.66705	1	1	1	0	0	0	0	0	0	0	0	0	0	1	1	1	0	0	0	3	2.82	1	1	0
47	21-1015	Rehabilitation Counselors	0.94	0	21	4	12.3	58665	867.5	2019	6	29	10.9796	6.76562	2.5096	1	1	1	1	0	1	0	1	0	-4.66705	1	1	1	0	0	0	0	0	0	0	0	0	0	1	1	1	0	0	0	3	2.82	1	1	0
48	25-3099	Teachers and Instructors; All Other	0.95	0	25	4		48750	270290	2013	4	0	10.7945	12.5073		1	1	0	0	0	0	0	0	0	-4.65646	1	1	1	0	0	0	0	0	0	0	0	0	0	1	1	0	0	0	0	1	0.95	1	1	0
48	25-3099	Teachers and Instructors; All Other	0.95	0	25	4		47780	269760	2014	4	0	10.7744	12.5053		1	1	0	0	0	0	0	0	0	-4.65646	1	1	1	0	0	0	0	0	0	0	0	0	0	1	1	0	0	0	0	1	0.95	1	1	0
48	25-3099	Teachers and Instructors; All Other	0.95	0	25	4		47410	272920	2015	4	0	10.7666	12.5169		1	1	0	0	0	0	0	0	0	-4.65646	1	1	1	0	0	0	0	0	0	0	0	0	0	1	1	0	0	0	0	1	0.95	1	1	0
48	25-3099	Teachers and Instructors; All Other	0.95	0	25	4		47570	292950	2016	4	0	10.77	12.5878		1	1	0	0	0	0	0	0	0	-4.65646	1	1	1	0	0	0	0	0	0	0	0	0	0	1	1	0	0	0	0	1	0.95	1	1	0
48	25-3099	Teachers and Instructors; All Other	0.95	0	25	4		47490	294240	2017	4	0	10.7683	12.5922		1	1	0	0	0	0	0	0	0	-4.65646	1	1	1	0	0	0	0	0	0	0	0	0	0	1	1	0	0	0	0	1	0.95	1	1	0
48	25-3099	Teachers and Instructors; All Other	0.95	0	25	4		48040	315510	2018	4	0	10.7798	12.6619		1	1	0	0	0	0	0	0	0	-4.65646	1	1	1	0	0	0	0	0	0	0	0	0	0	1	1	0	0	0	0	1	0.95	1	1	0
48	25-3099	Teachers and Instructors; All Other	0.95	0	25	4		58665	867.5	2019	4	0	10.9796	6.76562		1	1	0	0	0	0	0	0	0	-4.65646	1	1	1	0	0	0	0	0	0	0	0	0	0	1	1	0	0	0	0	1	0.95	1	1	0
49	19-4092	Forensic Science Technicians	0.95	1	19	4	2.3	57340	13430	2013	6	29	10.9568	9.50525	0.832909	1	1	1	0	1	0	1	1	1	-4.65646	1	1	1	0	0	0	0	0	0	0	0	0	0	1	1	1	0	0	0	3	2.85	1	1	1
49	19-4092	Forensic Science Technicians	0.95	1	19	4	2.3	58610	13570	2014	6	29	10.9787	9.51562	0.832909	1	1	1	0	1	0	1	1	1	-4.65646	1	1	1	0	0	0	0	0	0	0	0	0	0	1	1	1	0	0	0	3	2.85	1	1	1
49	19-4092	Forensic Science Technicians	0.95	1	19	4	2.3	60090	14070	2015	6	29	11.0036	9.5518	0.832909	1	1	1	0	1	0	1	1	1	-4.65646	1	1	1	0	0	0	0	0	0	0	0	0	0	1	1	1	0	0	0	3	2.85	1	1	1
49	19-4092	Forensic Science Technicians	0.95	1	19	4	2.3	60690	14800	2016	6	29	11.0135	9.60238	0.832909	1	1	1	0	1	0	1	1	1	-4.65646	1	1	1	0	0	0	0	0	0	0	0	0	0	1	1	1	0	0	0	3	2.85	1	1	1
49	19-4092	Forensic Science Technicians	0.95	1	19	4	2.3	61220	15070	2017	6	29	11.0222	9.62046	0.832909	1	1	1	0	1	0	1	1	1	-4.65646	1	1	1	0	0	0	0	0	0	0	0	0	0	1	1	1	0	0	0	3	2.85	1	1	1
49	19-4092	Forensic Science Technicians	0.95	1	19	4	2.3	62490	15970	2018	6	29	11.0428	9.67847	0.832909	1	1	1	0	1	0	1	1	1	-4.65646	1	1	1	0	0	0	0	0	0	0	0	0	0	1	1	1	0	0	0	3	2.85	1	1	1
49	19-4092	Forensic Science Technicians	0.95	1	19	4	2.3	58665	867.5	2019	6	29	10.9796	6.76562	0.832909	1	1	1	0	1	0	1	1	1	-4.65646	1	1	1	0	0	0	0	0	0	0	0	0	0	1	1	1	0	0	0	3	2.85	1	1	1
50	39-5091	Makeup Artists; Theatrical and Performance	1	0	39	3	0.6	66330	2440	2013	6	16	11.1024	7.79975	-0.510826	1	1	1	1	0	1	0	1	0	-4.60517	1	1	1	0	0	0	0	0	0	0	1	1	1	0	0	0	0	0	0	2	2	1	1	0
50	39-5091	Makeup Artists; Theatrical and Performance	1	0	39	3	0.6	60830	2610	2014	6	16	11.0158	7.86711	-0.510826	1	1	1	1	0	1	0	1	0	-4.60517	1	1	1	0	0	0	0	0	0	0	1	1	1	0	0	0	0	0	0	2	2	1	1	0
50	39-5091	Makeup Artists; Theatrical and Performance	1	0	39	3	0.6	66560	3060	2015	6	16	11.1059	8.02617	-0.510826	1	1	1	1	0	1	0	1	0	-4.60517	1	1	1	0	0	0	0	0	0	0	1	1	1	0	0	0	0	0	0	2	2	1	1	0
50	39-5091	Makeup Artists; Theatrical and Performance	1	0	39	3	0.6	71590	3600	2016	6	16	11.1787	8.18869	-0.510826	1	1	1	1	0	1	0	1	0	-4.60517	1	1	1	0	0	0	0	0	0	0	1	1	1	0	0	0	0	0	0	2	2	1	1	0
50	39-5091	Makeup Artists; Theatrical and Performance	1	0	39	3	0.6	69310	3540	2017	6	16	11.1463	8.17188	-0.510826	1	1	1	1	0	1	0	1	0	-4.60517	1	1	1	0	0	0	0	0	0	0	1	1	1	0	0	0	0	0	0	2	2	1	1	0
50	39-5091	Makeup Artists; Theatrical and Performance	1	0	39	3	0.6	72030	3140	2018	6	16	11.1848	8.05198	-0.510826	1	1	1	1	0	1	0	1	0	-4.60517	1	1	1	0	0	0	0	0	0	0	1	1	1	0	0	0	0	0	0	2	2	1	1	0
50	39-5091	Makeup Artists; Theatrical and Performance	1	0	39	3	0.6	58665	867.5	2019	6	16	10.9796	6.76562	-0.510826	1	1	1	1	0	1	0	1	0	-4.60517	1	1	1	0	0	0	0	0	0	0	1	1	1	0	0	0	0	0	0	2	2	1	1	0
51	17-2121	Marine Engineers and Naval Architects	1	1	17	4	0.6	94040	6640	2013	2	38	11.4515	8.80087	-0.510826	1	1	1	0	1	0	1	1	1	-4.60517	1	1	1	0	0	0	0	0	0	0	0	0	0	1	1	1	0	0	0	3	3	1	1	1
51	17-2121	Marine Engineers and Naval Architects	1	1	17	4	0.6	99160	7570	2014	2	38	11.5045	8.93195	-0.510826	1	1	1	0	1	0	1	1	1	-4.60517	1	1	1	0	0	0	0	0	0	0	0	0	0	1	1	1	0	0	0	3	3	1	1	1
51	17-2121	Marine Engineers and Naval Architects	1	1	17	4	0.6	100090	7600	2015	2	38	11.5138	8.9359	-0.510826	1	1	1	0	1	0	1	1	1	-4.60517	1	1	1	0	0	0	0	0	0	0	0	0	0	1	1	1	0	0	0	3	3	1	1	1
51	17-2121	Marine Engineers and Naval Architects	1	1	17	4	0.6	99860	8120	2016	2	38	11.5115	9.00209	-0.510826	1	1	1	0	1	0	1	1	1	-4.60517	1	1	1	0	0	0	0	0	0	0	0	0	0	1	1	1	0	0	0	3	3	1	1	1
51	17-2121	Marine Engineers and Naval Architects	1	1	17	4	0.6	96910	10960	2017	2	38	11.4815	9.30201	-0.510826	1	1	1	0	1	0	1	1	1	-4.60517	1	1	1	0	0	0	0	0	0	0	0	0	0	1	1	1	0	0	0	3	3	1	1	1
51	17-2121	Marine Engineers and Naval Architects	1	1	17	4	0.6	98970	11350	2018	2	38	11.5026	9.33697	-0.510826	1	1	1	0	1	0	1	1	1	-4.60517	1	1	1	0	0	0	0	0	0	0	0	0	0	1	1	1	0	0	0	3	3	1	1	1
51	17-2121	Marine Engineers and Naval Architects	1	1	17	4	0.6	58665	867.5	2019	2	38	10.9796	6.76562	-0.510826	1	1	1	0	1	0	1	1	1	-4.60517	1	1	1	0	0	0	0	0	0	0	0	0	0	1	1	1	0	0	0	3	3	1	1	1
52	11-9033	Education Administrators; Postsecondary	1	0	11	5	13.4	100600	126340	2013	4	59	11.5189	11.7467	2.59525	1	1	1	1	0	1	0	1	0	-4.60517	1	1	1	0	0	0	0	0	0	0	0	0	0	0	0	0	1	1	1	3	3	1	1	0
52	11-9033	Education Administrators; Postsecondary	1	0	11	5	13.4	101910	131070	2014	4	59	11.5318	11.7835	2.59525	1	1	1	1	0	1	0	1	0	-4.60517	1	1	1	0	0	0	0	0	0	0	0	0	0	0	0	0	1	1	1	3	3	1	1	0
52	11-9033	Education Administrators; Postsecondary	1	0	11	5	13.4	102610	135690	2015	4	59	11.5387	11.8181	2.59525	1	1	1	1	0	1	0	1	0	-4.60517	1	1	1	0	0	0	0	0	0	0	0	0	0	0	0	0	1	1	1	3	3	1	1	0
52	11-9033	Education Administrators; Postsecondary	1	0	11	5	13.4	105770	138430	2016	4	59	11.569	11.8381	2.59525	1	1	1	1	0	1	0	1	0	-4.60517	1	1	1	0	0	0	0	0	0	0	0	0	0	0	0	0	1	1	1	3	3	1	1	0
52	11-9033	Education Administrators; Postsecondary	1	0	11	5	13.4	107670	142160	2017	4	59	11.5868	11.8647	2.59525	1	1	1	1	0	1	0	1	0	-4.60517	1	1	1	0	0	0	0	0	0	0	0	0	0	0	0	0	1	1	1	3	3	1	1	0
52	11-9033	Education Administrators; Postsecondary	1	0	11	5	13.4	111210	143430	2018	4	59	11.6192	11.8736	2.59525	1	1	1	1	0	1	0	1	0	-4.60517	1	1	1	0	0	0	0	0	0	0	0	0	0	0	0	0	1	1	1	3	3	1	1	0
52	11-9033	Education Administrators; Postsecondary	1	0	11	5	13.4	58665	867.5	2019	4	59	10.9796	6.76562	2.59525	1	1	1	1	0	1	0	1	0	-4.60517	1	1	1	0	0	0	0	0	0	0	0	0	0	0	0	0	1	1	1	3	3	1	1	0
53	17-2141	Mechanical Engineers	1.1	1	17	4	19.2	85930	258630	2013	4	200	11.3613	12.4632	2.95491	1	1	1	0	1	0	1	1	1	-4.50986	1	1	1	0	0	0	0	0	0	0	0	0	0	1	1	1	0	0	0	3	3.3	1	1	1
53	17-2141	Mechanical Engineers	1.1	1	17	4	19.2	87140	270700	2014	4	200	11.3753	12.5088	2.95491	1	1	1	0	1	0	1	1	1	-4.50986	1	1	1	0	0	0	0	0	0	0	0	0	0	1	1	1	0	0	0	3	3.3	1	1	1
53	17-2141	Mechanical Engineers	1.1	1	17	4	19.2	88190	278340	2015	4	200	11.3872	12.5366	2.95491	1	1	1	0	1	0	1	1	1	-4.50986	1	1	1	0	0	0	0	0	0	0	0	0	0	1	1	1	0	0	0	3	3.3	1	1	1
53	17-2141	Mechanical Engineers	1.1	1	17	4	19.2	89800	285790	2016	4	200	11.4053	12.563	2.95491	1	1	1	0	1	0	1	1	1	-4.50986	1	1	1	0	0	0	0	0	0	0	0	0	0	1	1	1	0	0	0	3	3.3	1	1	1
53	17-2141	Mechanical Engineers	1.1	1	17	4	19.2	91500	291290	2017	4	200	11.4241	12.5821	2.95491	1	1	1	0	1	0	1	1	1	-4.50986	1	1	1	0	0	0	0	0	0	0	0	0	0	1	1	1	0	0	0	3	3.3	1	1	1
53	17-2141	Mechanical Engineers	1.1	1	17	4	19.2	92800	303440	2018	4	200	11.4382	12.6229	2.95491	1	1	1	0	1	0	1	1	1	-4.50986	1	1	1	0	0	0	0	0	0	0	0	0	0	1	1	1	0	0	0	3	3.3	1	1	1
53	17-2141	Mechanical Engineers	1.1	1	17	4	19.2	58665	867.5	2019	4	200	10.9796	6.76562	2.95491	1	1	1	0	1	0	1	1	1	-4.50986	1	1	1	0	0	0	0	0	0	0	0	0	0	1	1	1	0	0	0	3	3.3	1	1	1
54	29-1051	Pharmacists	1.2	0	29	5	11.2	116500	287420	2013	1	22	11.6656	12.5687	2.41591	1	1	1	1	0	1	0	1	0	-4.42285	1	1	1	0	0	0	0	0	0	0	0	0	0	0	0	0	1	1	1	2	2.4	1	1	0
54	29-1051	Pharmacists	1.2	0	29	5	11.2	118470	290780	2014	1	22	11.6824	12.5803	2.41591	1	1	1	1	0	1	0	1	0	-4.42285	1	1	1	0	0	0	0	0	0	0	0	0	0	0	0	0	1	1	1	2	2.4	1	1	0
54	29-1051	Pharmacists	1.2	0	29	5	11.2	119270	295620	2015	1	22	11.6891	12.5968	2.41591	1	1	1	1	0	1	0	1	0	-4.42285	1	1	1	0	0	0	0	0	0	0	0	0	0	0	0	0	1	1	1	2	2.4	1	1	0
54	29-1051	Pharmacists	1.2	0	29	5	11.2	120270	305510	2016	1	22	11.6975	12.6297	2.41591	1	1	1	1	0	1	0	1	0	-4.42285	1	1	1	0	0	0	0	0	0	0	0	0	0	0	0	0	1	1	1	2	2.4	1	1	0
54	29-1051	Pharmacists	1.2	0	29	5	11.2	121710	309330	2017	1	22	11.7094	12.6422	2.41591	1	1	1	1	0	1	0	1	0	-4.42285	1	1	1	0	0	0	0	0	0	0	0	0	0	0	0	0	1	1	1	2	2.4	1	1	0
54	29-1051	Pharmacists	1.2	0	29	5	11.2	123670	309550	2018	1	22	11.7254	12.6429	2.41591	1	1	1	1	0	1	0	1	0	-4.42285	1	1	1	0	0	0	0	0	0	0	0	0	0	0	0	0	1	1	1	2	2.4	1	1	0
54	29-1051	Pharmacists	1.2	0	29	5	11.2	58665	867.5	2019	1	22	10.9796	6.76562	2.41591	1	1	1	1	0	1	0	1	0	-4.42285	1	1	1	0	0	0	0	0	0	0	0	0	0	0	0	0	1	1	1	2	2.4	1	1	0
55	13-1081	Logisticians	1.2	0	13	4	16.8	76330	120340	2013	4	119	11.2428	11.6981	2.82138	1	1	1	1	0	1	0	1	0	-4.42285	1	1	1	0	0	0	0	0	0	0	0	0	0	1	1	1	0	0	0	3	3.6	1	1	0
55	13-1081	Logisticians	1.2	0	13	4	16.8	76830	125670	2014	4	119	11.2494	11.7414	2.82138	1	1	1	1	0	1	0	1	0	-4.42285	1	1	1	0	0	0	0	0	0	0	0	0	0	1	1	1	0	0	0	3	3.6	1	1	0
55	13-1081	Logisticians	1.2	0	13	4	16.8	77470	133770	2015	4	119	11.2576	11.8039	2.82138	1	1	1	1	0	1	0	1	0	-4.42285	1	1	1	0	0	0	0	0	0	0	0	0	0	1	1	1	0	0	0	3	3.6	1	1	0
55	13-1081	Logisticians	1.2	0	13	4	16.8	77810	146060	2016	4	119	11.262	11.8918	2.82138	1	1	1	1	0	1	0	1	0	-4.42285	1	1	1	0	0	0	0	0	0	0	0	0	0	1	1	1	0	0	0	3	3.6	1	1	0
55	13-1081	Logisticians	1.2	0	13	4	16.8	78740	159800	2017	4	119	11.2739	11.9817	2.82138	1	1	1	1	0	1	0	1	0	-4.42285	1	1	1	0	0	0	0	0	0	0	0	0	0	1	1	1	0	0	0	3	3.6	1	1	0
55	13-1081	Logisticians	1.2	0	13	4	16.8	78730	169820	2018	4	119	11.2738	12.0425	2.82138	1	1	1	1	0	1	0	1	0	-4.42285	1	1	1	0	0	0	0	0	0	0	0	0	0	1	1	1	0	0	0	3	3.6	1	1	0
55	13-1081	Logisticians	1.2	0	13	4	16.8	58665	867.5	2019	4	119	10.9796	6.76562	2.82138	1	1	1	1	0	1	0	1	0	-4.42285	1	1	1	0	0	0	0	0	0	0	0	0	0	1	1	1	0	0	0	3	3.6	1	1	0
56	19-1022	Microbiologists	1.2	1	19	5	1.7	75230	19880	2013	4	44	11.2283	9.89747	0.530628	1	1	1	0	1	0	1	1	1	-4.42285	1	1	1	0	0	0	0	0	0	0	0	0	0	0	0	0	1	1	1	3	3.6	1	1	1
56	19-1022	Microbiologists	1.2	1	19	5	1.7	76530	20670	2014	4	44	11.2454	9.93644	0.530628	1	1	1	0	1	0	1	1	1	-4.42285	1	1	1	0	0	0	0	0	0	0	0	0	0	0	0	0	1	1	1	3	3.6	1	1	1
56	19-1022	Microbiologists	1.2	1	19	5	1.7	76230	21210	2015	4	44	11.2415	9.96223	0.530628	1	1	1	0	1	0	1	1	1	-4.42285	1	1	1	0	0	0	0	0	0	0	0	0	0	0	0	0	1	1	1	3	3.6	1	1	1
56	19-1022	Microbiologists	1.2	1	19	5	1.7	76850	21670	2016	4	44	11.2496	9.98368	0.530628	1	1	1	0	1	0	1	1	1	-4.42285	1	1	1	0	0	0	0	0	0	0	0	0	0	0	0	0	1	1	1	3	3.6	1	1	1
56	19-1022	Microbiologists	1.2	1	19	5	1.7	78400	21870	2017	4	44	11.2696	9.99287	0.530628	1	1	1	0	1	0	1	1	1	-4.42285	1	1	1	0	0	0	0	0	0	0	0	0	0	0	0	0	1	1	1	3	3.6	1	1	1
56	19-1022	Microbiologists	1.2	1	19	5	1.7	81150	20030	2018	4	44	11.3041	9.90499	0.530628	1	1	1	0	1	0	1	1	1	-4.42285	1	1	1	0	0	0	0	0	0	0	0	0	0	0	0	0	1	1	1	3	3.6	1	1	1
56	19-1022	Microbiologists	1.2	1	19	5	1.7	58665	867.5	2019	4	44	10.9796	6.76562	0.530628	1	1	1	0	1	0	1	1	1	-4.42285	1	1	1	0	0	0	0	0	0	0	0	0	0	0	0	0	1	1	1	3	3.6	1	1	1
57	19-3032	Industrial-Organizational Psychologists	1.2	0	19	5	0.1	87960	1040	2013	4	28	11.3846	6.94698	-2.30259	1	1	1	1	0	1	0	1	0	-4.42285	1	1	1	0	0	0	0	0	0	0	0	0	0	0	0	0	1	1	1	3	3.6	1	1	0
57	19-3032	Industrial-Organizational Psychologists	1.2	0	19	5	0.1	90070	1110	2014	4	28	11.4083	7.01212	-2.30259	1	1	1	1	0	1	0	1	0	-4.42285	1	1	1	0	0	0	0	0	0	0	0	0	0	0	0	0	1	1	1	3	3.6	1	1	0
57	19-3032	Industrial-Organizational Psychologists	1.2	0	19	5	0.1	92320	990	2015	4	28	11.433	6.89771	-2.30259	1	1	1	1	0	1	0	1	0	-4.42285	1	1	1	0	0	0	0	0	0	0	0	0	0	0	0	0	1	1	1	3	3.6	1	1	0
57	19-3032	Industrial-Organizational Psychologists	1.2	0	19	5	0.1	104570	1020	2016	4	28	11.5576	6.92756	-2.30259	1	1	1	1	0	1	0	1	0	-4.42285	1	1	1	0	0	0	0	0	0	0	0	0	0	0	0	0	1	1	1	3	3.6	1	1	0
57	19-3032	Industrial-Organizational Psychologists	1.2	0	19	5	0.1	102530	920	2017	4	28	11.5379	6.82437	-2.30259	1	1	1	1	0	1	0	1	0	-4.42285	1	1	1	0	0	0	0	0	0	0	0	0	0	0	0	0	1	1	1	3	3.6	1	1	0
57	19-3032	Industrial-Organizational Psychologists	1.2	0	19	5	0.1	109030	780	2018	4	28	11.5994	6.65929	-2.30259	1	1	1	1	0	1	0	1	0	-4.42285	1	1	1	0	0	0	0	0	0	0	0	0	0	0	0	0	1	1	1	3	3.6	1	1	0
57	19-3032	Industrial-Organizational Psychologists	1.2	0	19	5	0.1	58665	867.5	2019	4	28	10.9796	6.76562	-2.30259	1	1	1	1	0	1	0	1	0	-4.42285	1	1	1	0	0	0	0	0	0	0	0	0	0	0	0	0	1	1	1	3	3.6	1	1	0
58	27-2022	Coaches and Scouts	1.3	0	27	4	45.3	37610	206080	2013	6	39	10.535	12.236	3.81331	1	1	1	1	0	1	0	1	0	-4.34281	1	1	1	0	0	0	0	0	0	0	0	0	0	1	1	1	0	0	0	3	3.9	1	1	0
58	27-2022	Coaches and Scouts	1.3	0	27	4	45.3	39150	211760	2014	6	39	10.5752	12.2632	3.81331	1	1	1	1	0	1	0	1	0	-4.34281	1	1	1	0	0	0	0	0	0	0	0	0	0	1	1	1	0	0	0	3	3.9	1	1	0
58	27-2022	Coaches and Scouts	1.3	0	27	4	45.3	40050	224110	2015	6	39	10.5979	12.3199	3.81331	1	1	1	1	0	1	0	1	0	-4.34281	1	1	1	0	0	0	0	0	0	0	0	0	0	1	1	1	0	0	0	3	3.9	1	1	0
58	27-2022	Coaches and Scouts	1.3	0	27	4	45.3	41000	230930	2016	6	39	10.6213	12.3499	3.81331	1	1	1	1	0	1	0	1	0	-4.34281	1	1	1	0	0	0	0	0	0	0	0	0	0	1	1	1	0	0	0	3	3.9	1	1	0
58	27-2022	Coaches and Scouts	1.3	0	27	4	45.3	42540	235400	2017	6	39	10.6582	12.369	3.81331	1	1	1	1	0	1	0	1	0	-4.34281	1	1	1	0	0	0	0	0	0	0	0	0	0	1	1	1	0	0	0	3	3.9	1	1	0
58	27-2022	Coaches and Scouts	1.3	0	27	4	45.3	43870	236970	2018	6	39	10.689	12.3757	3.81331	1	1	1	1	0	1	0	1	0	-4.34281	1	1	1	0	0	0	0	0	0	0	0	0	0	1	1	1	0	0	0	3	3.9	1	1	0
58	27-2022	Coaches and Scouts	1.3	0	27	4	45.3	58665	867.5	2019	6	39	10.9796	6.76562	3.81331	1	1	1	1	0	1	0	1	0	-4.34281	1	1	1	0	0	0	0	0	0	0	0	0	0	1	1	1	0	0	0	3	3.9	1	1	0
59	11-2022	Sales Managers	1.3	0	11	4	35.3	123150	352220	2013	4	104	11.7212	12.772	3.56388	1	1	1	1	0	1	0	1	0	-4.34281	1	1	1	0	0	0	0	0	0	0	0	0	0	1	1	1	0	0	0	3	3.9	1	1	0
59	11-2022	Sales Managers	1.3	0	11	4	35.3	126040	358920	2014	4	104	11.7444	12.7909	3.56388	1	1	1	1	0	1	0	1	0	-4.34281	1	1	1	0	0	0	0	0	0	0	0	0	0	1	1	1	0	0	0	3	3.9	1	1	0
59	11-2022	Sales Managers	1.3	0	11	4	35.3	130400	364750	2015	4	104	11.7784	12.807	3.56388	1	1	1	1	0	1	0	1	0	-4.34281	1	1	1	0	0	0	0	0	0	0	0	0	0	1	1	1	0	0	0	3	3.9	1	1	0
59	11-2022	Sales Managers	1.3	0	11	4	35.3	135090	365230	2016	4	104	11.8137	12.8083	3.56388	1	1	1	1	0	1	0	1	0	-4.34281	1	1	1	0	0	0	0	0	0	0	0	0	0	1	1	1	0	0	0	3	3.9	1	1	0
59	11-2022	Sales Managers	1.3	0	11	4	35.3	137650	371410	2017	4	104	11.8325	12.8251	3.56388	1	1	1	1	0	1	0	1	0	-4.34281	1	1	1	0	0	0	0	0	0	0	0	0	0	1	1	1	0	0	0	3	3.9	1	1	0
59	11-2022	Sales Managers	1.3	0	11	4	35.3	140320	379050	2018	4	104	11.8517	12.8454	3.56388	1	1	1	1	0	1	0	1	0	-4.34281	1	1	1	0	0	0	0	0	0	0	0	0	0	1	1	1	0	0	0	3	3.9	1	1	0
59	11-2022	Sales Managers	1.3	0	11	4	35.3	58665	867.5	2019	4	104	10.9796	6.76562	3.56388	1	1	1	1	0	1	0	1	0	-4.34281	1	1	1	0	0	0	0	0	0	0	0	0	0	1	1	1	0	0	0	3	3.9	1	1	0
60	19-2043	Hydrologists	1.4	1	19	5	0.7	79260	6540	2013	5	153	11.2805	8.78569	-0.356675	1	1	1	0	1	0	1	1	1	-4.2687	1	1	1	0	0	0	0	0	0	0	0	0	0	0	0	0	1	1	1	3	4.2	1	1	1
60	19-2043	Hydrologists	1.4	1	19	5	0.7	81930	6580	2014	5	153	11.3136	8.79179	-0.356675	1	1	1	0	1	0	1	1	1	-4.2687	1	1	1	0	0	0	0	0	0	0	0	0	0	0	0	0	1	1	1	3	4.2	1	1	1
60	19-2043	Hydrologists	1.4	1	19	5	0.7	83440	6580	2015	5	153	11.3319	8.79179	-0.356675	1	1	1	0	1	0	1	1	1	-4.2687	1	1	1	0	0	0	0	0	0	0	0	0	0	0	0	0	1	1	1	3	4.2	1	1	1
60	19-2043	Hydrologists	1.4	1	19	5	0.7	83740	6300	2016	5	153	11.3355	8.74831	-0.356675	1	1	1	0	1	0	1	1	1	-4.2687	1	1	1	0	0	0	0	0	0	0	0	0	0	0	0	0	1	1	1	3	4.2	1	1	1
60	19-2043	Hydrologists	1.4	1	19	5	0.7	84290	6350	2017	5	153	11.342	8.75621	-0.356675	1	1	1	0	1	0	1	1	1	-4.2687	1	1	1	0	0	0	0	0	0	0	0	0	0	0	0	0	1	1	1	3	4.2	1	1	1
60	19-2043	Hydrologists	1.4	1	19	5	0.7	82790	6290	2018	5	153	11.3241	8.74672	-0.356675	1	1	1	0	1	0	1	1	1	-4.2687	1	1	1	0	0	0	0	0	0	0	0	0	0	0	0	0	1	1	1	3	4.2	1	1	1
60	19-2043	Hydrologists	1.4	1	19	5	0.7	58665	867.5	2019	5	153	10.9796	6.76562	-0.356675	1	1	1	0	1	0	1	1	1	-4.2687	1	1	1	0	0	0	0	0	0	0	0	0	0	0	0	0	1	1	1	3	4.2	1	1	1
61	11-2021	Marketing Managers	1.4	0	11	4	24.6	133700	174010	2013	5	148	11.8034	12.0669	3.20275	1	1	1	1	0	1	0	1	0	-4.2687	1	1	1	0	0	0	0	0	0	0	0	0	0	1	1	1	0	0	0	3	4.2	1	1	0
61	11-2021	Marketing Managers	1.4	0	11	4	24.6	137400	184490	2014	5	148	11.8307	12.1254	3.20275	1	1	1	1	0	1	0	1	0	-4.2687	1	1	1	0	0	0	0	0	0	0	0	0	0	1	1	1	0	0	0	3	4.2	1	1	0
61	11-2021	Marketing Managers	1.4	0	11	4	24.6	140660	192890	2015	5	148	11.8541	12.1699	3.20275	1	1	1	1	0	1	0	1	0	-4.2687	1	1	1	0	0	0	0	0	0	0	0	0	0	1	1	1	0	0	0	3	4.2	1	1	0
61	11-2021	Marketing Managers	1.4	0	11	4	24.6	144140	205900	2016	5	148	11.8785	12.2351	3.20275	1	1	1	1	0	1	0	1	0	-4.2687	1	1	1	0	0	0	0	0	0	0	0	0	0	1	1	1	0	0	0	3	4.2	1	1	0
61	11-2021	Marketing Managers	1.4	0	11	4	24.6	145620	218970	2017	5	148	11.8888	12.2967	3.20275	1	1	1	1	0	1	0	1	0	-4.2687	1	1	1	0	0	0	0	0	0	0	0	0	0	1	1	1	0	0	0	3	4.2	1	1	0
61	11-2021	Marketing Managers	1.4	0	11	4	24.6	147240	240440	2018	5	148	11.8998	12.3902	3.20275	1	1	1	1	0	1	0	1	0	-4.2687	1	1	1	0	0	0	0	0	0	0	0	0	0	1	1	1	0	0	0	3	4.2	1	1	0
61	11-2021	Marketing Managers	1.4	0	11	4	24.6	58665	867.5	2019	5	148	10.9796	6.76562	3.20275	1	1	1	1	0	1	0	1	0	-4.2687	1	1	1	0	0	0	0	0	0	0	0	0	0	1	1	1	0	0	0	3	4.2	1	1	0
62	21-1013	Marriage and Family Therapists	1.4	0	21	5	7.9	51690	29060	2013	6	28	10.853	10.2771	2.06686	1	1	1	1	0	1	0	1	0	-4.2687	1	1	1	0	0	0	0	0	0	0	0	0	0	0	0	0	1	1	1	3	4.2	1	1	0
62	21-1013	Marriage and Family Therapists	1.4	0	21	5	7.9	51730	30150	2014	6	28	10.8538	10.3139	2.06686	1	1	1	1	0	1	0	1	0	-4.2687	1	1	1	0	0	0	0	0	0	0	0	0	0	0	0	0	1	1	1	3	4.2	1	1	0
62	21-1013	Marriage and Family Therapists	1.4	0	21	5	7.9	53520	32070	2015	6	28	10.8878	10.3757	2.06686	1	1	1	1	0	1	0	1	0	-4.2687	1	1	1	0	0	0	0	0	0	0	0	0	0	0	0	0	1	1	1	3	4.2	1	1	0
62	21-1013	Marriage and Family Therapists	1.4	0	21	5	7.9	54090	36960	2016	6	28	10.8984	10.5176	2.06686	1	1	1	1	0	1	0	1	0	-4.2687	1	1	1	0	0	0	0	0	0	0	0	0	0	0	0	0	1	1	1	3	4.2	1	1	0
62	21-1013	Marriage and Family Therapists	1.4	0	21	5	7.9	53860	42880	2017	6	28	10.8941	10.6662	2.06686	1	1	1	1	0	1	0	1	0	-4.2687	1	1	1	0	0	0	0	0	0	0	0	0	0	0	0	0	1	1	1	3	4.2	1	1	0
62	21-1013	Marriage and Family Therapists	1.4	0	21	5	7.9	54150	48520	2018	6	28	10.8995	10.7897	2.06686	1	1	1	1	0	1	0	1	0	-4.2687	1	1	1	0	0	0	0	0	0	0	0	0	0	0	0	0	1	1	1	3	4.2	1	1	0
62	21-1013	Marriage and Family Therapists	1.4	0	21	5	7.9	58665	867.5	2019	6	28	10.9796	6.76562	2.06686	1	1	1	1	0	1	0	1	0	-4.2687	1	1	1	0	0	0	0	0	0	0	0	0	0	0	0	0	1	1	1	3	4.2	1	1	0
63	17-2199	Engineers; All Other	1.4	1	17	4	10.3	94310	120810	2013	2	404	11.4543	11.702	2.33214	1	1	1	0	1	0	1	1	1	-4.2687	1	1	1	0	0	0	0	0	0	0	0	0	0	1	1	1	0	0	0	3	4.2	1	1	1
63	17-2199	Engineers; All Other	1.4	1	17	4	10.3	96350	124570	2014	2	404	11.4757	11.7326	2.33214	1	1	1	0	1	0	1	1	1	-4.2687	1	1	1	0	0	0	0	0	0	0	0	0	0	1	1	1	0	0	0	3	4.2	1	1	1
63	17-2199	Engineers; All Other	1.4	1	17	4	10.3	98150	125460	2015	2	404	11.4943	11.7397	2.33214	1	1	1	0	1	0	1	1	1	-4.2687	1	1	1	0	0	0	0	0	0	0	0	0	0	1	1	1	0	0	0	3	4.2	1	1	1
63	17-2199	Engineers; All Other	1.4	1	17	4	10.3	99250	123390	2016	2	404	11.5054	11.7231	2.33214	1	1	1	0	1	0	1	1	1	-4.2687	1	1	1	0	0	0	0	0	0	0	0	0	0	1	1	1	0	0	0	3	4.2	1	1	1
63	17-2199	Engineers; All Other	1.4	1	17	4	10.3	99310	131500	2017	2	404	11.506	11.7868	2.33214	1	1	1	0	1	0	1	1	1	-4.2687	1	1	1	0	0	0	0	0	0	0	0	0	0	1	1	1	0	0	0	3	4.2	1	1	1
63	17-2199	Engineers; All Other	1.4	1	17	4	10.3	99410	142030	2018	2	404	11.507	11.8638	2.33214	1	1	1	0	1	0	1	1	1	-4.2687	1	1	1	0	0	0	0	0	0	0	0	0	0	1	1	1	0	0	0	3	4.2	1	1	1
63	17-2199	Engineers; All Other	1.4	1	17	4	10.3	58665	867.5	2019	2	404	10.9796	6.76562	2.33214	1	1	1	0	1	0	1	1	1	-4.2687	1	1	1	0	0	0	0	0	0	0	0	0	0	1	1	1	0	0	0	3	4.2	1	1	1
64	13-1151	Training and Development Specialists	1.4	0	13	4	33.7	60780	224110	2013	6	118	11.015	12.3199	3.5175	1	1	1	1	0	1	0	1	0	-4.2687	1	1	1	0	0	0	0	0	0	0	0	0	0	1	1	1	0	0	0	3	4.2	1	1	0
64	13-1151	Training and Development Specialists	1.4	0	13	4	33.7	61530	239500	2014	6	118	11.0273	12.3863	3.5175	1	1	1	1	0	1	0	1	0	-4.2687	1	1	1	0	0	0	0	0	0	0	0	0	0	1	1	1	0	0	0	3	4.2	1	1	0
64	13-1151	Training and Development Specialists	1.4	0	13	4	33.7	62460	254060	2015	6	118	11.0423	12.4453	3.5175	1	1	1	1	0	1	0	1	0	-4.2687	1	1	1	0	0	0	0	0	0	0	0	0	0	1	1	1	0	0	0	3	4.2	1	1	0
64	13-1151	Training and Development Specialists	1.4	0	13	4	33.7	63350	269710	2016	6	118	11.0564	12.5051	3.5175	1	1	1	1	0	1	0	1	0	-4.2687	1	1	1	0	0	0	0	0	0	0	0	0	0	1	1	1	0	0	0	3	4.2	1	1	0
64	13-1151	Training and Development Specialists	1.4	0	13	4	33.7	64700	280340	2017	6	118	11.0775	12.5438	3.5175	1	1	1	1	0	1	0	1	0	-4.2687	1	1	1	0	0	0	0	0	0	0	0	0	0	1	1	1	0	0	0	3	4.2	1	1	0
64	13-1151	Training and Development Specialists	1.4	0	13	4	33.7	65120	291380	2018	6	118	11.084	12.5824	3.5175	1	1	1	1	0	1	0	1	0	-4.2687	1	1	1	0	0	0	0	0	0	0	0	0	0	1	1	1	0	0	0	3	4.2	1	1	0
64	13-1151	Training and Development Specialists	1.4	0	13	4	33.7	58665	867.5	2019	6	118	10.9796	6.76562	3.5175	1	1	1	1	0	1	0	1	0	-4.2687	1	1	1	0	0	0	0	0	0	0	0	0	0	1	1	1	0	0	0	3	4.2	1	1	0
65	43-1011	First-Line Supervisors of Office and Administrative Support Workers	1.4	0	43	3	138.2	53690	1366510	2013	1	88	10.891	14.1278	4.9287	1	1	1	1	0	1	0	1	0	-4.2687	1	1	1	0	0	0	0	0	0	0	1	1	1	0	0	0	0	0	0	3	4.2	1	1	0
65	43-1011	First-Line Supervisors of Office and Administrative Support Workers	1.4	0	43	3	138.2	54400	1404070	2014	1	88	10.9041	14.1549	4.9287	1	1	1	1	0	1	0	1	0	-4.2687	1	1	1	0	0	0	0	0	0	0	1	1	1	0	0	0	0	0	0	3	4.2	1	1	0
65	43-1011	First-Line Supervisors of Office and Administrative Support Workers	1.4	0	43	3	138.2	56170	1424450	2015	1	88	10.9361	14.1693	4.9287	1	1	1	1	0	1	0	1	0	-4.2687	1	1	1	0	0	0	0	0	0	0	1	1	1	0	0	0	0	0	0	3	4.2	1	1	0
65	43-1011	First-Line Supervisors of Office and Administrative Support Workers	1.4	0	43	3	138.2	57890	1443150	2016	1	88	10.9663	14.1823	4.9287	1	1	1	1	0	1	0	1	0	-4.2687	1	1	1	0	0	0	0	0	0	0	1	1	1	0	0	0	0	0	0	3	4.2	1	1	0
65	43-1011	First-Line Supervisors of Office and Administrative Support Workers	1.4	0	43	3	138.2	58540	1458380	2017	1	88	10.9775	14.1928	4.9287	1	1	1	1	0	1	0	1	0	-4.2687	1	1	1	0	0	0	0	0	0	0	1	1	1	0	0	0	0	0	0	3	4.2	1	1	0
65	43-1011	First-Line Supervisors of Office and Administrative Support Workers	1.4	0	43	3	138.2	59340	1477560	2018	1	88	10.991	14.2059	4.9287	1	1	1	1	0	1	0	1	0	-4.2687	1	1	1	0	0	0	0	0	0	0	1	1	1	0	0	0	0	0	0	3	4.2	1	1	0
65	43-1011	First-Line Supervisors of Office and Administrative Support Workers	1.4	0	43	3	138.2	58665	867.5	2019	1	88	10.9796	6.76562	4.9287	1	1	1	1	0	1	0	1	0	-4.2687	1	1	1	0	0	0	0	0	0	0	1	1	1	0	0	0	0	0	0	3	4.2	1	1	0
66	19-1029	Biological Scientists; All Other	1.5	1	19	5	3.6	75160	33100	2013	2	216	11.2274	10.4073	1.28093	1	1	1	0	1	0	1	1	1	-4.19971	1	1	1	0	0	0	0	0	0	0	0	0	0	0	0	0	1	1	1	3	4.5	1	1	1
66	19-1029	Biological Scientists; All Other	1.5	1	19	5	3.6	77920	32230	2014	2	216	11.2634	10.3807	1.28093	1	1	1	0	1	0	1	1	1	-4.19971	1	1	1	0	0	0	0	0	0	0	0	0	0	0	0	0	1	1	1	3	4.5	1	1	1
66	19-1029	Biological Scientists; All Other	1.5	1	19	5	3.6	77190	32050	2015	2	216	11.254	10.3751	1.28093	1	1	1	0	1	0	1	1	1	-4.19971	1	1	1	0	0	0	0	0	0	0	0	0	0	0	0	0	1	1	1	3	4.5	1	1	1
66	19-1029	Biological Scientists; All Other	1.5	1	19	5	3.6	77830	35110	2016	2	216	11.2623	10.4662	1.28093	1	1	1	0	1	0	1	1	1	-4.19971	1	1	1	0	0	0	0	0	0	0	0	0	0	0	0	0	1	1	1	3	4.5	1	1	1
66	19-1029	Biological Scientists; All Other	1.5	1	19	5	3.6	80200	37590	2017	2	216	11.2923	10.5345	1.28093	1	1	1	0	1	0	1	1	1	-4.19971	1	1	1	0	0	0	0	0	0	0	0	0	0	0	0	0	1	1	1	3	4.5	1	1	1
66	19-1029	Biological Scientists; All Other	1.5	1	19	5	3.6	83600	42640	2018	2	216	11.3338	10.6605	1.28093	1	1	1	0	1	0	1	1	1	-4.19971	1	1	1	0	0	0	0	0	0	0	0	0	0	0	0	0	1	1	1	3	4.5	1	1	1
66	19-1029	Biological Scientists; All Other	1.5	1	19	5	3.6	58665	867.5	2019	2	216	10.9796	6.76562	1.28093	1	1	1	0	1	0	1	1	1	-4.19971	1	1	1	0	0	0	0	0	0	0	0	0	0	0	0	0	1	1	1	3	4.5	1	1	1
67	11-2031	Public Relations and Fundraising Managers	1.5	0	11	4		111260	53730	2013	4	0	11.6196	10.8917		1	1	0	0	0	0	0	0	0	-4.19971	1	1	1	0	0	0	0	0	0	0	0	0	0	1	1	0	0	0	0	1	1.5	1	1	0
67	11-2031	Public Relations and Fundraising Managers	1.5	0	11	4		115400	56920	2014	4	0	11.6562	10.9494		1	1	0	0	0	0	0	0	0	-4.19971	1	1	1	0	0	0	0	0	0	0	0	0	0	1	1	0	0	0	0	1	1.5	1	1	0
67	11-2031	Public Relations and Fundraising Managers	1.5	0	11	4		119390	60380	2015	4	0	11.6902	11.0084		1	1	0	0	0	0	0	0	0	-4.19971	1	1	1	0	0	0	0	0	0	0	0	0	0	1	1	0	0	0	0	1	1.5	1	1	0
67	11-2031	Public Relations and Fundraising Managers	1.5	0	11	4		123360	63970	2016	4	0	11.7229	11.0662		1	1	0	0	0	0	0	0	0	-4.19971	1	1	1	0	0	0	0	0	0	0	0	0	0	1	1	0	0	0	0	1	1.5	1	1	0
67	11-2031	Public Relations and Fundraising Managers	1.5	0	11	4		127690	67300	2017	4	0	11.7574	11.1169		1	1	0	0	0	0	0	0	0	-4.19971	1	1	1	0	0	0	0	0	0	0	0	0	0	1	1	0	0	0	0	1	1.5	1	1	0
67	11-2031	Public Relations and Fundraising Managers	1.5	0	11	4		131570	72460	2018	4	0	11.7873	11.1908		1	1	0	0	0	0	0	0	0	-4.19971	1	1	1	0	0	0	0	0	0	0	0	0	0	1	1	0	0	0	0	1	1.5	1	1	0
67	11-2031	Public Relations and Fundraising Managers	1.5	0	11	4		58665	867.5	2019	4	0	10.9796	6.76562		1	1	0	0	0	0	0	0	0	-4.19971	1	1	1	0	0	0	0	0	0	0	0	0	0	1	1	0	0	0	0	1	1.5	1	1	0
68	27-1014	Multimedia Artists and Animators	1.5	0	27	4	6.9	72400	30790	2013	4	131	11.19	10.3349	1.93152	1	1	1	1	0	1	0	1	0	-4.19971	1	1	1	0	0	0	0	0	0	0	0	0	0	1	1	1	0	0	0	3	4.5	1	1	0
68	27-1014	Multimedia Artists and Animators	1.5	0	27	4	6.9	69410	29000	2014	4	131	11.1478	10.2751	1.93152	1	1	1	1	0	1	0	1	0	-4.19971	1	1	1	0	0	0	0	0	0	0	0	0	0	1	1	1	0	0	0	3	4.5	1	1	0
68	27-1014	Multimedia Artists and Animators	1.5	0	27	4	6.9	70300	30240	2015	4	131	11.1605	10.3169	1.93152	1	1	1	1	0	1	0	1	0	-4.19971	1	1	1	0	0	0	0	0	0	0	0	0	0	1	1	1	0	0	0	3	4.5	1	1	0
68	27-1014	Multimedia Artists and Animators	1.5	0	27	4	6.9	72200	29810	2016	4	131	11.1872	10.3026	1.93152	1	1	1	1	0	1	0	1	0	-4.19971	1	1	1	0	0	0	0	0	0	0	0	0	0	1	1	1	0	0	0	3	4.5	1	1	0
68	27-1014	Multimedia Artists and Animators	1.5	0	27	4	6.9	76560	29860	2017	4	131	11.2458	10.3043	1.93152	1	1	1	1	0	1	0	1	0	-4.19971	1	1	1	0	0	0	0	0	0	0	0	0	0	1	1	1	0	0	0	3	4.5	1	1	0
68	27-1014	Multimedia Artists and Animators	1.5	0	27	4	6.9	78230	28560	2018	4	131	11.2674	10.2598	1.93152	1	1	1	1	0	1	0	1	0	-4.19971	1	1	1	0	0	0	0	0	0	0	0	0	0	1	1	1	0	0	0	3	4.5	1	1	0
68	27-1014	Multimedia Artists and Animators	1.5	0	27	4	6.9	58665	867.5	2019	4	131	10.9796	6.76562	1.93152	1	1	1	1	0	1	0	1	0	-4.19971	1	1	1	0	0	0	0	0	0	0	0	0	0	1	1	1	0	0	0	3	4.5	1	1	0
69	15-1111	Computer and Information Research Scientists	1.5	0	15	5		109260	24380	2013	4	0	11.6015	10.1015		1	1	0	0	0	0	0	0	0	-4.19971	1	1	1	0	0	0	0	0	0	0	0	0	0	0	0	0	1	1	0	1	1.5	1	1	0
69	15-1111	Computer and Information Research Scientists	1.5	0	15	5		113190	24210	2014	4	0	11.6368	10.0945		1	1	0	0	0	0	0	0	0	-4.19971	1	1	1	0	0	0	0	0	0	0	0	0	0	0	0	0	1	1	0	1	1.5	1	1	0
69	15-1111	Computer and Information Research Scientists	1.5	0	15	5		115580	25510	2015	4	0	11.6577	10.1468		1	1	0	0	0	0	0	0	0	-4.19971	1	1	1	0	0	0	0	0	0	0	0	0	0	0	0	0	1	1	0	1	1.5	1	1	0
69	15-1111	Computer and Information Research Scientists	1.5	0	15	5		116320	26580	2016	4	0	11.6641	10.1879		1	1	0	0	0	0	0	0	0	-4.19971	1	1	1	0	0	0	0	0	0	0	0	0	0	0	0	0	1	1	0	1	1.5	1	1	0
69	15-1111	Computer and Information Research Scientists	1.5	0	15	5		119570	27920	2017	4	0	11.6917	10.2371		1	1	0	0	0	0	0	0	0	-4.19971	1	1	1	0	0	0	0	0	0	0	0	0	0	0	0	0	1	1	0	1	1.5	1	1	0
69	15-1111	Computer and Information Research Scientists	1.5	0	15	5		123850	30070	2018	4	0	11.7268	10.3113		1	1	0	0	0	0	0	0	0	-4.19971	1	1	1	0	0	0	0	0	0	0	0	0	0	0	0	0	1	1	0	1	1.5	1	1	0
69	15-1111	Computer and Information Research Scientists	1.5	0	15	5		58665	867.5	2019	4	0	10.9796	6.76562		1	1	0	0	0	0	0	0	0	-4.19971	1	1	1	0	0	0	0	0	0	0	0	0	0	0	0	0	1	1	0	1	1.5	1	1	0
70	11-1011	Chief Executives	1.5	0	11	5	13.9	178400	248760	2013	1	61	12.0918	12.4242	2.63189	1	1	1	1	0	1	0	1	0	-4.19971	1	1	1	0	0	0	0	0	0	0	0	0	0	0	0	0	1	1	1	3	4.5	1	1	0
70	11-1011	Chief Executives	1.5	0	11	5	13.9	180700	246240	2014	1	61	12.1046	12.4141	2.63189	1	1	1	1	0	1	0	1	0	-4.19971	1	1	1	0	0	0	0	0	0	0	0	0	0	0	0	0	1	1	1	3	4.5	1	1	0
70	11-1011	Chief Executives	1.5	0	11	5	13.9	185850	238940	2015	1	61	12.1327	12.384	2.63189	1	1	1	1	0	1	0	1	0	-4.19971	1	1	1	0	0	0	0	0	0	0	0	0	0	0	0	0	1	1	1	3	4.5	1	1	0
70	11-1011	Chief Executives	1.5	0	11	5	13.9	194350	223260	2016	1	61	12.1774	12.3161	2.63189	1	1	1	1	0	1	0	1	0	-4.19971	1	1	1	0	0	0	0	0	0	0	0	0	0	0	0	0	1	1	1	3	4.5	1	1	0
70	11-1011	Chief Executives	1.5	0	11	5	13.9	196050	210160	2017	1	61	12.1861	12.2556	2.63189	1	1	1	1	0	1	0	1	0	-4.19971	1	1	1	0	0	0	0	0	0	0	0	0	0	0	0	0	1	1	1	3	4.5	1	1	0
70	11-1011	Chief Executives	1.5	0	11	5	13.9	200140	195530	2018	1	61	12.2068	12.1835	2.63189	1	1	1	1	0	1	0	1	0	-4.19971	1	1	1	0	0	0	0	0	0	0	0	0	0	0	0	0	1	1	1	3	4.5	1	1	0
70	11-1011	Chief Executives	1.5	0	11	5	13.9	58665	867.5	2019	1	61	10.9796	6.76562	2.63189	1	1	1	1	0	1	0	1	0	-4.19971	1	1	1	0	0	0	0	0	0	0	0	0	0	0	0	0	1	1	1	3	4.5	1	1	0
71	11-9031	Education Administrators; Preschool and Childcare Center/Program	1.5	0	11	4	4.6	52010	47560	2013	2	34	10.8592	10.7697	1.52606	1	1	1	1	0	1	0	1	0	-4.19971	1	1	1	0	0	0	0	0	0	0	0	0	0	1	1	1	0	0	0	3	4.5	1	1	0
71	11-9031	Education Administrators; Preschool and Childcare Center/Program	1.5	0	11	4	4.6	52190	47150	2014	2	34	10.8626	10.7611	1.52606	1	1	1	1	0	1	0	1	0	-4.19971	1	1	1	0	0	0	0	0	0	0	0	0	0	1	1	1	0	0	0	3	4.5	1	1	0
71	11-9031	Education Administrators; Preschool and Childcare Center/Program	1.5	0	11	4	4.6	52760	46760	2015	2	34	10.8735	10.7528	1.52606	1	1	1	1	0	1	0	1	0	-4.19971	1	1	1	0	0	0	0	0	0	0	0	0	0	1	1	1	0	0	0	3	4.5	1	1	0
71	11-9031	Education Administrators; Preschool and Childcare Center/Program	1.5	0	11	4	4.6	52150	48530	2016	2	34	10.8619	10.7899	1.52606	1	1	1	1	0	1	0	1	0	-4.19971	1	1	1	0	0	0	0	0	0	0	0	0	0	1	1	1	0	0	0	3	4.5	1	1	0
71	11-9031	Education Administrators; Preschool and Childcare Center/Program	1.5	0	11	4	4.6	53550	49130	2017	2	34	10.8884	10.8022	1.52606	1	1	1	1	0	1	0	1	0	-4.19971	1	1	1	0	0	0	0	0	0	0	0	0	0	1	1	1	0	0	0	3	4.5	1	1	0
71	11-9031	Education Administrators; Preschool and Childcare Center/Program	1.5	0	11	4	4.6	53990	50650	2018	2	34	10.8966	10.8327	1.52606	1	1	1	1	0	1	0	1	0	-4.19971	1	1	1	0	0	0	0	0	0	0	0	0	0	1	1	1	0	0	0	3	4.5	1	1	0
71	11-9031	Education Administrators; Preschool and Childcare Center/Program	1.5	0	11	4	4.6	58665	867.5	2019	2	34	10.9796	6.76562	1.52606	1	1	1	1	0	1	0	1	0	-4.19971	1	1	1	0	0	0	0	0	0	0	0	0	0	1	1	1	0	0	0	3	4.5	1	1	0
72	27-2041	Music Directors and Composers	1.5	0	27	4	6.3	54560	23190	2013	2	86	10.9071	10.0515	1.84055	1	1	1	1	0	1	0	1	0	-4.19971	1	1	1	0	0	0	0	0	0	0	0	0	0	1	1	1	0	0	0	3	4.5	1	1	0
72	27-2041	Music Directors and Composers	1.5	0	27	4	6.3	55230	21880	2014	2	86	10.9193	9.99333	1.84055	1	1	1	1	0	1	0	1	0	-4.19971	1	1	1	0	0	0	0	0	0	0	0	0	0	1	1	1	0	0	0	3	4.5	1	1	0
72	27-2041	Music Directors and Composers	1.5	0	27	4	6.3	59040	21540	2015	2	86	10.986	9.97767	1.84055	1	1	1	1	0	1	0	1	0	-4.19971	1	1	1	0	0	0	0	0	0	0	0	0	0	1	1	1	0	0	0	3	4.5	1	1	0
72	27-2041	Music Directors and Composers	1.5	0	27	4	6.3	60630	18380	2016	2	86	11.0125	9.81902	1.84055	1	1	1	1	0	1	0	1	0	-4.19971	1	1	1	0	0	0	0	0	0	0	0	0	0	1	1	1	0	0	0	3	4.5	1	1	0
72	27-2041	Music Directors and Composers	1.5	0	27	4	6.3	61490	15400	2017	2	86	11.0266	9.64212	1.84055	1	1	1	1	0	1	0	1	0	-4.19971	1	1	1	0	0	0	0	0	0	0	0	0	0	1	1	1	0	0	0	3	4.5	1	1	0
72	27-2041	Music Directors and Composers	1.5	0	27	4	6.3	59790	12160	2018	2	86	10.9986	9.40591	1.84055	1	1	1	1	0	1	0	1	0	-4.19971	1	1	1	0	0	0	0	0	0	0	0	0	0	1	1	1	0	0	0	3	4.5	1	1	0
72	27-2041	Music Directors and Composers	1.5	0	27	4	6.3	58665	867.5	2019	2	86	10.9796	6.76562	1.84055	1	1	1	1	0	1	0	1	0	-4.19971	1	1	1	0	0	0	0	0	0	0	0	0	0	1	1	1	0	0	0	3	4.5	1	1	0
73	51-1011	First-Line Supervisors of Production and Operating Workers	1.6	0	51	3	56.9	58150	580620	2013	3	56	10.9708	13.2719	4.0413	1	1	1	1	0	1	0	1	0	-4.13517	1	1	1	0	0	0	0	0	0	0	1	1	1	0	0	0	0	0	0	3	4.8	1	1	0
73	51-1011	First-Line Supervisors of Production and Operating Workers	1.6	0	51	3	56.9	59060	592830	2014	3	56	10.9863	13.2927	4.0413	1	1	1	1	0	1	0	1	0	-4.13517	1	1	1	0	0	0	0	0	0	0	1	1	1	0	0	0	0	0	0	3	4.8	1	1	0
73	51-1011	First-Line Supervisors of Production and Operating Workers	1.6	0	51	3	56.9	59930	603080	2015	3	56	11.0009	13.3098	4.0413	1	1	1	1	0	1	0	1	0	-4.13517	1	1	1	0	0	0	0	0	0	0	1	1	1	0	0	0	0	0	0	3	4.8	1	1	0
73	51-1011	First-Line Supervisors of Production and Operating Workers	1.6	0	51	3	56.9	61450	610480	2016	3	56	11.026	13.322	4.0413	1	1	1	1	0	1	0	1	0	-4.13517	1	1	1	0	0	0	0	0	0	0	1	1	1	0	0	0	0	0	0	3	4.8	1	1	0
73	51-1011	First-Line Supervisors of Production and Operating Workers	1.6	0	51	3	56.9	62660	611800	2017	3	56	11.0455	13.3242	4.0413	1	1	1	1	0	1	0	1	0	-4.13517	1	1	1	0	0	0	0	0	0	0	1	1	1	0	0	0	0	0	0	3	4.8	1	1	0
73	51-1011	First-Line Supervisors of Production and Operating Workers	1.6	0	51	3	56.9	64340	622790	2018	3	56	11.0719	13.342	4.0413	1	1	1	1	0	1	0	1	0	-4.13517	1	1	1	0	0	0	0	0	0	0	1	1	1	0	0	0	0	0	0	3	4.8	1	1	0
73	51-1011	First-Line Supervisors of Production and Operating Workers	1.6	0	51	3	56.9	58665	867.5	2019	3	56	10.9796	6.76562	4.0413	1	1	1	1	0	1	0	1	0	-4.13517	1	1	1	0	0	0	0	0	0	0	1	1	1	0	0	0	0	0	0	3	4.8	1	1	0
74	41-3031	Securities; Commodities; and Financial Services Sales Agents	1.6	0	41	4	40.5	102510	325140	2013	4	74	11.5377	12.692	3.7013	1	1	1	1	0	1	0	1	0	-4.13517	1	1	1	0	0	0	0	0	0	0	0	0	0	1	1	1	0	0	0	3	4.8	1	1	0
74	41-3031	Securities; Commodities; and Financial Services Sales Agents	1.6	0	41	4	40.5	103260	316340	2014	4	74	11.545	12.6646	3.7013	1	1	1	1	0	1	0	1	0	-4.13517	1	1	1	0	0	0	0	0	0	0	0	0	0	1	1	1	0	0	0	3	4.8	1	1	0
74	41-3031	Securities; Commodities; and Financial Services Sales Agents	1.6	0	41	4	40.5	102860	319280	2015	4	74	11.5411	12.6738	3.7013	1	1	1	1	0	1	0	1	0	-4.13517	1	1	1	0	0	0	0	0	0	0	0	0	0	1	1	1	0	0	0	3	4.8	1	1	0
74	41-3031	Securities; Commodities; and Financial Services Sales Agents	1.6	0	41	4	40.5	102260	353780	2016	4	74	11.5353	12.7764	3.7013	1	1	1	1	0	1	0	1	0	-4.13517	1	1	1	0	0	0	0	0	0	0	0	0	0	1	1	1	0	0	0	3	4.8	1	1	0
74	41-3031	Securities; Commodities; and Financial Services Sales Agents	1.6	0	41	4	40.5	97440	389610	2017	4	74	11.487	12.8729	3.7013	1	1	1	1	0	1	0	1	0	-4.13517	1	1	1	0	0	0	0	0	0	0	0	0	0	1	1	1	0	0	0	3	4.8	1	1	0
74	41-3031	Securities; Commodities; and Financial Services Sales Agents	1.6	0	41	4	40.5	98770	415890	2018	4	74	11.5005	12.9382	3.7013	1	1	1	1	0	1	0	1	0	-4.13517	1	1	1	0	0	0	0	0	0	0	0	0	0	1	1	1	0	0	0	3	4.8	1	1	0
74	41-3031	Securities; Commodities; and Financial Services Sales Agents	1.6	0	41	4	40.5	58665	867.5	2019	4	74	10.9796	6.76562	3.7013	1	1	1	1	0	1	0	1	0	-4.13517	1	1	1	0	0	0	0	0	0	0	0	0	0	1	1	1	0	0	0	3	4.8	1	1	0
75	19-1031	Conservation Scientists	1.6	1	19	4	2.3	63330	18590	2013	5	96	11.0561	9.83038	0.832909	1	1	1	0	1	0	1	1	1	-4.13517	1	1	1	0	0	0	0	0	0	0	0	0	0	1	1	1	0	0	0	3	4.8	1	1	1
75	19-1031	Conservation Scientists	1.6	1	19	4	2.3	64420	19210	2014	5	96	11.0732	9.86319	0.832909	1	1	1	0	1	0	1	1	1	-4.13517	1	1	1	0	0	0	0	0	0	0	0	0	0	1	1	1	0	0	0	3	4.8	1	1	1
75	19-1031	Conservation Scientists	1.6	1	19	4	2.3	63800	20200	2015	5	96	11.0635	9.91344	0.832909	1	1	1	0	1	0	1	1	1	-4.13517	1	1	1	0	0	0	0	0	0	0	0	0	0	1	1	1	0	0	0	3	4.8	1	1	1
75	19-1031	Conservation Scientists	1.6	1	19	4	2.3	65130	20470	2016	5	96	11.0841	9.92672	0.832909	1	1	1	0	1	0	1	1	1	-4.13517	1	1	1	0	0	0	0	0	0	0	0	0	0	1	1	1	0	0	0	3	4.8	1	1	1
75	19-1031	Conservation Scientists	1.6	1	19	4	2.3	64850	22040	2017	5	96	11.0798	10.0006	0.832909	1	1	1	0	1	0	1	1	1	-4.13517	1	1	1	0	0	0	0	0	0	0	0	0	0	1	1	1	0	0	0	3	4.8	1	1	1
75	19-1031	Conservation Scientists	1.6	1	19	4	2.3	65320	22200	2018	5	96	11.0871	10.0078	0.832909	1	1	1	0	1	0	1	1	1	-4.13517	1	1	1	0	0	0	0	0	0	0	0	0	0	1	1	1	0	0	0	3	4.8	1	1	1
75	19-1031	Conservation Scientists	1.6	1	19	4	2.3	58665	867.5	2019	5	96	10.9796	6.76562	0.832909	1	1	1	0	1	0	1	1	1	-4.13517	1	1	1	0	0	0	0	0	0	0	0	0	0	1	1	1	0	0	0	3	4.8	1	1	1
76	25-2053	Special Education Teachers; Middle School	1.6	0	25	4		59540	96770	2013	4	0	10.9944	11.4801		1	1	0	0	0	0	0	0	0	-4.13517	1	1	1	0	0	0	0	0	0	0	0	0	0	1	1	0	0	0	0	1	1.6	1	1	0
76	25-2053	Special Education Teachers; Middle School	1.6	0	25	4		59590	94820	2014	4	0	10.9952	11.4597		1	1	0	0	0	0	0	0	0	-4.13517	1	1	1	0	0	0	0	0	0	0	0	0	0	1	1	0	0	0	0	1	1.6	1	1	0
76	25-2053	Special Education Teachers; Middle School	1.6	0	25	4		60300	91050	2015	4	0	11.0071	11.4192		1	1	0	0	0	0	0	0	0	-4.13517	1	1	1	0	0	0	0	0	0	0	0	0	0	1	1	0	0	0	0	1	1.6	1	1	0
76	25-2053	Special Education Teachers; Middle School	1.6	0	25	4		61910	90250	2016	4	0	11.0334	11.4103		1	1	0	0	0	0	0	0	0	-4.13517	1	1	1	0	0	0	0	0	0	0	0	0	0	1	1	0	0	0	0	1	1.6	1	1	0
76	25-2053	Special Education Teachers; Middle School	1.6	0	25	4		63250	87550	2017	4	0	11.0549	11.38		1	1	0	0	0	0	0	0	0	-4.13517	1	1	1	0	0	0	0	0	0	0	0	0	0	1	1	0	0	0	0	1	1.6	1	1	0
76	25-2053	Special Education Teachers; Middle School	1.6	0	25	4		64390	87870	2018	4	0	11.0727	11.3836		1	1	0	0	0	0	0	0	0	-4.13517	1	1	1	0	0	0	0	0	0	0	0	0	0	1	1	0	0	0	0	1	1.6	1	1	0
76	25-2053	Special Education Teachers; Middle School	1.6	0	25	4		58665	867.5	2019	4	0	10.9796	6.76562		1	1	0	0	0	0	0	0	0	-4.13517	1	1	1	0	0	0	0	0	0	0	0	0	0	1	1	0	0	0	0	1	1.6	1	1	0
77	17-2041	Chemical Engineers	1.7	1	17	4	2	104340	33300	2013	4	60	11.5554	10.4133	0.693147	1	1	1	0	1	0	1	1	1	-4.07454	1	1	1	0	0	0	0	0	0	0	0	0	0	1	1	1	0	0	0	3	5.1	1	1	1
77	17-2041	Chemical Engineers	1.7	1	17	4	2	103590	33470	2014	4	60	11.5482	10.4184	0.693147	1	1	1	0	1	0	1	1	1	-4.07454	1	1	1	0	0	0	0	0	0	0	0	0	0	1	1	1	0	0	0	3	5.1	1	1	1
77	17-2041	Chemical Engineers	1.7	1	17	4	2	103960	32230	2015	4	60	11.5518	10.3807	0.693147	1	1	1	0	1	0	1	1	1	-4.07454	1	1	1	0	0	0	0	0	0	0	0	0	0	1	1	1	0	0	0	3	5.1	1	1	1
77	17-2041	Chemical Engineers	1.7	1	17	4	2	105420	31990	2016	4	60	11.5657	10.3732	0.693147	1	1	1	0	1	0	1	1	1	-4.07454	1	1	1	0	0	0	0	0	0	0	0	0	0	1	1	1	0	0	0	3	5.1	1	1	1
77	17-2041	Chemical Engineers	1.7	1	17	4	2	112430	33500	2017	4	60	11.6301	10.4193	0.693147	1	1	1	0	1	0	1	1	1	-4.07454	1	1	1	0	0	0	0	0	0	0	0	0	0	1	1	1	0	0	0	3	5.1	1	1	1
77	17-2041	Chemical Engineers	1.7	1	17	4	2	114470	32060	2018	4	60	11.6481	10.3754	0.693147	1	1	1	0	1	0	1	1	1	-4.07454	1	1	1	0	0	0	0	0	0	0	0	0	0	1	1	1	0	0	0	3	5.1	1	1	1
77	17-2041	Chemical Engineers	1.7	1	17	4	2	58665	867.5	2019	4	60	10.9796	6.76562	0.693147	1	1	1	0	1	0	1	1	1	-4.07454	1	1	1	0	0	0	0	0	0	0	0	0	0	1	1	1	0	0	0	3	5.1	1	1	1
78	11-9041	Architectural and Engineering Managers	1.7	1	11	5	12.5	136540	183430	2013	4	144	11.8244	12.1196	2.52573	1	1	1	0	1	0	1	1	1	-4.07454	1	1	1	0	0	0	0	0	0	0	0	0	0	0	0	0	1	1	1	3	5.1	1	1	1
78	11-9041	Architectural and Engineering Managers	1.7	1	11	5	12.5	138720	179320	2014	4	144	11.8402	12.0969	2.52573	1	1	1	0	1	0	1	1	1	-4.07454	1	1	1	0	0	0	0	0	0	0	0	0	0	0	0	0	1	1	1	3	5.1	1	1	1
78	11-9041	Architectural and Engineering Managers	1.7	1	11	5	12.5	141650	179770	2015	4	144	11.8611	12.0994	2.52573	1	1	1	0	1	0	1	1	1	-4.07454	1	1	1	0	0	0	0	0	0	0	0	0	0	0	0	0	1	1	1	3	5.1	1	1	1
78	11-9041	Architectural and Engineering Managers	1.7	1	11	5	12.5	143870	178390	2016	4	144	11.8767	12.0917	2.52573	1	1	1	0	1	0	1	1	1	-4.07454	1	1	1	0	0	0	0	0	0	0	0	0	0	0	0	0	1	1	1	3	5.1	1	1	1
78	11-9041	Architectural and Engineering Managers	1.7	1	11	5	12.5	146290	179990	2017	4	144	11.8933	12.1007	2.52573	1	1	1	0	1	0	1	1	1	-4.07454	1	1	1	0	0	0	0	0	0	0	0	0	0	0	0	0	1	1	1	3	5.1	1	1	1
78	11-9041	Architectural and Engineering Managers	1.7	1	11	5	12.5	148970	188290	2018	4	144	11.9115	12.1457	2.52573	1	1	1	0	1	0	1	1	1	-4.07454	1	1	1	0	0	0	0	0	0	0	0	0	0	0	0	0	1	1	1	3	5.1	1	1	1
78	11-9041	Architectural and Engineering Managers	1.7	1	11	5	12.5	58665	867.5	2019	4	144	10.9796	6.76562	2.52573	1	1	1	0	1	0	1	1	1	-4.07454	1	1	1	0	0	0	0	0	0	0	0	0	0	0	0	0	1	1	1	3	5.1	1	1	1
79	17-2011	Aerospace Engineers	1.7	1	17	4	3.9	105450	71500	2013	4	84	11.566	11.1775	1.36098	1	1	1	0	1	0	1	1	1	-4.07454	1	1	1	0	0	0	0	0	0	0	0	0	0	1	1	1	0	0	0	3	5.1	1	1	1
79	17-2011	Aerospace Engineers	1.7	1	17	4	3.9	107700	69080	2014	4	84	11.5871	11.143	1.36098	1	1	1	0	1	0	1	1	1	-4.07454	1	1	1	0	0	0	0	0	0	0	0	0	0	1	1	1	0	0	0	3	5.1	1	1	1
79	17-2011	Aerospace Engineers	1.7	1	17	4	3.9	110570	66980	2015	4	84	11.6134	11.1121	1.36098	1	1	1	0	1	0	1	1	1	-4.07454	1	1	1	0	0	0	0	0	0	0	0	0	0	1	1	1	0	0	0	3	5.1	1	1	1
79	17-2011	Aerospace Engineers	1.7	1	17	4	3.9	112010	68510	2016	4	84	11.6263	11.1347	1.36098	1	1	1	0	1	0	1	1	1	-4.07454	1	1	1	0	0	0	0	0	0	0	0	0	0	1	1	1	0	0	0	3	5.1	1	1	1
79	17-2011	Aerospace Engineers	1.7	1	17	4	3.9	115300	65760	2017	4	84	11.6553	11.0938	1.36098	1	1	1	0	1	0	1	1	1	-4.07454	1	1	1	0	0	0	0	0	0	0	0	0	0	1	1	1	0	0	0	3	5.1	1	1	1
79	17-2011	Aerospace Engineers	1.7	1	17	4	3.9	117100	63960	2018	4	84	11.6708	11.066	1.36098	1	1	1	0	1	0	1	1	1	-4.07454	1	1	1	0	0	0	0	0	0	0	0	0	0	1	1	1	0	0	0	3	5.1	1	1	1
79	17-2011	Aerospace Engineers	1.7	1	17	4	3.9	58665	867.5	2019	4	84	10.9796	6.76562	1.36098	1	1	1	0	1	0	1	1	1	-4.07454	1	1	1	0	0	0	0	0	0	0	0	0	0	1	1	1	0	0	0	3	5.1	1	1	1
80	11-9121	Natural Sciences Managers	1.8	1	11	5	4.9	132850	51900	2013	5	99	11.797	10.8571	1.58924	1	1	1	0	1	0	1	1	1	-4.01738	1	1	1	0	0	0	0	0	0	0	0	0	0	0	0	0	1	1	1	3	5.4	1	1	1
80	11-9121	Natural Sciences Managers	1.8	1	11	5	4.9	136450	53290	2014	5	99	11.8237	10.8835	1.58924	1	1	1	0	1	0	1	1	1	-4.01738	1	1	1	0	0	0	0	0	0	0	0	0	0	0	0	0	1	1	1	3	5.4	1	1	1
80	11-9121	Natural Sciences Managers	1.8	1	11	5	4.9	136570	53450	2015	5	99	11.8246	10.8865	1.58924	1	1	1	0	1	0	1	1	1	-4.01738	1	1	1	0	0	0	0	0	0	0	0	0	0	0	0	0	1	1	1	3	5.4	1	1	1
80	11-9121	Natural Sciences Managers	1.8	1	11	5	4.9	136150	54780	2016	5	99	11.8215	10.9111	1.58924	1	1	1	0	1	0	1	1	1	-4.01738	1	1	1	0	0	0	0	0	0	0	0	0	0	0	0	0	1	1	1	3	5.4	1	1	1
80	11-9121	Natural Sciences Managers	1.8	1	11	5	4.9	133670	56210	2017	5	99	11.8031	10.9368	1.58924	1	1	1	0	1	0	1	1	1	-4.01738	1	1	1	0	0	0	0	0	0	0	0	0	0	0	0	0	1	1	1	3	5.4	1	1	1
80	11-9121	Natural Sciences Managers	1.8	1	11	5	4.9	139680	60260	2018	5	99	11.8471	11.0064	1.58924	1	1	1	0	1	0	1	1	1	-4.01738	1	1	1	0	0	0	0	0	0	0	0	0	0	0	0	0	1	1	1	3	5.4	1	1	1
80	11-9121	Natural Sciences Managers	1.8	1	11	5	4.9	58665	867.5	2019	5	99	10.9796	6.76562	1.58924	1	1	1	0	1	0	1	1	1	-4.01738	1	1	1	0	0	0	0	0	0	0	0	0	0	0	0	0	1	1	1	3	5.4	1	1	1
81	17-2081	Environmental Engineers	1.8	1	17	4	3.7	85520	53020	2013	4	53	11.3565	10.8784	1.30833	1	1	1	0	1	0	1	1	1	-4.01738	1	1	1	0	0	0	0	0	0	0	0	0	0	1	1	1	0	0	0	3	5.4	1	1	1
81	17-2081	Environmental Engineers	1.8	1	17	4	3.7	86340	53240	2014	4	53	11.366	10.8826	1.30833	1	1	1	0	1	0	1	1	1	-4.01738	1	1	1	0	0	0	0	0	0	0	0	0	0	1	1	1	0	0	0	3	5.4	1	1	1
81	17-2081	Environmental Engineers	1.8	1	17	4	3.7	88040	52600	2015	4	53	11.3855	10.8705	1.30833	1	1	1	0	1	0	1	1	1	-4.01738	1	1	1	0	0	0	0	0	0	0	0	0	0	1	1	1	0	0	0	3	5.4	1	1	1
81	17-2081	Environmental Engineers	1.8	1	17	4	3.7	88530	52280	2016	4	53	11.3911	10.8644	1.30833	1	1	1	0	1	0	1	1	1	-4.01738	1	1	1	0	0	0	0	0	0	0	0	0	0	1	1	1	0	0	0	3	5.4	1	1	1
81	17-2081	Environmental Engineers	1.8	1	17	4	3.7	91180	52640	2017	4	53	11.4206	10.8712	1.30833	1	1	1	0	1	0	1	1	1	-4.01738	1	1	1	0	0	0	0	0	0	0	0	0	0	1	1	1	0	0	0	3	5.4	1	1	1
81	17-2081	Environmental Engineers	1.8	1	17	4	3.7	92640	53070	2018	4	53	11.4365	10.8794	1.30833	1	1	1	0	1	0	1	1	1	-4.01738	1	1	1	0	0	0	0	0	0	0	0	0	0	1	1	1	0	0	0	3	5.4	1	1	1
81	17-2081	Environmental Engineers	1.8	1	17	4	3.7	58665	867.5	2019	4	53	10.9796	6.76562	1.30833	1	1	1	0	1	0	1	1	1	-4.01738	1	1	1	0	0	0	0	0	0	0	0	0	0	1	1	1	0	0	0	3	5.4	1	1	1
82	17-1011	Architects; Except Landscape and Naval	1.8	1	17	4	8.7	79650	84210	2013	2	70	11.2854	11.3411	2.16332	1	1	1	0	1	0	1	1	1	-4.01738	1	1	1	0	0	0	0	0	0	0	0	0	0	1	1	1	0	0	0	3	5.4	1	1	1
82	17-1011	Architects; Except Landscape and Naval	1.8	1	17	4	8.7	80490	88900	2014	2	70	11.2959	11.3953	2.16332	1	1	1	0	1	0	1	1	1	-4.01738	1	1	1	0	0	0	0	0	0	0	0	0	0	1	1	1	0	0	0	3	5.4	1	1	1
82	17-1011	Architects; Except Landscape and Naval	1.8	1	17	4	8.7	82850	93720	2015	2	70	11.3248	11.4481	2.16332	1	1	1	0	1	0	1	1	1	-4.01738	1	1	1	0	0	0	0	0	0	0	0	0	0	1	1	1	0	0	0	3	5.4	1	1	1
82	17-1011	Architects; Except Landscape and Naval	1.8	1	17	4	8.7	84470	99860	2016	2	70	11.3442	11.5115	2.16332	1	1	1	0	1	0	1	1	1	-4.01738	1	1	1	0	0	0	0	0	0	0	0	0	0	1	1	1	0	0	0	3	5.4	1	1	1
82	17-1011	Architects; Except Landscape and Naval	1.8	1	17	4	8.7	87500	103110	2017	2	70	11.3794	11.5436	2.16332	1	1	1	0	1	0	1	1	1	-4.01738	1	1	1	0	0	0	0	0	0	0	0	0	0	1	1	1	0	0	0	3	5.4	1	1	1
82	17-1011	Architects; Except Landscape and Naval	1.8	1	17	4	8.7	88860	104360	2018	2	70	11.3948	11.5556	2.16332	1	1	1	0	1	0	1	1	1	-4.01738	1	1	1	0	0	0	0	0	0	0	0	0	0	1	1	1	0	0	0	3	5.4	1	1	1
82	17-1011	Architects; Except Landscape and Naval	1.8	1	17	4	8.7	58665	867.5	2019	2	70	10.9796	6.76562	2.16332	1	1	1	0	1	0	1	1	1	-4.01738	1	1	1	0	0	0	0	0	0	0	0	0	0	1	1	1	0	0	0	3	5.4	1	1	1
83	31-2021	Physical Therapist Assistants	1.8	0	31	3	15.1	53320	72640	2013	6	31	10.8841	11.1933	2.71469	1	1	1	1	0	1	0	1	0	-4.01738	1	1	1	0	0	0	0	0	0	0	1	1	1	0	0	0	0	0	0	3	5.4	1	1	0
83	31-2021	Physical Therapist Assistants	1.8	0	31	3	15.1	54330	76910	2014	6	31	10.9028	11.2504	2.71469	1	1	1	1	0	1	0	1	0	-4.01738	1	1	1	0	0	0	0	0	0	0	1	1	1	0	0	0	0	0	0	3	5.4	1	1	0
83	31-2021	Physical Therapist Assistants	1.8	0	31	3	15.1	55250	81230	2015	6	31	10.9196	11.305	2.71469	1	1	1	1	0	1	0	1	0	-4.01738	1	1	1	0	0	0	0	0	0	0	1	1	1	0	0	0	0	0	0	3	5.4	1	1	0
83	31-2021	Physical Therapist Assistants	1.8	0	31	3	15.1	56850	85580	2016	6	31	10.9482	11.3572	2.71469	1	1	1	1	0	1	0	1	0	-4.01738	1	1	1	0	0	0	0	0	0	0	1	1	1	0	0	0	0	0	0	3	5.4	1	1	0
83	31-2021	Physical Therapist Assistants	1.8	0	31	3	15.1	57620	90170	2017	6	31	10.9616	11.4095	2.71469	1	1	1	1	0	1	0	1	0	-4.01738	1	1	1	0	0	0	0	0	0	0	1	1	1	0	0	0	0	0	0	3	5.4	1	1	0
83	31-2021	Physical Therapist Assistants	1.8	0	31	3	15.1	57750	94250	2018	6	31	10.9639	11.4537	2.71469	1	1	1	1	0	1	0	1	0	-4.01738	1	1	1	0	0	0	0	0	0	0	1	1	1	0	0	0	0	0	0	3	5.4	1	1	0
83	31-2021	Physical Therapist Assistants	1.8	0	31	3	15.1	58665	867.5	2019	6	31	10.9796	6.76562	2.71469	1	1	1	1	0	1	0	1	0	-4.01738	1	1	1	0	0	0	0	0	0	0	1	1	1	0	0	0	0	0	0	3	5.4	1	1	0
84	17-2051	Civil Engineers	1.9	1	17	4	22.9	85640	262170	2013	2	150	11.3579	12.4767	3.13114	1	1	1	0	1	0	1	1	1	-3.96332	1	1	1	0	0	0	0	0	0	0	0	0	0	1	1	1	0	0	0	3	5.7	1	1	1
84	17-2051	Civil Engineers	1.9	1	17	4	22.9	87130	263460	2014	2	150	11.3752	12.4817	3.13114	1	1	1	0	1	0	1	1	1	-3.96332	1	1	1	0	0	0	0	0	0	0	0	0	0	1	1	1	0	0	0	3	5.7	1	1	1
84	17-2051	Civil Engineers	1.9	1	17	4	22.9	87940	275210	2015	2	150	11.3844	12.5253	3.13114	1	1	1	0	1	0	1	1	1	-3.96332	1	1	1	0	0	0	0	0	0	0	0	0	0	1	1	1	0	0	0	3	5.7	1	1	1
84	17-2051	Civil Engineers	1.9	1	17	4	22.9	89730	287800	2016	2	150	11.4046	12.57	3.13114	1	1	1	0	1	0	1	1	1	-3.96332	1	1	1	0	0	0	0	0	0	0	0	0	0	1	1	1	0	0	0	3	5.7	1	1	1
84	17-2051	Civil Engineers	1.9	1	17	4	22.9	91790	298910	2017	2	150	11.4273	12.6079	3.13114	1	1	1	0	1	0	1	1	1	-3.96332	1	1	1	0	0	0	0	0	0	0	0	0	0	1	1	1	0	0	0	3	5.7	1	1	1
84	17-2051	Civil Engineers	1.9	1	17	4	22.9	93720	306030	2018	2	150	11.4481	12.6314	3.13114	1	1	1	0	1	0	1	1	1	-3.96332	1	1	1	0	0	0	0	0	0	0	0	0	0	1	1	1	0	0	0	3	5.7	1	1	1
84	17-2051	Civil Engineers	1.9	1	17	4	22.9	58665	867.5	2019	2	150	10.9796	6.76562	3.13114	1	1	1	0	1	0	1	1	1	-3.96332	1	1	1	0	0	0	0	0	0	0	0	0	0	1	1	1	0	0	0	3	5.7	1	1	1
85	29-1199	Health Diagnosing and Treating Practitioners; All Other	2	0	29	5		86720	33070	2013	4	0	11.3704	10.4064		1	1	0	0	0	0	0	0	0	-3.91202	1	1	1	0	0	0	0	0	0	0	0	0	0	0	0	0	1	1	0	1	2	1	1	0
85	29-1199	Health Diagnosing and Treating Practitioners; All Other	2	0	29	5		85050	35310	2014	4	0	11.351	10.4719		1	1	0	0	0	0	0	0	0	-3.91202	1	1	1	0	0	0	0	0	0	0	0	0	0	0	0	0	1	1	0	1	2	1	1	0
85	29-1199	Health Diagnosing and Treating Practitioners; All Other	2	0	29	5		85120	35750	2015	4	0	11.3518	10.4843		1	1	0	0	0	0	0	0	0	-3.91202	1	1	1	0	0	0	0	0	0	0	0	0	0	0	0	0	1	1	0	1	2	1	1	0
85	29-1199	Health Diagnosing and Treating Practitioners; All Other	2	0	29	5		84800	36280	2016	4	0	11.3481	10.499		1	1	0	0	0	0	0	0	0	-3.91202	1	1	1	0	0	0	0	0	0	0	0	0	0	0	0	0	1	1	0	1	2	1	1	0
85	29-1199	Health Diagnosing and Treating Practitioners; All Other	2	0	29	5		84210	35970	2017	4	0	11.3411	10.4904		1	1	0	0	0	0	0	0	0	-3.91202	1	1	1	0	0	0	0	0	0	0	0	0	0	0	0	0	1	1	0	1	2	1	1	0
85	29-1199	Health Diagnosing and Treating Practitioners; All Other	2	0	29	5		85600	36680	2018	4	0	11.3574	10.51		1	1	0	0	0	0	0	0	0	-3.91202	1	1	1	0	0	0	0	0	0	0	0	0	0	0	0	0	1	1	0	1	2	1	1	0
85	29-1199	Health Diagnosing and Treating Practitioners; All Other	2	0	29	5		58665	867.5	2019	4	0	10.9796	6.76562		1	1	0	0	0	0	0	0	0	-3.91202	1	1	1	0	0	0	0	0	0	0	0	0	0	0	0	0	1	1	0	1	2	1	1	0
86	19-1013	Soil and Plant Scientists	2.1	1	19	5	1.9	62830	13160	2013	5	35	11.0482	9.48494	0.641854	1	1	1	0	1	0	1	1	1	-3.86323	1	1	1	0	0	0	0	0	0	0	0	0	0	0	0	0	1	1	1	3	6.3	1	1	1
86	19-1013	Soil and Plant Scientists	2.1	1	19	5	1.9	64680	15150	2014	5	35	11.0772	9.62576	0.641854	1	1	1	0	1	0	1	1	1	-3.86323	1	1	1	0	0	0	0	0	0	0	0	0	0	0	0	0	1	1	1	3	6.3	1	1	1
86	19-1013	Soil and Plant Scientists	2.1	1	19	5	1.9	65980	14610	2015	5	35	11.0971	9.58946	0.641854	1	1	1	0	1	0	1	1	1	-3.86323	1	1	1	0	0	0	0	0	0	0	0	0	0	0	0	0	1	1	1	3	6.3	1	1	1
86	19-1013	Soil and Plant Scientists	2.1	1	19	5	1.9	69290	14690	2016	5	35	11.1461	9.59492	0.641854	1	1	1	0	1	0	1	1	1	-3.86323	1	1	1	0	0	0	0	0	0	0	0	0	0	0	0	0	1	1	1	3	6.3	1	1	1
86	19-1013	Soil and Plant Scientists	2.1	1	19	5	1.9	69170	14180	2017	5	35	11.1443	9.55959	0.641854	1	1	1	0	1	0	1	1	1	-3.86323	1	1	1	0	0	0	0	0	0	0	0	0	0	0	0	0	1	1	1	3	6.3	1	1	1
86	19-1013	Soil and Plant Scientists	2.1	1	19	5	1.9	70630	15010	2018	5	35	11.1652	9.61647	0.641854	1	1	1	0	1	0	1	1	1	-3.86323	1	1	1	0	0	0	0	0	0	0	0	0	0	0	0	0	1	1	1	3	6.3	1	1	1
86	19-1013	Soil and Plant Scientists	2.1	1	19	5	1.9	58665	867.5	2019	5	35	10.9796	6.76562	0.641854	1	1	1	0	1	0	1	1	1	-3.86323	1	1	1	0	0	0	0	0	0	0	0	0	0	0	0	0	1	1	1	3	6.3	1	1	1
87	19-2032	Materials Scientists	2.1	1	19	5	0.6	91160	7400	2013	4	34	11.4204	8.90924	-0.510826	1	1	1	0	1	0	1	1	1	-3.86323	1	1	1	0	0	0	0	0	0	0	0	0	0	0	0	0	1	1	1	3	6.3	1	1	1
87	19-2032	Materials Scientists	2.1	1	19	5	0.6	94350	6900	2014	4	34	11.4548	8.83928	-0.510826	1	1	1	0	1	0	1	1	1	-3.86323	1	1	1	0	0	0	0	0	0	0	0	0	0	0	0	0	1	1	1	3	6.3	1	1	1
87	19-2032	Materials Scientists	2.1	1	19	5	0.6	94940	6790	2015	4	34	11.461	8.82321	-0.510826	1	1	1	0	1	0	1	1	1	-3.86323	1	1	1	0	0	0	0	0	0	0	0	0	0	0	0	0	1	1	1	3	6.3	1	1	1
87	19-2032	Materials Scientists	2.1	1	19	5	0.6	101570	7750	2016	4	34	11.5285	8.95545	-0.510826	1	1	1	0	1	0	1	1	1	-3.86323	1	1	1	0	0	0	0	0	0	0	0	0	0	0	0	0	1	1	1	3	6.3	1	1	1
87	19-2032	Materials Scientists	2.1	1	19	5	0.6	101910	7470	2017	4	34	11.5318	8.91865	-0.510826	1	1	1	0	1	0	1	1	1	-3.86323	1	1	1	0	0	0	0	0	0	0	0	0	0	0	0	0	1	1	1	3	6.3	1	1	1
87	19-2032	Materials Scientists	2.1	1	19	5	0.6	102450	7730	2018	4	34	11.5371	8.95286	-0.510826	1	1	1	0	1	0	1	1	1	-3.86323	1	1	1	0	0	0	0	0	0	0	0	0	0	0	0	0	1	1	1	3	6.3	1	1	1
87	19-2032	Materials Scientists	2.1	1	19	5	0.6	58665	867.5	2019	4	34	10.9796	6.76562	-0.510826	1	1	1	0	1	0	1	1	1	-3.86323	1	1	1	0	0	0	0	0	0	0	0	0	0	0	0	0	1	1	1	3	6.3	1	1	1
88	17-2131	Materials Engineers	2.1	1	17	4	1.5	89930	24190	2013	2	39	11.4068	10.0937	0.405465	1	1	1	0	1	0	1	1	1	-3.86323	1	1	1	0	0	0	0	0	0	0	0	0	0	1	1	1	0	0	0	3	6.3	1	1	1
88	17-2131	Materials Engineers	2.1	1	17	4	1.5	91150	24990	2014	2	39	11.4203	10.1262	0.405465	1	1	1	0	1	0	1	1	1	-3.86323	1	1	1	0	0	0	0	0	0	0	0	0	0	1	1	1	0	0	0	3	6.3	1	1	1
88	17-2131	Materials Engineers	2.1	1	17	4	1.5	94690	27040	2015	2	39	11.4584	10.2051	0.405465	1	1	1	0	1	0	1	1	1	-3.86323	1	1	1	0	0	0	0	0	0	0	0	0	0	1	1	1	0	0	0	3	6.3	1	1	1
88	17-2131	Materials Engineers	2.1	1	17	4	1.5	97050	26800	2016	2	39	11.483	10.1962	0.405465	1	1	1	0	1	0	1	1	1	-3.86323	1	1	1	0	0	0	0	0	0	0	0	0	0	1	1	1	0	0	0	3	6.3	1	1	1
88	17-2131	Materials Engineers	2.1	1	17	4	1.5	98610	27200	2017	2	39	11.4989	10.211	0.405465	1	1	1	0	1	0	1	1	1	-3.86323	1	1	1	0	0	0	0	0	0	0	0	0	0	1	1	1	0	0	0	3	6.3	1	1	1
88	17-2131	Materials Engineers	2.1	1	17	4	1.5	96930	26930	2018	2	39	11.4817	10.201	0.405465	1	1	1	0	1	0	1	1	1	-3.86323	1	1	1	0	0	0	0	0	0	0	0	0	0	1	1	1	0	0	0	3	6.3	1	1	1
88	17-2131	Materials Engineers	2.1	1	17	4	1.5	58665	867.5	2019	2	39	10.9796	6.76562	0.405465	1	1	1	0	1	0	1	1	1	-3.86323	1	1	1	0	0	0	0	0	0	0	0	0	0	1	1	1	0	0	0	3	6.3	1	1	1
89	27-1022	Fashion Designers	2.1	0	27	3	2.3	73570	17370	2013	1	20	11.206	9.7625	0.832909	1	1	1	1	0	1	0	1	0	-3.86323	1	1	1	0	0	0	0	0	0	0	1	1	1	0	0	0	0	0	0	2	4.2	1	1	0
89	27-1022	Fashion Designers	2.1	0	27	3	2.3	73690	17840	2014	1	20	11.2076	9.7892	0.832909	1	1	1	1	0	1	0	1	0	-3.86323	1	1	1	0	0	0	0	0	0	0	1	1	1	0	0	0	0	0	0	2	4.2	1	1	0
89	27-1022	Fashion Designers	2.1	0	27	3	2.3	73180	19040	2015	1	20	11.2007	9.8543	0.832909	1	1	1	1	0	1	0	1	0	-3.86323	1	1	1	0	0	0	0	0	0	0	1	1	1	0	0	0	0	0	0	2	4.2	1	1	0
89	27-1022	Fashion Designers	2.1	0	27	3	2.3	76480	19230	2016	1	20	11.2448	9.86423	0.832909	1	1	1	1	0	1	0	1	0	-3.86323	1	1	1	0	0	0	0	0	0	0	1	1	1	0	0	0	0	0	0	2	4.2	1	1	0
89	27-1022	Fashion Designers	2.1	0	27	3	2.3	78870	18940	2017	1	20	11.2756	9.84903	0.832909	1	1	1	1	0	1	0	1	0	-3.86323	1	1	1	0	0	0	0	0	0	0	1	1	1	0	0	0	0	0	0	2	4.2	1	1	0
89	27-1022	Fashion Designers	2.1	0	27	3	2.3	87610	19750	2018	1	20	11.3807	9.89091	0.832909	1	1	1	1	0	1	0	1	0	-3.86323	1	1	1	0	0	0	0	0	0	0	1	1	1	0	0	0	0	0	0	2	4.2	1	1	0
89	27-1022	Fashion Designers	2.1	0	27	3	2.3	58665	867.5	2019	1	20	10.9796	6.76562	0.832909	1	1	1	1	0	1	0	1	0	-3.86323	1	1	1	0	0	0	0	0	0	0	1	1	1	0	0	0	0	0	0	2	4.2	1	1	0
90	29-1123	Physical Therapists	2.1	0	29	5	15.2	82180	195670	2013	6	19	11.3167	12.1842	2.7213	1	1	1	1	0	1	0	1	0	-3.86323	1	1	1	0	0	0	0	0	0	0	0	0	0	0	0	0	1	1	1	2	4.2	1	1	0
90	29-1123	Physical Therapists	2.1	0	29	5	15.2	83940	200670	2014	6	19	11.3379	12.2094	2.7213	1	1	1	1	0	1	0	1	0	-3.86323	1	1	1	0	0	0	0	0	0	0	0	0	0	0	0	0	1	1	1	2	4.2	1	1	0
90	29-1123	Physical Therapists	2.1	0	29	5	15.2	85790	209690	2015	6	19	11.3597	12.2534	2.7213	1	1	1	1	0	1	0	1	0	-3.86323	1	1	1	0	0	0	0	0	0	0	0	0	0	0	0	0	1	1	1	2	4.2	1	1	0
90	29-1123	Physical Therapists	2.1	0	29	5	15.2	87220	216920	2016	6	19	11.3762	12.2873	2.7213	1	1	1	1	0	1	0	1	0	-3.86323	1	1	1	0	0	0	0	0	0	0	0	0	0	0	0	0	1	1	1	2	4.2	1	1	0
90	29-1123	Physical Therapists	2.1	0	29	5	15.2	88080	225420	2017	6	19	11.386	12.3257	2.7213	1	1	1	1	0	1	0	1	0	-3.86323	1	1	1	0	0	0	0	0	0	0	0	0	0	0	0	0	1	1	1	2	4.2	1	1	0
90	29-1123	Physical Therapists	2.1	0	29	5	15.2	88880	228600	2018	6	19	11.395	12.3397	2.7213	1	1	1	1	0	1	0	1	0	-3.86323	1	1	1	0	0	0	0	0	0	0	0	0	0	0	0	0	1	1	1	2	4.2	1	1	0
90	29-1123	Physical Therapists	2.1	0	29	5	15.2	58665	867.5	2019	6	19	10.9796	6.76562	2.7213	1	1	1	1	0	1	0	1	0	-3.86323	1	1	1	0	0	0	0	0	0	0	0	0	0	0	0	0	1	1	1	2	4.2	1	1	0
91	27-4021	Photographers	2.1	0	27	3	10.9	37190	54830	2013	1	37	10.5238	10.912	2.38876	1	1	1	1	0	1	0	1	0	-3.86323	1	1	1	0	0	0	0	0	0	0	1	1	1	0	0	0	0	0	0	3	6.3	1	1	0
91	27-4021	Photographers	2.1	0	27	3	10.9	38350	52250	2014	1	37	10.5545	10.8638	2.38876	1	1	1	1	0	1	0	1	0	-3.86323	1	1	1	0	0	0	0	0	0	0	1	1	1	0	0	0	0	0	0	3	6.3	1	1	0
91	27-4021	Photographers	2.1	0	27	3	10.9	40280	50070	2015	1	37	10.6036	10.8212	2.38876	1	1	1	1	0	1	0	1	0	-3.86323	1	1	1	0	0	0	0	0	0	0	1	1	1	0	0	0	0	0	0	3	6.3	1	1	0
91	27-4021	Photographers	2.1	0	27	3	10.9	42640	48660	2016	1	37	10.6605	10.7926	2.38876	1	1	1	1	0	1	0	1	0	-3.86323	1	1	1	0	0	0	0	0	0	0	1	1	1	0	0	0	0	0	0	3	6.3	1	1	0
91	27-4021	Photographers	2.1	0	27	3	10.9	41940	49320	2017	1	37	10.644	10.8061	2.38876	1	1	1	1	0	1	0	1	0	-3.86323	1	1	1	0	0	0	0	0	0	0	1	1	1	0	0	0	0	0	0	3	6.3	1	1	0
91	27-4021	Photographers	2.1	0	27	3	10.9	42770	49560	2018	1	37	10.6636	10.8109	2.38876	1	1	1	1	0	1	0	1	0	-3.86323	1	1	1	0	0	0	0	0	0	0	1	1	1	0	0	0	0	0	0	3	6.3	1	1	0
91	27-4021	Photographers	2.1	0	27	3	10.9	58665	867.5	2019	1	37	10.9796	6.76562	2.38876	1	1	1	1	0	1	0	1	0	-3.86323	1	1	1	0	0	0	0	0	0	0	1	1	1	0	0	0	0	0	0	3	6.3	1	1	0
92	27-2012	Producers and Directors	2.2	0	27	4	15.2	90240	92510	2013	6	138	11.4102	11.4351	2.7213	1	1	1	1	0	1	0	1	0	-3.81671	1	1	1	0	0	0	0	0	0	0	0	0	0	1	1	1	0	0	0	3	6.6	1	1	0
92	27-2012	Producers and Directors	2.2	0	27	4	15.2	90300	97300	2014	6	138	11.4109	11.4856	2.7213	1	1	1	1	0	1	0	1	0	-3.81671	1	1	1	0	0	0	0	0	0	0	0	0	0	1	1	1	0	0	0	3	6.6	1	1	0
92	27-2012	Producers and Directors	2.2	0	27	4	15.2	89670	104650	2015	6	138	11.4039	11.5584	2.7213	1	1	1	1	0	1	0	1	0	-3.81671	1	1	1	0	0	0	0	0	0	0	0	0	0	1	1	1	0	0	0	3	6.6	1	1	0
92	27-2012	Producers and Directors	2.2	0	27	4	15.2	93840	114510	2016	6	138	11.4493	11.6484	2.7213	1	1	1	1	0	1	0	1	0	-3.81671	1	1	1	0	0	0	0	0	0	0	0	0	0	1	1	1	0	0	0	3	6.6	1	1	0
92	27-2012	Producers and Directors	2.2	0	27	4	15.2	90770	117520	2017	6	138	11.4161	11.6744	2.7213	1	1	1	1	0	1	0	1	0	-3.81671	1	1	1	0	0	0	0	0	0	0	0	0	0	1	1	1	0	0	0	3	6.6	1	1	0
92	27-2012	Producers and Directors	2.2	0	27	4	15.2	89840	118630	2018	6	138	11.4058	11.6838	2.7213	1	1	1	1	0	1	0	1	0	-3.81671	1	1	1	0	0	0	0	0	0	0	0	0	0	1	1	1	0	0	0	3	6.6	1	1	0
92	27-2012	Producers and Directors	2.2	0	27	4	15.2	58665	867.5	2019	6	138	10.9796	6.76562	2.7213	1	1	1	1	0	1	0	1	0	-3.81671	1	1	1	0	0	0	0	0	0	0	0	0	0	1	1	1	0	0	0	3	6.6	1	1	0
93	27-1025	Interior Designers	2.2	0	27	4	6.2	54200	43710	2013	1	28	10.9004	10.6853	1.82455	1	1	1	1	0	1	0	1	0	-3.81671	1	1	1	0	0	0	0	0	0	0	0	0	0	1	1	1	0	0	0	3	6.6	1	1	0
93	27-1025	Interior Designers	2.2	0	27	4	6.2	54850	45010	2014	1	28	10.9124	10.7146	1.82455	1	1	1	1	0	1	0	1	0	-3.81671	1	1	1	0	0	0	0	0	0	0	0	0	0	1	1	1	0	0	0	3	6.6	1	1	0
93	27-1025	Interior Designers	2.2	0	27	4	6.2	55510	51050	2015	1	28	10.9243	10.8406	1.82455	1	1	1	1	0	1	0	1	0	-3.81671	1	1	1	0	0	0	0	0	0	0	0	0	0	1	1	1	0	0	0	3	6.6	1	1	0
93	27-1025	Interior Designers	2.2	0	27	4	6.2	56220	53160	2016	1	28	10.937	10.8811	1.82455	1	1	1	1	0	1	0	1	0	-3.81671	1	1	1	0	0	0	0	0	0	0	0	0	0	1	1	1	0	0	0	3	6.6	1	1	0
93	27-1025	Interior Designers	2.2	0	27	4	6.2	58210	56070	2017	1	28	10.9718	10.9344	1.82455	1	1	1	1	0	1	0	1	0	-3.81671	1	1	1	0	0	0	0	0	0	0	0	0	0	1	1	1	0	0	0	3	6.6	1	1	0
93	27-1025	Interior Designers	2.2	0	27	4	6.2	59120	57070	2018	1	28	10.9873	10.952	1.82455	1	1	1	1	0	1	0	1	0	-3.81671	1	1	1	0	0	0	0	0	0	0	0	0	0	1	1	1	0	0	0	3	6.6	1	1	0
93	27-1025	Interior Designers	2.2	0	27	4	6.2	58665	867.5	2019	1	28	10.9796	6.76562	1.82455	1	1	1	1	0	1	0	1	0	-3.81671	1	1	1	0	0	0	0	0	0	0	0	0	0	1	1	1	0	0	0	3	6.6	1	1	0
94	29-1023	Orthodontists	2.3	0	29	5	0.2	196270	5570	2013	2	23	12.1872	8.62515	-1.60944	1	1	1	1	0	1	0	1	0	-3.77226	1	1	1	0	0	0	0	0	0	0	0	0	0	0	0	0	1	1	1	2	4.6	1	1	0
94	29-1023	Orthodontists	2.3	0	29	5	0.2	201030	6190	2014	2	23	12.2112	8.73069	-1.60944	1	1	1	1	0	1	0	1	0	-3.77226	1	1	1	0	0	0	0	0	0	0	0	0	0	0	0	0	1	1	1	2	4.6	1	1	0
94	29-1023	Orthodontists	2.3	0	29	5	0.2	221390	5410	2015	2	23	12.3077	8.596	-1.60944	1	1	1	1	0	1	0	1	0	-3.77226	1	1	1	0	0	0	0	0	0	0	0	0	0	0	0	0	1	1	1	2	4.6	1	1	0
94	29-1023	Orthodontists	2.3	0	29	5	0.2	228780	5200	2016	2	23	12.3405	8.55641	-1.60944	1	1	1	1	0	1	0	1	0	-3.77226	1	1	1	0	0	0	0	0	0	0	0	0	0	0	0	0	1	1	1	2	4.6	1	1	0
94	29-1023	Orthodontists	2.3	0	29	5	0.2	229380	5080	2017	2	23	12.3431	8.53307	-1.60944	1	1	1	1	0	1	0	1	0	-3.77226	1	1	1	0	0	0	0	0	0	0	0	0	0	0	0	0	1	1	1	2	4.6	1	1	0
94	29-1023	Orthodontists	2.3	0	29	5	0.2	225760	5350	2018	2	23	12.3272	8.58485	-1.60944	1	1	1	1	0	1	0	1	0	-3.77226	1	1	1	0	0	0	0	0	0	0	0	0	0	0	0	0	1	1	1	2	4.6	1	1	0
94	29-1023	Orthodontists	2.3	0	29	5	0.2	58665	867.5	2019	2	23	10.9796	6.76562	-1.60944	1	1	1	1	0	1	0	1	0	-3.77226	1	1	1	0	0	0	0	0	0	0	0	0	0	0	0	0	1	1	1	2	4.6	1	1	0
95	27-1011	Art Directors	2.3	0	27	4	9.2	96650	32250	2013	1	53	11.4789	10.3813	2.2192	1	1	1	1	0	1	0	1	0	-3.77226	1	1	1	0	0	0	0	0	0	0	0	0	0	1	1	1	0	0	0	3	6.9	1	1	0
95	27-1011	Art Directors	2.3	0	27	4	9.2	97850	33140	2014	1	53	11.4912	10.4085	2.2192	1	1	1	1	0	1	0	1	0	-3.77226	1	1	1	0	0	0	0	0	0	0	0	0	0	1	1	1	0	0	0	3	6.9	1	1	0
95	27-1011	Art Directors	2.3	0	27	4	9.2	101990	34690	2015	1	53	11.5326	10.4542	2.2192	1	1	1	1	0	1	0	1	0	-3.77226	1	1	1	0	0	0	0	0	0	0	0	0	0	1	1	1	0	0	0	3	6.9	1	1	0
95	27-1011	Art Directors	2.3	0	27	4	9.2	101170	36210	2016	1	53	11.5246	10.4971	2.2192	1	1	1	1	0	1	0	1	0	-3.77226	1	1	1	0	0	0	0	0	0	0	0	0	0	1	1	1	0	0	0	3	6.9	1	1	0
95	27-1011	Art Directors	2.3	0	27	4	9.2	103510	38110	2017	1	53	11.5474	10.5482	2.2192	1	1	1	1	0	1	0	1	0	-3.77226	1	1	1	0	0	0	0	0	0	0	0	0	0	1	1	1	0	0	0	3	6.9	1	1	0
95	27-1011	Art Directors	2.3	0	27	4	9.2	104590	40210	2018	1	53	11.5578	10.6019	2.2192	1	1	1	1	0	1	0	1	0	-3.77226	1	1	1	0	0	0	0	0	0	0	0	0	0	1	1	1	0	0	0	3	6.9	1	1	0
95	27-1011	Art Directors	2.3	0	27	4	9.2	58665	867.5	2019	1	53	10.9796	6.76562	2.2192	1	1	1	1	0	1	0	1	0	-3.77226	1	1	1	0	0	0	0	0	0	0	0	0	0	1	1	1	0	0	0	3	6.9	1	1	0
96	33-1011	First-Line Supervisors of Correctional Officers	2.5	0	33	3	2.8	61540	44980	2013	1	6	11.0274	10.714	1.02962	1	1	1	1	0	1	0	1	0	-3.68888	1	1	1	0	0	0	0	0	0	0	1	1	1	0	0	0	0	0	0	1	2.5	1	1	0
96	33-1011	First-Line Supervisors of Correctional Officers	2.5	0	33	3	2.8	61790	45150	2014	1	6	11.0315	10.7177	1.02962	1	1	1	1	0	1	0	1	0	-3.68888	1	1	1	0	0	0	0	0	0	0	1	1	1	0	0	0	0	0	0	1	2.5	1	1	0
96	33-1011	First-Line Supervisors of Correctional Officers	2.5	0	33	3	2.8	62770	42520	2015	1	6	11.0472	10.6577	1.02962	1	1	1	1	0	1	0	1	0	-3.68888	1	1	1	0	0	0	0	0	0	0	1	1	1	0	0	0	0	0	0	1	2.5	1	1	0
96	33-1011	First-Line Supervisors of Correctional Officers	2.5	0	33	3	2.8	65100	43230	2016	1	6	11.0837	10.6743	1.02962	1	1	1	1	0	1	0	1	0	-3.68888	1	1	1	0	0	0	0	0	0	0	1	1	1	0	0	0	0	0	0	1	2.5	1	1	0
96	33-1011	First-Line Supervisors of Correctional Officers	2.5	0	33	3	2.8	66880	42280	2017	1	6	11.1107	10.6521	1.02962	1	1	1	1	0	1	0	1	0	-3.68888	1	1	1	0	0	0	0	0	0	0	1	1	1	0	0	0	0	0	0	1	2.5	1	1	0
96	33-1011	First-Line Supervisors of Correctional Officers	2.5	0	33	3	2.8	68350	43760	2018	1	6	11.1324	10.6865	1.02962	1	1	1	1	0	1	0	1	0	-3.68888	1	1	1	0	0	0	0	0	0	0	1	1	1	0	0	0	0	0	0	1	2.5	1	1	0
96	33-1011	First-Line Supervisors of Correctional Officers	2.5	0	33	3	2.8	58665	867.5	2019	1	6	10.9796	6.76562	1.02962	1	1	1	1	0	1	0	1	0	-3.68888	1	1	1	0	0	0	0	0	0	0	1	1	1	0	0	0	0	0	0	1	2.5	1	1	0
97	21-2021	Directors; Religious Activities and Education	2.5	0	21	4	17.7	44240	18600	2013	4	13	10.6974	9.83092	2.87356	1	1	1	1	0	1	0	1	0	-3.68888	1	1	1	0	0	0	0	0	0	0	0	0	0	1	1	1	0	0	0	2	5	1	1	0
97	21-2021	Directors; Religious Activities and Education	2.5	0	21	4	17.7	44680	18850	2014	4	13	10.7073	9.84427	2.87356	1	1	1	1	0	1	0	1	0	-3.68888	1	1	1	0	0	0	0	0	0	0	0	0	0	1	1	1	0	0	0	2	5	1	1	0
97	21-2021	Directors; Religious Activities and Education	2.5	0	21	4	17.7	45160	20280	2015	4	13	10.718	9.91739	2.87356	1	1	1	1	0	1	0	1	0	-3.68888	1	1	1	0	0	0	0	0	0	0	0	0	0	1	1	1	0	0	0	2	5	1	1	0
97	21-2021	Directors; Religious Activities and Education	2.5	0	21	4	17.7	44840	20590	2016	4	13	10.7109	9.93256	2.87356	1	1	1	1	0	1	0	1	0	-3.68888	1	1	1	0	0	0	0	0	0	0	0	0	0	1	1	1	0	0	0	2	5	1	1	0
97	21-2021	Directors; Religious Activities and Education	2.5	0	21	4	17.7	45470	21430	2017	4	13	10.7248	9.97255	2.87356	1	1	1	1	0	1	0	1	0	-3.68888	1	1	1	0	0	0	0	0	0	0	0	0	0	1	1	1	0	0	0	2	5	1	1	0
97	21-2021	Directors; Religious Activities and Education	2.5	0	21	4	17.7	46980	21700	2018	4	13	10.7575	9.98507	2.87356	1	1	1	1	0	1	0	1	0	-3.68888	1	1	1	0	0	0	0	0	0	0	0	0	0	1	1	1	0	0	0	2	5	1	1	0
97	21-2021	Directors; Religious Activities and Education	2.5	0	21	4	17.7	58665	867.5	2019	4	13	10.9796	6.76562	2.87356	1	1	1	1	0	1	0	1	0	-3.68888	1	1	1	0	0	0	0	0	0	0	0	0	0	1	1	1	0	0	0	2	5	1	1	0
98	17-2072	Electronics Engineers; Except Computer	2.5	1	17	4	8.2	97870	135350	2013	2	94	11.4914	11.8156	2.10413	1	1	1	0	1	0	1	1	1	-3.68888	1	1	1	0	0	0	0	0	0	0	0	0	0	1	1	1	0	0	0	3	7.5	1	1	1
98	17-2072	Electronics Engineers; Except Computer	2.5	1	17	4	8.2	99660	133990	2014	2	94	11.5095	11.8055	2.10413	1	1	1	0	1	0	1	1	1	-3.68888	1	1	1	0	0	0	0	0	0	0	0	0	0	1	1	1	0	0	0	3	7.5	1	1	1
98	17-2072	Electronics Engineers; Except Computer	2.5	1	17	4	8.2	102390	135390	2015	2	94	11.5365	11.8159	2.10413	1	1	1	0	1	0	1	1	1	-3.68888	1	1	1	0	0	0	0	0	0	0	0	0	0	1	1	1	0	0	0	3	7.5	1	1	1
98	17-2072	Electronics Engineers; Except Computer	2.5	1	17	4	8.2	103760	132100	2016	2	94	11.5498	11.7913	2.10413	1	1	1	0	1	0	1	1	1	-3.68888	1	1	1	0	0	0	0	0	0	0	0	0	0	1	1	1	0	0	0	3	7.5	1	1	1
98	17-2072	Electronics Engineers; Except Computer	2.5	1	17	4	8.2	106760	134930	2017	2	94	11.5783	11.8125	2.10413	1	1	1	0	1	0	1	1	1	-3.68888	1	1	1	0	0	0	0	0	0	0	0	0	0	1	1	1	0	0	0	3	7.5	1	1	1
98	17-2072	Electronics Engineers; Except Computer	2.5	1	17	4	8.2	107930	134110	2018	2	94	11.5892	11.8064	2.10413	1	1	1	0	1	0	1	1	1	-3.68888	1	1	1	0	0	0	0	0	0	0	0	0	0	1	1	1	0	0	0	3	7.5	1	1	1
98	17-2072	Electronics Engineers; Except Computer	2.5	1	17	4	8.2	58665	867.5	2019	2	94	10.9796	6.76562	2.10413	1	1	1	0	1	0	1	1	1	-3.68888	1	1	1	0	0	0	0	0	0	0	0	0	0	1	1	1	0	0	0	3	7.5	1	1	1
99	19-1021	Biochemists and Biophysicists	2.7	1	19	5	2.9	91640	29110	2013	4	72	11.4256	10.2788	1.06471	1	1	1	0	1	0	1	1	1	-3.61192	1	1	1	0	0	0	0	0	0	0	0	0	0	0	0	0	1	1	1	3	8.1	1	1	1
99	19-1021	Biochemists and Biophysicists	2.7	1	19	5	2.9	91960	31350	2014	4	72	11.4291	10.353	1.06471	1	1	1	0	1	0	1	1	1	-3.61192	1	1	1	0	0	0	0	0	0	0	0	0	0	0	0	0	1	1	1	3	8.1	1	1	1
99	19-1021	Biochemists and Biophysicists	2.7	1	19	5	2.9	93390	30800	2015	4	72	11.4445	10.3353	1.06471	1	1	1	0	1	0	1	1	1	-3.61192	1	1	1	0	0	0	0	0	0	0	0	0	0	0	0	0	1	1	1	3	8.1	1	1	1
99	19-1021	Biochemists and Biophysicists	2.7	1	19	5	2.9	94340	29200	2016	4	72	11.4547	10.2819	1.06471	1	1	1	0	1	0	1	1	1	-3.61192	1	1	1	0	0	0	0	0	0	0	0	0	0	0	0	0	1	1	1	3	8.1	1	1	1
99	19-1021	Biochemists and Biophysicists	2.7	1	19	5	2.9	105410	27380	2017	4	72	11.5656	10.2176	1.06471	1	1	1	0	1	0	1	1	1	-3.61192	1	1	1	0	0	0	0	0	0	0	0	0	0	0	0	0	1	1	1	3	8.1	1	1	1
99	19-1021	Biochemists and Biophysicists	2.7	1	19	5	2.9	105940	28500	2018	4	72	11.5706	10.2577	1.06471	1	1	1	0	1	0	1	1	1	-3.61192	1	1	1	0	0	0	0	0	0	0	0	0	0	0	0	0	1	1	1	3	8.1	1	1	1
99	19-1021	Biochemists and Biophysicists	2.7	1	19	5	2.9	58665	867.5	2019	4	72	10.9796	6.76562	1.06471	1	1	1	0	1	0	1	1	1	-3.61192	1	1	1	0	0	0	0	0	0	0	0	0	0	0	0	0	1	1	1	3	8.1	1	1	1
100	29-1011	Chiropractors	2.7	0	29	5	1.4	78410	28850	2013	5	34	11.2697	10.2699	0.336472	1	1	1	1	0	1	0	1	0	-3.61192	1	1	1	0	0	0	0	0	0	0	0	0	0	0	0	0	1	1	1	3	8.1	1	1	0
100	29-1011	Chiropractors	2.7	0	29	5	1.4	79760	29830	2014	5	34	11.2868	10.3033	0.336472	1	1	1	1	0	1	0	1	0	-3.61192	1	1	1	0	0	0	0	0	0	0	0	0	0	0	0	0	1	1	1	3	8.1	1	1	0
100	29-1011	Chiropractors	2.7	0	29	5	1.4	78370	32080	2015	5	34	11.2692	10.376	0.336472	1	1	1	1	0	1	0	1	0	-3.61192	1	1	1	0	0	0	0	0	0	0	0	0	0	0	0	0	1	1	1	3	8.1	1	1	0
100	29-1011	Chiropractors	2.7	0	29	5	1.4	81210	32960	2016	5	34	11.3048	10.4031	0.336472	1	1	1	1	0	1	0	1	0	-3.61192	1	1	1	0	0	0	0	0	0	0	0	0	0	0	0	0	1	1	1	3	8.1	1	1	0
100	29-1011	Chiropractors	2.7	0	29	5	1.4	83350	33630	2017	5	34	11.3308	10.4232	0.336472	1	1	1	1	0	1	0	1	0	-3.61192	1	1	1	0	0	0	0	0	0	0	0	0	0	0	0	0	1	1	1	3	8.1	1	1	0
100	29-1011	Chiropractors	2.7	0	29	5	1.4	85870	34740	2018	5	34	11.3606	10.4556	0.336472	1	1	1	1	0	1	0	1	0	-3.61192	1	1	1	0	0	0	0	0	0	0	0	0	0	0	0	0	1	1	1	3	8.1	1	1	0
100	29-1011	Chiropractors	2.7	0	29	5	1.4	58665	867.5	2019	5	34	10.9796	6.76562	0.336472	1	1	1	1	0	1	0	1	0	-3.61192	1	1	1	0	0	0	0	0	0	0	0	0	0	0	0	0	1	1	1	3	8.1	1	1	0
101	31-2011	Occupational Therapy Assistants	2.8	0	31	3	6.9	55250	30450	2013	6	36	10.9196	10.3238	1.93152	1	1	1	1	0	1	0	1	0	-3.57555	1	1	1	0	0	0	0	0	0	0	1	1	1	0	0	0	0	0	0	3	8.4	1	1	0
101	31-2011	Occupational Therapy Assistants	2.8	0	31	3	6.9	57260	32230	2014	6	36	10.9554	10.3807	1.93152	1	1	1	1	0	1	0	1	0	-3.57555	1	1	1	0	0	0	0	0	0	0	1	1	1	0	0	0	0	0	0	3	8.4	1	1	0
101	31-2011	Occupational Therapy Assistants	2.8	0	31	3	6.9	58340	35460	2015	6	36	10.974	10.4762	1.93152	1	1	1	1	0	1	0	1	0	-3.57555	1	1	1	0	0	0	0	0	0	0	1	1	1	0	0	0	0	0	0	3	8.4	1	1	0
101	31-2011	Occupational Therapy Assistants	2.8	0	31	3	6.9	59530	38170	2016	6	36	10.9942	10.5498	1.93152	1	1	1	1	0	1	0	1	0	-3.57555	1	1	1	0	0	0	0	0	0	0	1	1	1	0	0	0	0	0	0	3	8.4	1	1	0
101	31-2011	Occupational Therapy Assistants	2.8	0	31	3	6.9	59470	41650	2017	6	36	10.9932	10.6371	1.93152	1	1	1	1	0	1	0	1	0	-3.57555	1	1	1	0	0	0	0	0	0	0	1	1	1	0	0	0	0	0	0	3	8.4	1	1	0
101	31-2011	Occupational Therapy Assistants	2.8	0	31	3	6.9	60410	42660	2018	6	36	11.0089	10.661	1.93152	1	1	1	1	0	1	0	1	0	-3.57555	1	1	1	0	0	0	0	0	0	0	1	1	1	0	0	0	0	0	0	3	8.4	1	1	0
101	31-2011	Occupational Therapy Assistants	2.8	0	31	3	6.9	58665	867.5	2019	6	36	10.9796	6.76562	1.93152	1	1	1	1	0	1	0	1	0	-3.57555	1	1	1	0	0	0	0	0	0	0	1	1	1	0	0	0	0	0	0	3	8.4	1	1	0
102	21-1021	Child; Family; and School Social Workers	2.8	0	21	4	34.9	46060	276760	2013	6	10	10.7377	12.5309	3.55249	1	1	1	1	0	1	0	1	0	-3.57555	1	1	1	0	0	0	0	0	0	0	0	0	0	1	1	1	0	0	0	2	5.6	1	1	0
102	21-1021	Child; Family; and School Social Workers	2.8	0	21	4	34.9	46180	286520	2014	6	10	10.7403	12.5656	3.55249	1	1	1	1	0	1	0	1	0	-3.57555	1	1	1	0	0	0	0	0	0	0	0	0	0	1	1	1	0	0	0	2	5.6	1	1	0
102	21-1021	Child; Family; and School Social Workers	2.8	0	21	4	34.9	46610	294080	2015	6	10	10.7496	12.5916	3.55249	1	1	1	1	0	1	0	1	0	-3.57555	1	1	1	0	0	0	0	0	0	0	0	0	0	1	1	1	0	0	0	2	5.6	1	1	0
102	21-1021	Child; Family; and School Social Workers	2.8	0	21	4	34.9	47510	298840	2016	6	10	10.7687	12.6077	3.55249	1	1	1	1	0	1	0	1	0	-3.57555	1	1	1	0	0	0	0	0	0	0	0	0	0	1	1	1	0	0	0	2	5.6	1	1	0
102	21-1021	Child; Family; and School Social Workers	2.8	0	21	4	34.9	48430	306370	2017	6	10	10.7879	12.6325	3.55249	1	1	1	1	0	1	0	1	0	-3.57555	1	1	1	0	0	0	0	0	0	0	0	0	0	1	1	1	0	0	0	2	5.6	1	1	0
102	21-1021	Child; Family; and School Social Workers	2.8	0	21	4	34.9	49760	320170	2018	6	10	10.815	12.6766	3.55249	1	1	1	1	0	1	0	1	0	-3.57555	1	1	1	0	0	0	0	0	0	0	0	0	0	1	1	1	0	0	0	2	5.6	1	1	0
102	21-1021	Child; Family; and School Social Workers	2.8	0	21	4	34.9	58665	867.5	2019	6	10	10.9796	6.76562	3.55249	1	1	1	1	0	1	0	1	0	-3.57555	1	1	1	0	0	0	0	0	0	0	0	0	0	1	1	1	0	0	0	2	5.6	1	1	0
103	17-2111	Health and Safety Engineers; Except Mining Safety Engineers and Inspectors	2.8	1	17	4	1.7	81320	23850	2013	4	117	11.3061	10.0795	0.530628	1	1	1	0	1	0	1	1	1	-3.57555	1	1	1	0	0	0	0	0	0	0	0	0	0	1	1	1	0	0	0	3	8.4	1	1	1
103	17-2111	Health and Safety Engineers; Except Mining Safety Engineers and Inspectors	2.8	1	17	4	1.7	84850	24530	2014	4	117	11.3486	10.1077	0.530628	1	1	1	0	1	0	1	1	1	-3.57555	1	1	1	0	0	0	0	0	0	0	0	0	0	1	1	1	0	0	0	3	8.4	1	1	1
103	17-2111	Health and Safety Engineers; Except Mining Safety Engineers and Inspectors	2.8	1	17	4	1.7	87810	24900	2015	4	117	11.3829	10.1226	0.530628	1	1	1	0	1	0	1	1	1	-3.57555	1	1	1	0	0	0	0	0	0	0	0	0	0	1	1	1	0	0	0	3	8.4	1	1	1
103	17-2111	Health and Safety Engineers; Except Mining Safety Engineers and Inspectors	2.8	1	17	4	1.7	90190	25410	2016	4	117	11.4097	10.1429	0.530628	1	1	1	0	1	0	1	1	1	-3.57555	1	1	1	0	0	0	0	0	0	0	0	0	0	1	1	1	0	0	0	3	8.4	1	1	1
103	17-2111	Health and Safety Engineers; Except Mining Safety Engineers and Inspectors	2.8	1	17	4	1.7	92190	26130	2017	4	117	11.4316	10.1708	0.530628	1	1	1	0	1	0	1	1	1	-3.57555	1	1	1	0	0	0	0	0	0	0	0	0	0	1	1	1	0	0	0	3	8.4	1	1	1
103	17-2111	Health and Safety Engineers; Except Mining Safety Engineers and Inspectors	2.8	1	17	4	1.7	93630	26230	2018	4	117	11.4471	10.1747	0.530628	1	1	1	0	1	0	1	1	1	-3.57555	1	1	1	0	0	0	0	0	0	0	0	0	0	1	1	1	0	0	0	3	8.4	1	1	1
103	17-2111	Health and Safety Engineers; Except Mining Safety Engineers and Inspectors	2.8	1	17	4	1.7	58665	867.5	2019	4	117	10.9796	6.76562	0.530628	1	1	1	0	1	0	1	1	1	-3.57555	1	1	1	0	0	0	0	0	0	0	0	0	0	1	1	1	0	0	0	3	8.4	1	1	1
104	17-2112	Industrial Engineers	2.9	1	17	4	21.3	83390	230580	2013	6	293	11.3313	12.3484	3.05871	1	1	1	0	1	0	1	1	1	-3.54046	1	1	1	0	0	0	0	0	0	0	0	0	0	1	1	1	0	0	0	3	8.7	1	1	1
104	17-2112	Industrial Engineers	2.9	1	17	4	21.3	85110	236990	2014	6	293	11.3517	12.3758	3.05871	1	1	1	0	1	0	1	1	1	-3.54046	1	1	1	0	0	0	0	0	0	0	0	0	0	1	1	1	0	0	0	3	8.7	1	1	1
104	17-2112	Industrial Engineers	2.9	1	17	4	21.3	86990	247570	2015	6	293	11.3735	12.4194	3.05871	1	1	1	0	1	0	1	1	1	-3.54046	1	1	1	0	0	0	0	0	0	0	0	0	0	1	1	1	0	0	0	3	8.7	1	1	1
104	17-2112	Industrial Engineers	2.9	1	17	4	21.3	88530	256550	2016	6	293	11.3911	12.4551	3.05871	1	1	1	0	1	0	1	1	1	-3.54046	1	1	1	0	0	0	0	0	0	0	0	0	0	1	1	1	0	0	0	3	8.7	1	1	1
104	17-2112	Industrial Engineers	2.9	1	17	4	21.3	90340	265520	2017	6	293	11.4113	12.4894	3.05871	1	1	1	0	1	0	1	1	1	-3.54046	1	1	1	0	0	0	0	0	0	0	0	0	0	1	1	1	0	0	0	3	8.7	1	1	1
104	17-2112	Industrial Engineers	2.9	1	17	4	21.3	91630	279550	2018	6	293	11.4255	12.5409	3.05871	1	1	1	0	1	0	1	1	1	-3.54046	1	1	1	0	0	0	0	0	0	0	0	0	0	1	1	1	0	0	0	3	8.7	1	1	1
104	17-2112	Industrial Engineers	2.9	1	17	4	21.3	58665	867.5	2019	6	293	10.9796	6.76562	3.05871	1	1	1	0	1	0	1	1	1	-3.54046	1	1	1	0	0	0	0	0	0	0	0	0	0	1	1	1	0	0	0	3	8.7	1	1	1
105	53-1031	First-Line Supervisors of Transportation and Material-Moving Machine and Vehicle Operators	2.9	0	53	2		55910	197800	2013	4	0	10.9315	12.195		1	1	0	0	0	0	0	0	0	-3.54046	1	1	1	0	0	0	0	1	1	0	0	0	0	0	0	0	0	0	0	1	2.9	1	1	0
105	53-1031	First-Line Supervisors of Transportation and Material-Moving Machine and Vehicle Operators	2.9	0	53	2		57530	197000	2014	4	0	10.9601	12.191		1	1	0	0	0	0	0	0	0	-3.54046	1	1	1	0	0	0	0	1	1	0	0	0	0	0	0	0	0	0	0	1	2.9	1	1	0
105	53-1031	First-Line Supervisors of Transportation and Material-Moving Machine and Vehicle Operators	2.9	0	53	2		58470	203550	2015	4	0	10.9763	12.2237		1	1	0	0	0	0	0	0	0	-3.54046	1	1	1	0	0	0	0	1	1	0	0	0	0	0	0	0	0	0	0	1	2.9	1	1	0
105	53-1031	First-Line Supervisors of Transportation and Material-Moving Machine and Vehicle Operators	2.9	0	53	2		59800	202760	2016	4	0	10.9988	12.2198		1	1	0	0	0	0	0	0	0	-3.54046	1	1	1	0	0	0	0	1	1	0	0	0	0	0	0	0	0	0	0	1	2.9	1	1	0
105	53-1031	First-Line Supervisors of Transportation and Material-Moving Machine and Vehicle Operators	2.9	0	53	2		57927.5	200278	2017	4	0	10.9669	12.2075		1	1	0	0	0	0	0	0	0	-3.54046	1	1	1	0	0	0	0	1	1	0	0	0	0	0	0	0	0	0	0	1	2.9	1	1	0
105	53-1031	First-Line Supervisors of Transportation and Material-Moving Machine and Vehicle Operators	2.9	0	53	2		57927.5	200278	2018	4	0	10.9669	12.2075		1	1	0	0	0	0	0	0	0	-3.54046	1	1	1	0	0	0	0	1	1	0	0	0	0	0	0	0	0	0	0	1	2.9	1	1	0
105	53-1031	First-Line Supervisors of Transportation and Material-Moving Machine and Vehicle Operators	2.9	0	53	2		58665	867.5	2019	4	0	10.9796	6.76562		1	1	0	0	0	0	0	0	0	-3.54046	1	1	1	0	0	0	0	1	1	0	0	0	0	0	0	0	0	0	0	1	2.9	1	1	0
106	29-2056	Veterinary Technologists and Technicians	2.9	0	29	3	10.9	31760	87870	2013	6	12	10.366	11.3836	2.38876	1	1	1	1	0	1	0	1	0	-3.54046	1	1	1	0	0	0	0	0	0	0	1	1	1	0	0	0	0	0	0	2	5.8	1	1	0
106	29-2056	Veterinary Technologists and Technicians	2.9	0	29	3	10.9	32350	93300	2014	6	12	10.3844	11.4436	2.38876	1	1	1	1	0	1	0	1	0	-3.54046	1	1	1	0	0	0	0	0	0	0	1	1	1	0	0	0	0	0	0	2	5.8	1	1	0
106	29-2056	Veterinary Technologists and Technicians	2.9	0	29	3	10.9	33280	95790	2015	6	12	10.4127	11.4699	2.38876	1	1	1	1	0	1	0	1	0	-3.54046	1	1	1	0	0	0	0	0	0	0	1	1	1	0	0	0	0	0	0	2	5.8	1	1	0
106	29-2056	Veterinary Technologists and Technicians	2.9	0	29	3	10.9	33870	99390	2016	6	12	10.4303	11.5068	2.38876	1	1	1	1	0	1	0	1	0	-3.54046	1	1	1	0	0	0	0	0	0	0	1	1	1	0	0	0	0	0	0	2	5.8	1	1	0
106	29-2056	Veterinary Technologists and Technicians	2.9	0	29	3	10.9	34710	103430	2017	6	12	10.4548	11.5466	2.38876	1	1	1	1	0	1	0	1	0	-3.54046	1	1	1	0	0	0	0	0	0	0	1	1	1	0	0	0	0	0	0	2	5.8	1	1	0
106	29-2056	Veterinary Technologists and Technicians	2.9	0	29	3	10.9	35560	106680	2018	6	12	10.479	11.5776	2.38876	1	1	1	1	0	1	0	1	0	-3.54046	1	1	1	0	0	0	0	0	0	0	1	1	1	0	0	0	0	0	0	2	5.8	1	1	0
106	29-2056	Veterinary Technologists and Technicians	2.9	0	29	3	10.9	58665	867.5	2019	6	12	10.9796	6.76562	2.38876	1	1	1	1	0	1	0	1	0	-3.54046	1	1	1	0	0	0	0	0	0	0	1	1	1	0	0	0	0	0	0	2	5.8	1	1	0
107	11-3051	Industrial Production Managers	3	0	11	4	11.7	99370	165340	2013	2	152	11.5066	12.0158	2.45959	1	1	1	1	0	1	0	1	0	-3.50656	1	1	1	0	0	0	0	0	0	0	0	0	0	1	1	1	0	0	0	3	9	1	1	0
107	11-3051	Industrial Production Managers	3	0	11	4	11.7	101640	167200	2014	2	152	11.5292	12.0269	2.45959	1	1	1	1	0	1	0	1	0	-3.50656	1	1	1	0	0	0	0	0	0	0	0	0	0	1	1	1	0	0	0	3	9	1	1	0
107	11-3051	Industrial Production Managers	3	0	11	4	11.7	103720	169390	2015	2	152	11.5494	12.04	2.45959	1	1	1	1	0	1	0	1	0	-3.50656	1	1	1	0	0	0	0	0	0	0	0	0	0	1	1	1	0	0	0	3	9	1	1	0
107	11-3051	Industrial Production Managers	3	0	11	4	11.7	107060	168400	2016	2	152	11.5811	12.0341	2.45959	1	1	1	1	0	1	0	1	0	-3.50656	1	1	1	0	0	0	0	0	0	0	0	0	0	1	1	1	0	0	0	3	9	1	1	0
107	11-3051	Industrial Production Managers	3	0	11	4	11.7	110580	171520	2017	2	152	11.6135	12.0525	2.45959	1	1	1	1	0	1	0	1	0	-3.50656	1	1	1	0	0	0	0	0	0	0	0	0	0	1	1	1	0	0	0	3	9	1	1	0
107	11-3051	Industrial Production Managers	3	0	11	4	11.7	113370	181310	2018	2	152	11.6384	12.108	2.45959	1	1	1	1	0	1	0	1	0	-3.50656	1	1	1	0	0	0	0	0	0	0	0	0	0	1	1	1	0	0	0	3	9	1	1	0
107	11-3051	Industrial Production Managers	3	0	11	4	11.7	58665	867.5	2019	2	152	10.9796	6.76562	2.45959	1	1	1	1	0	1	0	1	0	-3.50656	1	1	1	0	0	0	0	0	0	0	0	0	0	1	1	1	0	0	0	3	9	1	1	0
108	17-3026	Industrial Engineering Technicians	3	1	17	3	5.8	54170	68520	2013	2	121	10.8999	11.1349	1.75786	1	1	1	0	1	0	1	1	1	-3.50656	1	1	1	0	0	0	0	0	0	0	1	1	1	0	0	0	0	0	0	3	9	1	1	1
108	17-3026	Industrial Engineering Technicians	3	1	17	3	5.8	55660	65680	2014	2	121	10.927	11.0925	1.75786	1	1	1	0	1	0	1	1	1	-3.50656	1	1	1	0	0	0	0	0	0	0	1	1	1	0	0	0	0	0	0	3	9	1	1	1
108	17-3026	Industrial Engineering Technicians	3	1	17	3	5.8	56320	62290	2015	2	121	10.9388	11.0396	1.75786	1	1	1	0	1	0	1	1	1	-3.50656	1	1	1	0	0	0	0	0	0	0	1	1	1	0	0	0	0	0	0	3	9	1	1	1
108	17-3026	Industrial Engineering Technicians	3	1	17	3	5.8	56920	63220	2016	2	121	10.9494	11.0544	1.75786	1	1	1	0	1	0	1	1	1	-3.50656	1	1	1	0	0	0	0	0	0	0	1	1	1	0	0	0	0	0	0	3	9	1	1	1
108	17-3026	Industrial Engineering Technicians	3	1	17	3	5.8	57810	65020	2017	2	121	10.9649	11.0824	1.75786	1	1	1	0	1	0	1	1	1	-3.50656	1	1	1	0	0	0	0	0	0	0	1	1	1	0	0	0	0	0	0	3	9	1	1	1
108	17-3026	Industrial Engineering Technicians	3	1	17	3	5.8	58860	66540	2018	2	121	10.9829	11.1056	1.75786	1	1	1	0	1	0	1	1	1	-3.50656	1	1	1	0	0	0	0	0	0	0	1	1	1	0	0	0	0	0	0	3	9	1	1	1
108	17-3026	Industrial Engineering Technicians	3	1	17	3	5.8	58665	867.5	2019	2	121	10.9796	6.76562	1.75786	1	1	1	0	1	0	1	1	1	-3.50656	1	1	1	0	0	0	0	0	0	0	1	1	1	0	0	0	0	0	0	3	9	1	1	1
109	15-1142	Network and Computer Systems Administrators	3	0	15	4		77910	362310	2013	4	0	11.2633	12.8003		1	1	0	0	0	0	0	0	0	-3.50656	1	1	1	0	0	0	0	0	0	0	0	0	0	1	1	0	0	0	0	1	3	1	1	0
109	15-1142	Network and Computer Systems Administrators	3	0	15	4		79770	365430	2014	4	0	11.2869	12.8088		1	1	0	0	0	0	0	0	0	-3.50656	1	1	1	0	0	0	0	0	0	0	0	0	0	1	1	0	0	0	0	1	3	1	1	0
109	15-1142	Network and Computer Systems Administrators	3	0	15	4		82200	374480	2015	4	0	11.3169	12.8333		1	1	0	0	0	0	0	0	0	-3.50656	1	1	1	0	0	0	0	0	0	0	0	0	0	1	1	0	0	0	0	1	3	1	1	0
109	15-1142	Network and Computer Systems Administrators	3	0	15	4		84500	376820	2016	4	0	11.3445	12.8395		1	1	0	0	0	0	0	0	0	-3.50656	1	1	1	0	0	0	0	0	0	0	0	0	0	1	1	0	0	0	0	1	3	1	1	0
109	15-1142	Network and Computer Systems Administrators	3	0	15	4		86340	375040	2017	4	0	11.366	12.8348		1	1	0	0	0	0	0	0	0	-3.50656	1	1	1	0	0	0	0	0	0	0	0	0	0	1	1	0	0	0	0	1	3	1	1	0
109	15-1142	Network and Computer Systems Administrators	3	0	15	4		87070	366250	2018	4	0	11.3745	12.8111		1	1	0	0	0	0	0	0	0	-3.50656	1	1	1	0	0	0	0	0	0	0	0	0	0	1	1	0	0	0	0	1	3	1	1	0
109	15-1142	Network and Computer Systems Administrators	3	0	15	4		58665	867.5	2019	4	0	10.9796	6.76562		1	1	0	0	0	0	0	0	0	-3.50656	1	1	1	0	0	0	0	0	0	0	0	0	0	1	1	0	0	0	0	1	3	1	1	0
110	15-1141	Database Administrators	3	0	15	4		80740	114910	2013	4	0	11.299	11.6519		1	1	0	0	0	0	0	0	0	-3.50656	1	1	1	0	0	0	0	0	0	0	0	0	0	1	1	0	0	0	0	1	3	1	1	0
110	15-1141	Database Administrators	3	0	15	4		82280	112170	2014	4	0	11.3179	11.6278		1	1	0	0	0	0	0	0	0	-3.50656	1	1	1	0	0	0	0	0	0	0	0	0	0	1	1	0	0	0	0	1	3	1	1	0
110	15-1141	Database Administrators	3	0	15	4		84250	113770	2015	4	0	11.3415	11.6419		1	1	0	0	0	0	0	0	0	-3.50656	1	1	1	0	0	0	0	0	0	0	0	0	0	1	1	0	0	0	0	1	3	1	1	0
110	15-1141	Database Administrators	3	0	15	4		87130	113730	2016	4	0	11.3752	11.6416		1	1	0	0	0	0	0	0	0	-3.50656	1	1	1	0	0	0	0	0	0	0	0	0	0	1	1	0	0	0	0	1	3	1	1	0
110	15-1141	Database Administrators	3	0	15	4		89050	113690	2017	4	0	11.397	11.6412		1	1	0	0	0	0	0	0	0	-3.50656	1	1	1	0	0	0	0	0	0	0	0	0	0	1	1	0	0	0	0	1	3	1	1	0
110	15-1141	Database Administrators	3	0	15	4		92030	110090	2018	4	0	11.4299	11.6091		1	1	0	0	0	0	0	0	0	-3.50656	1	1	1	0	0	0	0	0	0	0	0	0	0	1	1	0	0	0	0	1	3	1	1	0
110	15-1141	Database Administrators	3	0	15	4		58665	867.5	2019	4	0	10.9796	6.76562		1	1	0	0	0	0	0	0	0	-3.50656	1	1	1	0	0	0	0	0	0	0	0	0	0	1	1	0	0	0	0	1	3	1	1	0
111	11-3061	Purchasing Managers	3	0	11	4	5.6	109640	69620	2013	4	37	11.605	11.1508	1.72277	1	1	1	1	0	1	0	1	0	-3.50656	1	1	1	0	0	0	0	0	0	0	0	0	0	1	1	1	0	0	0	3	9	1	1	0
111	11-3061	Purchasing Managers	3	0	11	4	5.6	111810	70840	2014	4	37	11.6246	11.1682	1.72277	1	1	1	1	0	1	0	1	0	-3.50656	1	1	1	0	0	0	0	0	0	0	0	0	0	1	1	1	0	0	0	3	9	1	1	0
111	11-3061	Purchasing Managers	3	0	11	4	5.6	114130	72600	2015	4	37	11.6451	11.1927	1.72277	1	1	1	1	0	1	0	1	0	-3.50656	1	1	1	0	0	0	0	0	0	0	0	0	0	1	1	1	0	0	0	3	9	1	1	0
111	11-3061	Purchasing Managers	3	0	11	4	5.6	117720	71750	2016	4	37	11.6761	11.1809	1.72277	1	1	1	1	0	1	0	1	0	-3.50656	1	1	1	0	0	0	0	0	0	0	0	0	0	1	1	1	0	0	0	3	9	1	1	0
111	11-3061	Purchasing Managers	3	0	11	4	5.6	121810	70430	2017	4	37	11.7102	11.1624	1.72277	1	1	1	1	0	1	0	1	0	-3.50656	1	1	1	0	0	0	0	0	0	0	0	0	0	1	1	1	0	0	0	3	9	1	1	0
111	11-3061	Purchasing Managers	3	0	11	4	5.6	125630	69490	2018	4	37	11.7411	11.1489	1.72277	1	1	1	1	0	1	0	1	0	-3.50656	1	1	1	0	0	0	0	0	0	0	0	0	0	1	1	1	0	0	0	3	9	1	1	0
111	11-3061	Purchasing Managers	3	0	11	4	5.6	58665	867.5	2019	4	37	10.9796	6.76562	1.72277	1	1	1	1	0	1	0	1	0	-3.50656	1	1	1	0	0	0	0	0	0	0	0	0	0	1	1	1	0	0	0	3	9	1	1	0
112	25-1000	Postsecondary Teachers	3.2	0	25	5	145.3	74620	1511280	2013	4	0	11.2202	14.2285	4.9788	1	1	1	1	0	1	0	1	0	-3.44202	1	1	1	0	0	0	0	0	0	0	0	0	0	0	0	0	1	1	1	1	3.2	1	1	0
112	25-1000	Postsecondary Teachers	3.2	0	25	5	145.3	75780	1522210	2014	4	0	11.2356	14.2357	4.9788	1	1	1	1	0	1	0	1	0	-3.44202	1	1	1	0	0	0	0	0	0	0	0	0	0	0	0	0	1	1	1	1	3.2	1	1	0
112	25-1000	Postsecondary Teachers	3.2	0	25	5	145.3	77480	1531350	2015	4	0	11.2578	14.2417	4.9788	1	1	1	1	0	1	0	1	0	-3.44202	1	1	1	0	0	0	0	0	0	0	0	0	0	0	0	0	1	1	1	1	3.2	1	1	0
112	25-1000	Postsecondary Teachers	3.2	0	25	5	145.3	81880	1530010	2016	4	0	11.313	14.2408	4.9788	1	1	1	1	0	1	0	1	0	-3.44202	1	1	1	0	0	0	0	0	0	0	0	0	0	0	0	0	1	1	1	1	3.2	1	1	0
112	25-1000	Postsecondary Teachers	3.2	0	25	5	145.3	82880	1525170	2017	4	0	11.3251	14.2376	4.9788	1	1	1	1	0	1	0	1	0	-3.44202	1	1	1	0	0	0	0	0	0	0	0	0	0	0	0	0	1	1	1	1	3.2	1	1	0
112	25-1000	Postsecondary Teachers	3.2	0	25	5	145.3	85190	1517100	2018	4	0	11.3526	14.2323	4.9788	1	1	1	1	0	1	0	1	0	-3.44202	1	1	1	0	0	0	0	0	0	0	0	0	0	0	0	0	1	1	1	1	3.2	1	1	0
112	25-1000	Postsecondary Teachers	3.2	0	25	5	145.3	58665	867.5	2019	4	0	10.9796	6.76562	4.9788	1	1	1	1	0	1	0	1	0	-3.44202	1	1	1	0	0	0	0	0	0	0	0	0	0	0	0	0	1	1	1	1	3.2	1	1	0
113	19-2041	Environmental Scientists and Specialists; Including Health	3.3	1	19	4	8.9	70770	87380	2013	6	128	11.1672	11.378	2.18605	1	1	1	0	1	0	1	1	1	-3.41125	1	1	1	0	0	0	0	0	0	0	0	0	0	1	1	1	0	0	0	3	9.9	1	1	1
113	19-2041	Environmental Scientists and Specialists; Including Health	3.3	1	19	4	8.9	72050	88740	2014	6	128	11.1851	11.3935	2.18605	1	1	1	0	1	0	1	1	1	-3.41125	1	1	1	0	0	0	0	0	0	0	0	0	0	1	1	1	0	0	0	3	9.9	1	1	1
113	19-2041	Environmental Scientists and Specialists; Including Health	3.3	1	19	4	8.9	73930	87250	2015	6	128	11.2109	11.3765	2.18605	1	1	1	0	1	0	1	1	1	-3.41125	1	1	1	0	0	0	0	0	0	0	0	0	0	1	1	1	0	0	0	3	9.9	1	1	1
113	19-2041	Environmental Scientists and Specialists; Including Health	3.3	1	19	4	8.9	75360	84250	2016	6	128	11.23	11.3415	2.18605	1	1	1	0	1	0	1	1	1	-3.41125	1	1	1	0	0	0	0	0	0	0	0	0	0	1	1	1	0	0	0	3	9.9	1	1	1
113	19-2041	Environmental Scientists and Specialists; Including Health	3.3	1	19	4	8.9	76220	81920	2017	6	128	11.2414	11.3135	2.18605	1	1	1	0	1	0	1	1	1	-3.41125	1	1	1	0	0	0	0	0	0	0	0	0	0	1	1	1	0	0	0	3	9.9	1	1	1
113	19-2041	Environmental Scientists and Specialists; Including Health	3.3	1	19	4	8.9	77580	80480	2018	6	128	11.2591	11.2958	2.18605	1	1	1	0	1	0	1	1	1	-3.41125	1	1	1	0	0	0	0	0	0	0	0	0	0	1	1	1	0	0	0	3	9.9	1	1	1
113	19-2041	Environmental Scientists and Specialists; Including Health	3.3	1	19	4	8.9	58665	867.5	2019	6	128	10.9796	6.76562	2.18605	1	1	1	0	1	0	1	1	1	-3.41125	1	1	1	0	0	0	0	0	0	0	0	0	0	1	1	1	0	0	0	3	9.9	1	1	1
114	21-1011	Substance Abuse and Behavioral Disorder Counselors	3.3	0	21	5		41090	83120	2013	4	31	10.6235	11.328		1	1	0	0	0	0	0	0	0	-3.41125	1	1	1	0	0	0	0	0	0	0	0	0	0	0	0	0	1	1	0	3	9.9	1	1	0
114	21-1011	Substance Abuse and Behavioral Disorder Counselors	3.3	0	21	5		41870	85180	2014	4	31	10.6423	11.3525		1	1	0	0	0	0	0	0	0	-3.41125	1	1	1	0	0	0	0	0	0	0	0	0	0	0	0	0	1	1	0	3	9.9	1	1	0
114	21-1011	Substance Abuse and Behavioral Disorder Counselors	3.3	0	21	5		42920	87090	2015	4	31	10.6671	11.3747		1	1	0	0	0	0	0	0	0	-3.41125	1	1	1	0	0	0	0	0	0	0	0	0	0	0	0	0	1	1	0	3	9.9	1	1	0
114	21-1011	Substance Abuse and Behavioral Disorder Counselors	3.3	0	21	5		44160	91040	2016	4	31	10.6956	11.4191		1	1	0	0	0	0	0	0	0	-3.41125	1	1	1	0	0	0	0	0	0	0	0	0	0	0	0	0	1	1	0	3	9.9	1	1	0
114	21-1011	Substance Abuse and Behavioral Disorder Counselors	3.3	0	21	5		42510	86607.5	2017	4	31	10.6575	11.3691		1	1	0	0	0	0	0	0	0	-3.41125	1	1	1	0	0	0	0	0	0	0	0	0	0	0	0	0	1	1	0	3	9.9	1	1	0
114	21-1011	Substance Abuse and Behavioral Disorder Counselors	3.3	0	21	5		42510	86607.5	2018	4	31	10.6575	11.3691		1	1	0	0	0	0	0	0	0	-3.41125	1	1	1	0	0	0	0	0	0	0	0	0	0	0	0	0	1	1	0	3	9.9	1	1	0
114	21-1011	Substance Abuse and Behavioral Disorder Counselors	3.3	0	21	5		58665	867.5	2019	4	31	10.9796	6.76562		1	1	0	0	0	0	0	0	0	-3.41125	1	1	1	0	0	0	0	0	0	0	0	0	0	0	0	0	1	1	0	3	9.9	1	1	0
115	23-1011	Lawyers	3.5	0	23	5	39.9	131990	592670	2013	4	128	11.7905	13.2924	3.68638	1	1	1	1	0	1	0	1	0	-3.35241	1	1	1	0	0	0	0	0	0	0	0	0	0	0	0	0	1	1	1	3	10.5	1	1	0
115	23-1011	Lawyers	3.5	0	23	5	39.9	133470	603310	2014	4	128	11.8016	13.3102	3.68638	1	1	1	1	0	1	0	1	0	-3.35241	1	1	1	0	0	0	0	0	0	0	0	0	0	0	0	0	1	1	1	3	10.5	1	1	0
115	23-1011	Lawyers	3.5	0	23	5	39.9	136260	609930	2015	4	128	11.8223	13.3211	3.68638	1	1	1	1	0	1	0	1	0	-3.35241	1	1	1	0	0	0	0	0	0	0	0	0	0	0	0	0	1	1	1	3	10.5	1	1	0
115	23-1011	Lawyers	3.5	0	23	5	39.9	139880	619530	2016	4	128	11.8485	13.3367	3.68638	1	1	1	1	0	1	0	1	0	-3.35241	1	1	1	0	0	0	0	0	0	0	0	0	0	0	0	0	1	1	1	3	10.5	1	1	0
115	23-1011	Lawyers	3.5	0	23	5	39.9	141890	628370	2017	4	128	11.8628	13.3509	3.68638	1	1	1	1	0	1	0	1	0	-3.35241	1	1	1	0	0	0	0	0	0	0	0	0	0	0	0	0	1	1	1	3	10.5	1	1	0
115	23-1011	Lawyers	3.5	0	23	5	39.9	144230	642750	2018	4	128	11.8792	13.3735	3.68638	1	1	1	1	0	1	0	1	0	-3.35241	1	1	1	0	0	0	0	0	0	0	0	0	0	0	0	0	1	1	1	3	10.5	1	1	0
115	23-1011	Lawyers	3.5	0	23	5	39.9	58665	867.5	2019	4	128	10.9796	6.76562	3.68638	1	1	1	1	0	1	0	1	0	-3.35241	1	1	1	0	0	0	0	0	0	0	0	0	0	0	0	0	1	1	1	3	10.5	1	1	0
116	27-1012	Craft Artists	3.5	0	27	3	1	36600	4750	2013	1	12	10.5078	8.4659	0	1	1	1	1	0	1	0	1	0	-3.35241	1	1	1	0	0	0	0	0	0	0	1	1	1	0	0	0	0	0	0	2	7	1	1	0
116	27-1012	Craft Artists	3.5	0	27	3	1	36300	4760	2014	1	12	10.4996	8.468	0	1	1	1	1	0	1	0	1	0	-3.35241	1	1	1	0	0	0	0	0	0	0	1	1	1	0	0	0	0	0	0	2	7	1	1	0
116	27-1012	Craft Artists	3.5	0	27	3	1	35710	5270	2015	1	12	10.4832	8.56979	0	1	1	1	1	0	1	0	1	0	-3.35241	1	1	1	0	0	0	0	0	0	0	1	1	1	0	0	0	0	0	0	2	7	1	1	0
116	27-1012	Craft Artists	3.5	0	27	3	1	38900	5070	2016	1	12	10.5687	8.5311	0	1	1	1	1	0	1	0	1	0	-3.35241	1	1	1	0	0	0	0	0	0	0	1	1	1	0	0	0	0	0	0	2	7	1	1	0
116	27-1012	Craft Artists	3.5	0	27	3	1	41180	4730	2017	1	12	10.6257	8.46168	0	1	1	1	1	0	1	0	1	0	-3.35241	1	1	1	0	0	0	0	0	0	0	1	1	1	0	0	0	0	0	0	2	7	1	1	0
116	27-1012	Craft Artists	3.5	0	27	3	1	40490	3980	2018	1	12	10.6088	8.28904	0	1	1	1	1	0	1	0	1	0	-3.35241	1	1	1	0	0	0	0	0	0	0	1	1	1	0	0	0	0	0	0	2	7	1	1	0
116	27-1012	Craft Artists	3.5	0	27	3	1	58665	867.5	2019	1	12	10.9796	6.76562	0	1	1	1	1	0	1	0	1	0	-3.35241	1	1	1	0	0	0	0	0	0	0	1	1	1	0	0	0	0	0	0	2	7	1	1	0
117	15-2031	Operations Research Analysts	3.5	1	15	5	9.6	81660	72680	2013	6	111	11.3103	11.1938	2.26176	1	1	1	0	1	0	1	1	1	-3.35241	1	1	1	0	0	0	0	0	0	0	0	0	0	0	0	0	1	1	1	3	10.5	1	1	1
117	15-2031	Operations Research Analysts	3.5	1	15	5	9.6	82940	86950	2014	6	111	11.3259	11.3731	2.26176	1	1	1	0	1	0	1	1	1	-3.35241	1	1	1	0	0	0	0	0	0	0	0	0	0	0	0	0	1	1	1	3	10.5	1	1	1
117	15-2031	Operations Research Analysts	3.5	1	15	5	9.6	84180	95860	2015	6	111	11.3407	11.4706	2.26176	1	1	1	0	1	0	1	1	1	-3.35241	1	1	1	0	0	0	0	0	0	0	0	0	0	0	0	0	1	1	1	3	10.5	1	1	1
117	15-2031	Operations Research Analysts	3.5	1	15	5	9.6	84340	109150	2016	6	111	11.3426	11.6005	2.26176	1	1	1	0	1	0	1	1	1	-3.35241	1	1	1	0	0	0	0	0	0	0	0	0	0	0	0	0	1	1	1	3	10.5	1	1	1
117	15-2031	Operations Research Analysts	3.5	1	15	5	9.6	86510	106050	2017	6	111	11.368	11.5717	2.26176	1	1	1	0	1	0	1	1	1	-3.35241	1	1	1	0	0	0	0	0	0	0	0	0	0	0	0	0	1	1	1	3	10.5	1	1	1
117	15-2031	Operations Research Analysts	3.5	1	15	5	9.6	88350	104200	2018	6	111	11.3891	11.5541	2.26176	1	1	1	0	1	0	1	1	1	-3.35241	1	1	1	0	0	0	0	0	0	0	0	0	0	0	0	0	1	1	1	3	10.5	1	1	1
117	15-2031	Operations Research Analysts	3.5	1	15	5	9.6	58665	867.5	2019	6	111	10.9796	6.76562	2.26176	1	1	1	0	1	0	1	1	1	-3.35241	1	1	1	0	0	0	0	0	0	0	0	0	0	0	0	0	1	1	1	3	10.5	1	1	1
118	11-3021	Computer and Information Systems Managers	3.5	1	11	4	36.8	132570	319080	2013	6	177	11.7949	12.6732	3.6055	1	1	1	0	1	0	1	1	1	-3.35241	1	1	1	0	0	0	0	0	0	0	0	0	0	1	1	1	0	0	0	3	10.5	1	1	1
118	11-3021	Computer and Information Systems Managers	3.5	1	11	4	36.8	136280	330360	2014	6	177	11.8225	12.7079	3.6055	1	1	1	0	1	0	1	1	1	-3.35241	1	1	1	0	0	0	0	0	0	0	0	0	0	1	1	1	0	0	0	3	10.5	1	1	1
118	11-3021	Computer and Information Systems Managers	3.5	1	11	4	36.8	141000	341250	2015	6	177	11.8565	12.7404	3.6055	1	1	1	0	1	0	1	1	1	-3.35241	1	1	1	0	0	0	0	0	0	0	0	0	0	1	1	1	0	0	0	3	10.5	1	1	1
118	11-3021	Computer and Information Systems Managers	3.5	1	11	4	36.8	145740	352510	2016	6	177	11.8896	12.7728	3.6055	1	1	1	0	1	0	1	1	1	-3.35241	1	1	1	0	0	0	0	0	0	0	0	0	0	1	1	1	0	0	0	3	10.5	1	1	1
118	11-3021	Computer and Information Systems Managers	3.5	1	11	4	36.8	149730	365690	2017	6	177	11.9166	12.8095	3.6055	1	1	1	0	1	0	1	1	1	-3.35241	1	1	1	0	0	0	0	0	0	0	0	0	0	1	1	1	0	0	0	3	10.5	1	1	1
118	11-3021	Computer and Information Systems Managers	3.5	1	11	4	36.8	152860	391430	2018	6	177	11.9373	12.8776	3.6055	1	1	1	0	1	0	1	1	1	-3.35241	1	1	1	0	0	0	0	0	0	0	0	0	0	1	1	1	0	0	0	3	10.5	1	1	1
118	11-3021	Computer and Information Systems Managers	3.5	1	11	4	36.8	58665	867.5	2019	6	177	10.9796	6.76562	3.6055	1	1	1	0	1	0	1	1	1	-3.35241	1	1	1	0	0	0	0	0	0	0	0	0	0	1	1	1	0	0	0	3	10.5	1	1	1
119	27-1021	Commercial and Industrial Designers	3.7	0	27	4	3.4	64570	28540	2013	1	60	11.0755	10.2591	1.22378	1	1	1	1	0	1	0	1	0	-3.29684	1	1	1	0	0	0	0	0	0	0	0	0	0	1	1	1	0	0	0	3	11.1	1	1	0
119	27-1021	Commercial and Industrial Designers	3.7	0	27	4	3.4	67030	29410	2014	1	60	11.1129	10.2891	1.22378	1	1	1	1	0	1	0	1	0	-3.29684	1	1	1	0	0	0	0	0	0	0	0	0	0	1	1	1	0	0	0	3	11.1	1	1	0
119	27-1021	Commercial and Industrial Designers	3.7	0	27	4	3.4	69820	31330	2015	1	60	11.1537	10.3523	1.22378	1	1	1	1	0	1	0	1	0	-3.29684	1	1	1	0	0	0	0	0	0	0	0	0	0	1	1	1	0	0	0	3	11.1	1	1	0
119	27-1021	Commercial and Industrial Designers	3.7	0	27	4	3.4	70880	31860	2016	1	60	11.1687	10.3691	1.22378	1	1	1	1	0	1	0	1	0	-3.29684	1	1	1	0	0	0	0	0	0	0	0	0	0	1	1	1	0	0	0	3	11.1	1	1	0
119	27-1021	Commercial and Industrial Designers	3.7	0	27	4	3.4	70540	31250	2017	1	60	11.1639	10.3498	1.22378	1	1	1	1	0	1	0	1	0	-3.29684	1	1	1	0	0	0	0	0	0	0	0	0	0	1	1	1	0	0	0	3	11.1	1	1	0
119	27-1021	Commercial and Industrial Designers	3.7	0	27	4	3.4	71430	33200	2018	1	60	11.1765	10.4103	1.22378	1	1	1	1	0	1	0	1	0	-3.29684	1	1	1	0	0	0	0	0	0	0	0	0	0	1	1	1	0	0	0	3	11.1	1	1	0
119	27-1021	Commercial and Industrial Designers	3.7	0	27	4	3.4	58665	867.5	2019	1	60	10.9796	6.76562	1.22378	1	1	1	1	0	1	0	1	0	-3.29684	1	1	1	0	0	0	0	0	0	0	0	0	0	1	1	1	0	0	0	3	11.1	1	1	0
120	17-2031	Biomedical Engineers	3.7	1	17	4	1.4	93960	19890	2013	5	139	11.4506	9.89797	0.336472	1	1	1	0	1	0	1	1	1	-3.29684	1	1	1	0	0	0	0	0	0	0	0	0	0	1	1	1	0	0	0	3	11.1	1	1	1
120	17-2031	Biomedical Engineers	3.7	1	17	4	1.4	91760	20080	2014	5	139	11.4269	9.90748	0.336472	1	1	1	0	1	0	1	1	1	-3.29684	1	1	1	0	0	0	0	0	0	0	0	0	0	1	1	1	0	0	0	3	11.1	1	1	1
120	17-2031	Biomedical Engineers	3.7	1	17	4	1.4	91230	20890	2015	5	139	11.4211	9.94703	0.336472	1	1	1	0	1	0	1	1	1	-3.29684	1	1	1	0	0	0	0	0	0	0	0	0	0	1	1	1	0	0	0	3	11.1	1	1	1
120	17-2031	Biomedical Engineers	3.7	1	17	4	1.4	89970	20590	2016	5	139	11.4072	9.93256	0.336472	1	1	1	0	1	0	1	1	1	-3.29684	1	1	1	0	0	0	0	0	0	0	0	0	0	1	1	1	0	0	0	3	11.1	1	1	1
120	17-2031	Biomedical Engineers	3.7	1	17	4	1.4	92970	20100	2017	5	139	11.44	9.90847	0.336472	1	1	1	0	1	0	1	1	1	-3.29684	1	1	1	0	0	0	0	0	0	0	0	0	0	1	1	1	0	0	0	3	11.1	1	1	1
120	17-2031	Biomedical Engineers	3.7	1	17	4	1.4	95090	18970	2018	5	139	11.4626	9.85061	0.336472	1	1	1	0	1	0	1	1	1	-3.29684	1	1	1	0	0	0	0	0	0	0	0	0	0	1	1	1	0	0	0	3	11.1	1	1	1
120	17-2031	Biomedical Engineers	3.7	1	17	4	1.4	58665	867.5	2019	5	139	10.9796	6.76562	0.336472	1	1	1	0	1	0	1	1	1	-3.29684	1	1	1	0	0	0	0	0	0	0	0	0	0	1	1	1	0	0	0	3	11.1	1	1	1
121	13-1121	Meeting; Convention; and Event Planners	3.7	0	13	4	15.2	50190	73290	2013	6	46	10.8236	11.2022	2.7213	1	1	1	1	0	1	0	1	0	-3.29684	1	1	1	0	0	0	0	0	0	0	0	0	0	1	1	1	0	0	0	3	11.1	1	1	0
121	13-1121	Meeting; Convention; and Event Planners	3.7	0	13	4	15.2	50910	77940	2014	6	46	10.8378	11.2637	2.7213	1	1	1	1	0	1	0	1	0	-3.29684	1	1	1	0	0	0	0	0	0	0	0	0	0	1	1	1	0	0	0	3	11.1	1	1	0
121	13-1121	Meeting; Convention; and Event Planners	3.7	0	13	4	15.2	51200	87400	2015	6	46	10.8435	11.3783	2.7213	1	1	1	1	0	1	0	1	0	-3.29684	1	1	1	0	0	0	0	0	0	0	0	0	0	1	1	1	0	0	0	3	11.1	1	1	0
121	13-1121	Meeting; Convention; and Event Planners	3.7	0	13	4	15.2	52020	95850	2016	6	46	10.8594	11.4705	2.7213	1	1	1	1	0	1	0	1	0	-3.29684	1	1	1	0	0	0	0	0	0	0	0	0	0	1	1	1	0	0	0	3	11.1	1	1	0
121	13-1121	Meeting; Convention; and Event Planners	3.7	0	13	4	15.2	52630	102420	2017	6	46	10.871	11.5368	2.7213	1	1	1	1	0	1	0	1	0	-3.29684	1	1	1	0	0	0	0	0	0	0	0	0	0	1	1	1	0	0	0	3	11.1	1	1	0
121	13-1121	Meeting; Convention; and Event Planners	3.7	0	13	4	15.2	53730	110120	2018	6	46	10.8917	11.6093	2.7213	1	1	1	1	0	1	0	1	0	-3.29684	1	1	1	0	0	0	0	0	0	0	0	0	0	1	1	1	0	0	0	3	11.1	1	1	0
121	13-1121	Meeting; Convention; and Event Planners	3.7	0	13	4	15.2	58665	867.5	2019	6	46	10.9796	6.76562	2.7213	1	1	1	1	0	1	0	1	0	-3.29684	1	1	1	0	0	0	0	0	0	0	0	0	0	1	1	1	0	0	0	3	11.1	1	1	0
122	29-1131	Veterinarians	3.8	0	29	5	4.5	96140	59230	2013	6	20	11.4736	10.9892	1.50408	1	1	1	1	0	1	0	1	0	-3.27017	1	1	1	0	0	0	0	0	0	0	0	0	0	0	0	0	1	1	1	2	7.6	1	1	0
122	29-1131	Veterinarians	3.8	0	29	5	4.5	98230	62470	2014	6	20	11.4951	11.0424	1.50408	1	1	1	1	0	1	0	1	0	-3.27017	1	1	1	0	0	0	0	0	0	0	0	0	0	0	0	0	1	1	1	2	7.6	1	1	0
122	29-1131	Veterinarians	3.8	0	29	5	4.5	99000	65650	2015	6	20	11.5029	11.0921	1.50408	1	1	1	1	0	1	0	1	0	-3.27017	1	1	1	0	0	0	0	0	0	0	0	0	0	0	0	0	1	1	1	2	7.6	1	1	0
122	29-1131	Veterinarians	3.8	0	29	5	4.5	100560	67650	2016	6	20	11.5185	11.1221	1.50408	1	1	1	1	0	1	0	1	0	-3.27017	1	1	1	0	0	0	0	0	0	0	0	0	0	0	0	0	1	1	1	2	7.6	1	1	0
122	29-1131	Veterinarians	3.8	0	29	5	4.5	101530	69370	2017	6	20	11.5281	11.1472	1.50408	1	1	1	1	0	1	0	1	0	-3.27017	1	1	1	0	0	0	0	0	0	0	0	0	0	0	0	0	1	1	1	2	7.6	1	1	0
122	29-1131	Veterinarians	3.8	0	29	5	4.5	105240	71060	2018	6	20	11.564	11.1713	1.50408	1	1	1	1	0	1	0	1	0	-3.27017	1	1	1	0	0	0	0	0	0	0	0	0	0	0	0	0	1	1	1	2	7.6	1	1	0
122	29-1131	Veterinarians	3.8	0	29	5	4.5	58665	867.5	2019	6	20	10.9796	6.76562	1.50408	1	1	1	1	0	1	0	1	0	-3.27017	1	1	1	0	0	0	0	0	0	0	0	0	0	0	0	0	1	1	1	2	7.6	1	1	0
123	27-3043	Writers and Authors	3.8	0	27	4	11.6	69250	43590	2013	1	69	11.1455	10.6826	2.451	1	1	1	1	0	1	0	1	0	-3.27017	1	1	1	0	0	0	0	0	0	0	0	0	0	1	1	1	0	0	0	3	11.4	1	1	0
123	27-3043	Writers and Authors	3.8	0	27	4	11.6	67870	43500	2014	1	69	11.1253	10.6805	2.451	1	1	1	1	0	1	0	1	0	-3.27017	1	1	1	0	0	0	0	0	0	0	0	0	0	1	1	1	0	0	0	3	11.4	1	1	0
123	27-3043	Writers and Authors	3.8	0	27	4	11.6	69130	43380	2015	1	69	11.1437	10.6778	2.451	1	1	1	1	0	1	0	1	0	-3.27017	1	1	1	0	0	0	0	0	0	0	0	0	0	1	1	1	0	0	0	3	11.4	1	1	0
123	27-3043	Writers and Authors	3.8	0	27	4	11.6	71920	44690	2016	1	69	11.1833	10.7075	2.451	1	1	1	1	0	1	0	1	0	-3.27017	1	1	1	0	0	0	0	0	0	0	0	0	0	1	1	1	0	0	0	3	11.4	1	1	0
123	27-3043	Writers and Authors	3.8	0	27	4	11.6	72120	45300	2017	1	69	11.1861	10.7211	2.451	1	1	1	1	0	1	0	1	0	-3.27017	1	1	1	0	0	0	0	0	0	0	0	0	0	1	1	1	0	0	0	3	11.4	1	1	0
123	27-3043	Writers and Authors	3.8	0	27	4	11.6	73090	45210	2018	1	69	11.1994	10.7191	2.451	1	1	1	1	0	1	0	1	0	-3.27017	1	1	1	0	0	0	0	0	0	0	0	0	0	1	1	1	0	0	0	3	11.4	1	1	0
123	27-3043	Writers and Authors	3.8	0	27	4	11.6	58665	867.5	2019	1	69	10.9796	6.76562	2.451	1	1	1	1	0	1	0	1	0	-3.27017	1	1	1	0	0	0	0	0	0	0	0	0	0	1	1	1	0	0	0	3	11.4	1	1	0
124	11-2011	Advertising and Promotions Managers	3.9	0	11	4	2.5	112870	28530	2013	1	73	11.634	10.2587	0.916291	1	1	1	1	0	1	0	1	0	-3.24419	1	1	1	0	0	0	0	0	0	0	0	0	0	1	1	1	0	0	0	3	11.7	1	1	0
124	11-2011	Advertising and Promotions Managers	3.9	0	11	4	2.5	114700	29340	2014	1	73	11.6501	10.2867	0.916291	1	1	1	1	0	1	0	1	0	-3.24419	1	1	1	0	0	0	0	0	0	0	0	0	0	1	1	1	0	0	0	3	11.7	1	1	0
124	11-2011	Advertising and Promotions Managers	3.9	0	11	4	2.5	113610	29340	2015	1	73	11.6405	10.2867	0.916291	1	1	1	1	0	1	0	1	0	-3.24419	1	1	1	0	0	0	0	0	0	0	0	0	0	1	1	1	0	0	0	3	11.7	1	1	0
124	11-2011	Advertising and Promotions Managers	3.9	0	11	4	2.5	117810	28860	2016	1	73	11.6768	10.2702	0.916291	1	1	1	1	0	1	0	1	0	-3.24419	1	1	1	0	0	0	0	0	0	0	0	0	0	1	1	1	0	0	0	3	11.7	1	1	0
124	11-2011	Advertising and Promotions Managers	3.9	0	11	4	2.5	123880	28100	2017	1	73	11.7271	10.2435	0.916291	1	1	1	1	0	1	0	1	0	-3.24419	1	1	1	0	0	0	0	0	0	0	0	0	0	1	1	1	0	0	0	3	11.7	1	1	0
124	11-2011	Advertising and Promotions Managers	3.9	0	11	4	2.5	133090	25260	2018	1	73	11.7988	10.137	0.916291	1	1	1	1	0	1	0	1	0	-3.24419	1	1	1	0	0	0	0	0	0	0	0	0	0	1	1	1	0	0	0	3	11.7	1	1	0
124	11-2011	Advertising and Promotions Managers	3.9	0	11	4	2.5	58665	867.5	2019	1	73	10.9796	6.76562	0.916291	1	1	1	1	0	1	0	1	0	-3.24419	1	1	1	0	0	0	0	0	0	0	0	0	0	1	1	1	0	0	0	3	11.7	1	1	0
125	19-3094	Political Scientists	3.9	0	19	5	0.7	100900	5570	2013	5	34	11.5219	8.62515	-0.356675	1	1	1	1	0	1	0	1	0	-3.24419	1	1	1	0	0	0	0	0	0	0	0	0	0	0	0	0	1	1	1	3	11.7	1	1	0
125	19-3094	Political Scientists	3.9	0	19	5	0.7	104000	5640	2014	5	34	11.5521	8.63764	-0.356675	1	1	1	1	0	1	0	1	0	-3.24419	1	1	1	0	0	0	0	0	0	0	0	0	0	0	0	0	1	1	1	3	11.7	1	1	0
125	19-3094	Political Scientists	3.9	0	19	5	0.7	103210	3910	2015	5	34	11.5445	8.27129	-0.356675	1	1	1	1	0	1	0	1	0	-3.24419	1	1	1	0	0	0	0	0	0	0	0	0	0	0	0	0	1	1	1	3	11.7	1	1	0
125	19-3094	Political Scientists	3.9	0	19	5	0.7	112250	6350	2016	5	34	11.6285	8.75621	-0.356675	1	1	1	1	0	1	0	1	0	-3.24419	1	1	1	0	0	0	0	0	0	0	0	0	0	0	0	0	1	1	1	3	11.7	1	1	0
125	19-3094	Political Scientists	3.9	0	19	5	0.7	112030	6320	2017	5	34	11.6265	8.75147	-0.356675	1	1	1	1	0	1	0	1	0	-3.24419	1	1	1	0	0	0	0	0	0	0	0	0	0	0	0	0	1	1	1	3	11.7	1	1	0
125	19-3094	Political Scientists	3.9	0	19	5	0.7	115300	5660	2018	5	34	11.6553	8.64118	-0.356675	1	1	1	1	0	1	0	1	0	-3.24419	1	1	1	0	0	0	0	0	0	0	0	0	0	0	0	0	1	1	1	3	11.7	1	1	0
125	19-3094	Political Scientists	3.9	0	19	5	0.7	58665	867.5	2019	5	34	10.9796	6.76562	-0.356675	1	1	1	1	0	1	0	1	0	-3.24419	1	1	1	0	0	0	0	0	0	0	0	0	0	0	0	0	1	1	1	3	11.7	1	1	0
126	13-2071	Credit Counselors	4	0	13	4	2.9	44960	27710	2013	6	23	10.7135	10.2295	1.06471	1	1	1	1	0	1	0	1	0	-3.21888	1	1	1	0	0	0	0	0	0	0	0	0	0	1	1	1	0	0	0	2	8	1	1	0
126	13-2071	Credit Counselors	4	0	13	4	2.9	47600	29600	2014	6	23	10.7706	10.2955	1.06471	1	1	1	1	0	1	0	1	0	-3.21888	1	1	1	0	0	0	0	0	0	0	0	0	0	1	1	1	0	0	0	2	8	1	1	0
126	13-2071	Credit Counselors	4	0	13	4	2.9	49310	30510	2015	6	23	10.8059	10.3258	1.06471	1	1	1	1	0	1	0	1	0	-3.21888	1	1	1	0	0	0	0	0	0	0	0	0	0	1	1	1	0	0	0	2	8	1	1	0
126	13-2071	Credit Counselors	4	0	13	4	2.9	49480	34110	2016	6	23	10.8093	10.4373	1.06471	1	1	1	1	0	1	0	1	0	-3.21888	1	1	1	0	0	0	0	0	0	0	0	0	0	1	1	1	0	0	0	2	8	1	1	0
126	13-2071	Credit Counselors	4	0	13	4	2.9	49460	35900	2017	6	23	10.8089	10.4885	1.06471	1	1	1	1	0	1	0	1	0	-3.21888	1	1	1	0	0	0	0	0	0	0	0	0	0	1	1	1	0	0	0	2	8	1	1	0
126	13-2071	Credit Counselors	4	0	13	4	2.9	49820	35740	2018	6	23	10.8162	10.484	1.06471	1	1	1	1	0	1	0	1	0	-3.21888	1	1	1	0	0	0	0	0	0	0	0	0	0	1	1	1	0	0	0	2	8	1	1	0
126	13-2071	Credit Counselors	4	0	13	4	2.9	58665	867.5	2019	6	23	10.9796	6.76562	1.06471	1	1	1	1	0	1	0	1	0	-3.21888	1	1	1	0	0	0	0	0	0	0	0	0	0	1	1	1	0	0	0	2	8	1	1	0
127	19-3099	Social Scientists and Related Workers; All Other	4	0	19	4	3.6	80450	31360	2013	2	39	11.2954	10.3533	1.28093	1	1	1	1	0	1	0	1	0	-3.21888	1	1	1	0	0	0	0	0	0	0	0	0	0	1	1	1	0	0	0	3	12	1	1	0
127	19-3099	Social Scientists and Related Workers; All Other	4	0	19	4	3.6	80040	32010	2014	2	39	11.2903	10.3738	1.28093	1	1	1	1	0	1	0	1	0	-3.21888	1	1	1	0	0	0	0	0	0	0	0	0	0	1	1	1	0	0	0	3	12	1	1	0
127	19-3099	Social Scientists and Related Workers; All Other	4	0	19	4	3.6	80650	34160	2015	2	39	11.2979	10.4388	1.28093	1	1	1	1	0	1	0	1	0	-3.21888	1	1	1	0	0	0	0	0	0	0	0	0	0	1	1	1	0	0	0	3	12	1	1	0
127	19-3099	Social Scientists and Related Workers; All Other	4	0	19	4	3.6	80860	36380	2016	2	39	11.3005	10.5018	1.28093	1	1	1	1	0	1	0	1	0	-3.21888	1	1	1	0	0	0	0	0	0	0	0	0	0	1	1	1	0	0	0	3	12	1	1	0
127	19-3099	Social Scientists and Related Workers; All Other	4	0	19	4	3.6	83230	35490	2017	2	39	11.3294	10.477	1.28093	1	1	1	1	0	1	0	1	0	-3.21888	1	1	1	0	0	0	0	0	0	0	0	0	0	1	1	1	0	0	0	3	12	1	1	0
127	19-3099	Social Scientists and Related Workers; All Other	4	0	19	4	3.6	85750	35530	2018	2	39	11.3592	10.4781	1.28093	1	1	1	1	0	1	0	1	0	-3.21888	1	1	1	0	0	0	0	0	0	0	0	0	0	1	1	1	0	0	0	3	12	1	1	0
127	19-3099	Social Scientists and Related Workers; All Other	4	0	19	4	3.6	58665	867.5	2019	2	39	10.9796	6.76562	1.28093	1	1	1	1	0	1	0	1	0	-3.21888	1	1	1	0	0	0	0	0	0	0	0	0	0	1	1	1	0	0	0	3	12	1	1	0
128	19-2011	Astronomers	4.1	1	19	5	0.1	110440	1750	2013	2	36	11.6122	7.46737	-2.30259	1	1	1	0	1	0	1	1	1	-3.19418	1	1	1	0	0	0	0	0	0	0	0	0	0	0	0	0	1	1	1	3	12.3	1	1	1
128	19-2011	Astronomers	4.1	1	19	5	0.1	107140	1660	2014	2	36	11.5819	7.41457	-2.30259	1	1	1	0	1	0	1	1	1	-3.19418	1	1	1	0	0	0	0	0	0	0	0	0	0	0	0	0	1	1	1	3	12.3	1	1	1
128	19-2011	Astronomers	4.1	1	19	5	0.1	110220	1760	2015	2	36	11.6102	7.47307	-2.30259	1	1	1	0	1	0	1	1	1	-3.19418	1	1	1	0	0	0	0	0	0	0	0	0	0	0	0	0	1	1	1	3	12.3	1	1	1
128	19-2011	Astronomers	4.1	1	19	5	0.1	110380	1830	2016	2	36	11.6117	7.51207	-2.30259	1	1	1	0	1	0	1	1	1	-3.19418	1	1	1	0	0	0	0	0	0	0	0	0	0	0	0	0	1	1	1	3	12.3	1	1	1
128	19-2011	Astronomers	4.1	1	19	5	0.1	109560	2020	2017	2	36	11.6042	7.61085	-2.30259	1	1	1	0	1	0	1	1	1	-3.19418	1	1	1	0	0	0	0	0	0	0	0	0	0	0	0	0	1	1	1	3	12.3	1	1	1
128	19-2011	Astronomers	4.1	1	19	5	0.1	111090	2160	2018	2	36	11.6181	7.67786	-2.30259	1	1	1	0	1	0	1	1	1	-3.19418	1	1	1	0	0	0	0	0	0	0	0	0	0	0	0	0	1	1	1	3	12.3	1	1	1
128	19-2011	Astronomers	4.1	1	19	5	0.1	58665	867.5	2019	2	36	10.9796	6.76562	-2.30259	1	1	1	0	1	0	1	1	1	-3.19418	1	1	1	0	0	0	0	0	0	0	0	0	0	0	0	0	1	1	1	3	12.3	1	1	1
129	53-5031	Ship Engineers	4.1	0	53	3	1	75650	9930	2013	2	22	11.2339	9.20332	0	1	1	1	1	0	1	0	1	0	-3.19418	1	1	1	0	0	0	0	0	0	0	1	1	1	0	0	0	0	0	0	2	8.2	1	1	0
129	53-5031	Ship Engineers	4.1	0	53	3	1	74600	10060	2014	2	22	11.2199	9.21632	0	1	1	1	1	0	1	0	1	0	-3.19418	1	1	1	0	0	0	0	0	0	0	1	1	1	0	0	0	0	0	0	2	8.2	1	1	0
129	53-5031	Ship Engineers	4.1	0	53	3	1	78970	9940	2015	2	22	11.2768	9.20432	0	1	1	1	1	0	1	0	1	0	-3.19418	1	1	1	0	0	0	0	0	0	0	1	1	1	0	0	0	0	0	0	2	8.2	1	1	0
129	53-5031	Ship Engineers	4.1	0	53	3	1	74120	9750	2016	2	22	11.2134	9.18502	0	1	1	1	1	0	1	0	1	0	-3.19418	1	1	1	0	0	0	0	0	0	0	1	1	1	0	0	0	0	0	0	2	8.2	1	1	0
129	53-5031	Ship Engineers	4.1	0	53	3	1	77970	7890	2017	2	22	11.2641	8.97335	0	1	1	1	1	0	1	0	1	0	-3.19418	1	1	1	0	0	0	0	0	0	0	1	1	1	0	0	0	0	0	0	2	8.2	1	1	0
129	53-5031	Ship Engineers	4.1	0	53	3	1	75710	8740	2018	2	22	11.2347	9.07567	0	1	1	1	1	0	1	0	1	0	-3.19418	1	1	1	0	0	0	0	0	0	0	1	1	1	0	0	0	0	0	0	2	8.2	1	1	0
129	53-5031	Ship Engineers	4.1	0	53	3	1	58665	867.5	2019	2	22	10.9796	6.76562	0	1	1	1	1	0	1	0	1	0	-3.19418	1	1	1	0	0	0	0	0	0	0	1	1	1	0	0	0	0	0	0	2	8.2	1	1	0
130	15-1132	Software Developers; Applications	4.2	0	15	4		96260	643830	2013	4	0	11.4748	13.3752		1	1	0	0	0	0	0	0	0	-3.17009	1	1	1	0	0	0	0	0	0	0	0	0	0	1	1	0	0	0	0	1	4.2	1	1	0
130	15-1132	Software Developers; Applications	4.2	0	15	4		99530	686470	2014	4	0	11.5082	13.4393		1	1	0	0	0	0	0	0	0	-3.17009	1	1	1	0	0	0	0	0	0	0	0	0	0	1	1	0	0	0	0	1	4.2	1	1	0
130	15-1132	Software Developers; Applications	4.2	0	15	4		102160	747730	2015	4	0	11.5343	13.5248		1	1	0	0	0	0	0	0	0	-3.17009	1	1	1	0	0	0	0	0	0	0	0	0	0	1	1	0	0	0	0	1	4.2	1	1	0
130	15-1132	Software Developers; Applications	4.2	0	15	4		104300	794000	2016	4	0	11.555	13.5848		1	1	0	0	0	0	0	0	0	-3.17009	1	1	1	0	0	0	0	0	0	0	0	0	0	1	1	0	0	0	0	1	4.2	1	1	0
130	15-1132	Software Developers; Applications	4.2	0	15	4		106710	849230	2017	4	0	11.5779	13.6521		1	1	0	0	0	0	0	0	0	-3.17009	1	1	1	0	0	0	0	0	0	0	0	0	0	1	1	0	0	0	0	1	4.2	1	1	0
130	15-1132	Software Developers; Applications	4.2	0	15	4		108080	903160	2018	4	0	11.5906	13.7137		1	1	0	0	0	0	0	0	0	-3.17009	1	1	1	0	0	0	0	0	0	0	0	0	0	1	1	0	0	0	0	1	4.2	1	1	0
130	15-1132	Software Developers; Applications	4.2	0	15	4		58665	867.5	2019	4	0	10.9796	6.76562		1	1	0	0	0	0	0	0	0	-3.17009	1	1	1	0	0	0	0	0	0	0	0	0	0	1	1	0	0	0	0	1	4.2	1	1	0
131	27-1013	Fine Artists; Including Painters; Sculptors; and Illustrators	4.2	0	27	3	2.7	50900	11980	2013	2	50	10.8376	9.39099	0.993252	1	1	1	1	0	1	0	1	0	-3.17009	1	1	1	0	0	0	0	0	0	0	1	1	1	0	0	0	0	0	0	3	12.6	1	1	0
131	27-1013	Fine Artists; Including Painters; Sculptors; and Illustrators	4.2	0	27	3	2.7	51120	12100	2014	2	50	10.8419	9.40096	0.993252	1	1	1	1	0	1	0	1	0	-3.17009	1	1	1	0	0	0	0	0	0	0	1	1	1	0	0	0	0	0	0	3	12.6	1	1	0
131	27-1013	Fine Artists; Including Painters; Sculptors; and Illustrators	4.2	0	27	3	2.7	54170	12240	2015	2	50	10.8999	9.41246	0.993252	1	1	1	1	0	1	0	1	0	-3.17009	1	1	1	0	0	0	0	0	0	0	1	1	1	0	0	0	0	0	0	3	12.6	1	1	0
131	27-1013	Fine Artists; Including Painters; Sculptors; and Illustrators	4.2	0	27	3	2.7	57410	11520	2016	2	50	10.958	9.35184	0.993252	1	1	1	1	0	1	0	1	0	-3.17009	1	1	1	0	0	0	0	0	0	0	1	1	1	0	0	0	0	0	0	3	12.6	1	1	0
131	27-1013	Fine Artists; Including Painters; Sculptors; and Illustrators	4.2	0	27	3	2.7	57520	11230	2017	2	50	10.9599	9.32634	0.993252	1	1	1	1	0	1	0	1	0	-3.17009	1	1	1	0	0	0	0	0	0	0	1	1	1	0	0	0	0	0	0	3	12.6	1	1	0
131	27-1013	Fine Artists; Including Painters; Sculptors; and Illustrators	4.2	0	27	3	2.7	58370	11620	2018	2	50	10.9746	9.36048	0.993252	1	1	1	1	0	1	0	1	0	-3.17009	1	1	1	0	0	0	0	0	0	0	1	1	1	0	0	0	0	0	0	3	12.6	1	1	0
131	27-1013	Fine Artists; Including Painters; Sculptors; and Illustrators	4.2	0	27	3	2.7	58665	867.5	2019	2	50	10.9796	6.76562	0.993252	1	1	1	1	0	1	0	1	0	-3.17009	1	1	1	0	0	0	0	0	0	0	1	1	1	0	0	0	0	0	0	3	12.6	1	1	0
132	29-2053	Psychiatric Technicians	4.3	0	29	3	7.6	33470	66760	2013	6	12	10.4184	11.1089	2.02815	1	1	1	1	0	1	0	1	0	-3.14656	1	1	1	0	0	0	0	0	0	0	1	1	1	0	0	0	0	0	0	2	8.6	1	1	0
132	29-2053	Psychiatric Technicians	4.3	0	29	3	7.6	35160	64540	2014	6	12	10.4677	11.075	2.02815	1	1	1	1	0	1	0	1	0	-3.14656	1	1	1	0	0	0	0	0	0	0	1	1	1	0	0	0	0	0	0	2	8.6	1	1	0
132	29-2053	Psychiatric Technicians	4.3	0	29	3	7.6	36280	58450	2015	6	12	10.499	10.9759	2.02815	1	1	1	1	0	1	0	1	0	-3.14656	1	1	1	0	0	0	0	0	0	0	1	1	1	0	0	0	0	0	0	2	8.6	1	1	0
132	29-2053	Psychiatric Technicians	4.3	0	29	3	7.6	35870	61720	2016	6	12	10.4877	11.0304	2.02815	1	1	1	1	0	1	0	1	0	-3.14656	1	1	1	0	0	0	0	0	0	0	1	1	1	0	0	0	0	0	0	2	8.6	1	1	0
132	29-2053	Psychiatric Technicians	4.3	0	29	3	7.6	36070	66930	2017	6	12	10.4932	11.1114	2.02815	1	1	1	1	0	1	0	1	0	-3.14656	1	1	1	0	0	0	0	0	0	0	1	1	1	0	0	0	0	0	0	2	8.6	1	1	0
132	29-2053	Psychiatric Technicians	4.3	0	29	3	7.6	37760	71360	2018	6	12	10.539	11.1755	2.02815	1	1	1	1	0	1	0	1	0	-3.14656	1	1	1	0	0	0	0	0	0	0	1	1	1	0	0	0	0	0	0	2	8.6	1	1	0
132	29-2053	Psychiatric Technicians	4.3	0	29	3	7.6	58665	867.5	2019	6	12	10.9796	6.76562	2.02815	1	1	1	1	0	1	0	1	0	-3.14656	1	1	1	0	0	0	0	0	0	0	1	1	1	0	0	0	0	0	0	2	8.6	1	1	0
133	17-1012	Landscape Architects	4.5	1	17	4	1.5	68570	16330	2013	1	25	11.1356	9.70076	0.405465	1	1	1	0	1	0	1	1	1	-3.10109	1	1	1	0	0	0	0	0	0	0	0	0	0	1	1	1	0	0	0	3	13.5	1	1	1
133	17-1012	Landscape Architects	4.5	1	17	4	1.5	69530	18110	2014	1	25	11.1495	9.80422	0.405465	1	1	1	0	1	0	1	1	1	-3.10109	1	1	1	0	0	0	0	0	0	0	0	0	0	1	1	1	0	0	0	3	13.5	1	1	1
133	17-1012	Landscape Architects	4.5	1	17	4	1.5	68600	19820	2015	1	25	11.136	9.89445	0.405465	1	1	1	0	1	0	1	1	1	-3.10109	1	1	1	0	0	0	0	0	0	0	0	0	0	1	1	1	0	0	0	3	13.5	1	1	1
133	17-1012	Landscape Architects	4.5	1	17	4	1.5	68820	19420	2016	1	25	11.1392	9.87406	0.405465	1	1	1	0	1	0	1	1	1	-3.10109	1	1	1	0	0	0	0	0	0	0	0	0	0	1	1	1	0	0	0	3	13.5	1	1	1
133	17-1012	Landscape Architects	4.5	1	17	4	1.5	70880	19040	2017	1	25	11.1687	9.8543	0.405465	1	1	1	0	1	0	1	1	1	-3.10109	1	1	1	0	0	0	0	0	0	0	0	0	0	1	1	1	0	0	0	3	13.5	1	1	1
133	17-1012	Landscape Architects	4.5	1	17	4	1.5	73160	18660	2018	1	25	11.2004	9.83414	0.405465	1	1	1	0	1	0	1	1	1	-3.10109	1	1	1	0	0	0	0	0	0	0	0	0	0	1	1	1	0	0	0	3	13.5	1	1	1
133	17-1012	Landscape Architects	4.5	1	17	4	1.5	58665	867.5	2019	1	25	10.9796	6.76562	0.405465	1	1	1	0	1	0	1	1	1	-3.10109	1	1	1	0	0	0	0	0	0	0	0	0	0	1	1	1	0	0	0	3	13.5	1	1	1
134	21-1091	Health Educators	4.5	0	21	4	6.9	53800	56720	2013	6	23	10.893	10.9459	1.93152	1	1	1	1	0	1	0	1	0	-3.10109	1	1	1	0	0	0	0	0	0	0	0	0	0	1	1	1	0	0	0	2	9	1	1	0
134	21-1091	Health Educators	4.5	0	21	4	6.9	55260	57020	2014	6	23	10.9198	10.9512	1.93152	1	1	1	1	0	1	0	1	0	-3.10109	1	1	1	0	0	0	0	0	0	0	0	0	0	1	1	1	0	0	0	2	9	1	1	0
134	21-1091	Health Educators	4.5	0	21	4	6.9	56690	57570	2015	6	23	10.9454	10.9608	1.93152	1	1	1	1	0	1	0	1	0	-3.10109	1	1	1	0	0	0	0	0	0	0	0	0	0	1	1	1	0	0	0	2	9	1	1	0
134	21-1091	Health Educators	4.5	0	21	4	6.9	57900	57570	2016	6	23	10.9665	10.9608	1.93152	1	1	1	1	0	1	0	1	0	-3.10109	1	1	1	0	0	0	0	0	0	0	0	0	0	1	1	1	0	0	0	2	9	1	1	0
134	21-1091	Health Educators	4.5	0	21	4	6.9	59010	58040	2017	6	23	10.9855	10.9689	1.93152	1	1	1	1	0	1	0	1	0	-3.10109	1	1	1	0	0	0	0	0	0	0	0	0	0	1	1	1	0	0	0	2	9	1	1	0
134	21-1091	Health Educators	4.5	0	21	4	6.9	59660	58780	2018	6	23	10.9964	10.9816	1.93152	1	1	1	1	0	1	0	1	0	-3.10109	1	1	1	0	0	0	0	0	0	0	0	0	0	1	1	1	0	0	0	2	9	1	1	0
134	21-1091	Health Educators	4.5	0	21	4	6.9	58665	867.5	2019	6	23	10.9796	6.76562	1.93152	1	1	1	1	0	1	0	1	0	-3.10109	1	1	1	0	0	0	0	0	0	0	0	0	0	1	1	1	0	0	0	2	9	1	1	0
135	15-2021	Mathematicians	4.7	1	15	5	0.2	103310	3030	2013	4	77	11.5455	8.01632	-1.60944	1	1	1	0	1	0	1	1	1	-3.05761	1	1	1	0	0	0	0	0	0	0	0	0	0	0	0	0	1	1	1	3	14.1	1	1	1
135	15-2021	Mathematicians	4.7	1	15	5	0.2	104350	3130	2014	4	77	11.5555	8.04879	-1.60944	1	1	1	0	1	0	1	1	1	-3.05761	1	1	1	0	0	0	0	0	0	0	0	0	0	0	0	0	1	1	1	3	14.1	1	1	1
135	15-2021	Mathematicians	4.7	1	15	5	0.2	112560	3170	2015	4	77	11.6312	8.06149	-1.60944	1	1	1	0	1	0	1	1	1	-3.05761	1	1	1	0	0	0	0	0	0	0	0	0	0	0	0	0	1	1	1	3	14.1	1	1	1
135	15-2021	Mathematicians	4.7	1	15	5	0.2	105600	2730	2016	4	77	11.5674	7.91206	-1.60944	1	1	1	0	1	0	1	1	1	-3.05761	1	1	1	0	0	0	0	0	0	0	0	0	0	0	0	0	1	1	1	3	14.1	1	1	1
135	15-2021	Mathematicians	4.7	1	15	5	0.2	104700	2730	2017	4	77	11.5589	7.91206	-1.60944	1	1	1	0	1	0	1	1	1	-3.05761	1	1	1	0	0	0	0	0	0	0	0	0	0	0	0	0	1	1	1	3	14.1	1	1	1
135	15-2021	Mathematicians	4.7	1	15	5	0.2	104870	2580	2018	4	77	11.5605	7.85554	-1.60944	1	1	1	0	1	0	1	1	1	-3.05761	1	1	1	0	0	0	0	0	0	0	0	0	0	0	0	0	1	1	1	3	14.1	1	1	1
135	15-2021	Mathematicians	4.7	1	15	5	0.2	58665	867.5	2019	4	77	10.9796	6.76562	-1.60944	1	1	1	0	1	0	1	1	1	-3.05761	1	1	1	0	0	0	0	0	0	0	0	0	0	0	0	0	1	1	1	3	14.1	1	1	1
136	27-1023	Floral Designers	4.7	0	27	2	3	26100	46490	2013	1	8	10.1697	10.747	1.09861	1	1	1	1	0	1	0	1	0	-3.05761	1	1	1	0	0	0	0	1	1	1	0	0	0	0	0	0	0	0	0	1	4.7	1	1	0
136	27-1023	Floral Designers	4.7	0	27	2	3	26520	45050	2014	1	8	10.1857	10.7155	1.09861	1	1	1	1	0	1	0	1	0	-3.05761	1	1	1	0	0	0	0	1	1	1	0	0	0	0	0	0	0	0	0	1	4.7	1	1	0
136	27-1023	Floral Designers	4.7	0	27	2	3	27010	44350	2015	1	8	10.204	10.6999	1.09861	1	1	1	1	0	1	0	1	0	-3.05761	1	1	1	0	0	0	0	1	1	1	0	0	0	0	0	0	0	0	0	1	4.7	1	1	0
136	27-1023	Floral Designers	4.7	0	27	2	3	27610	43990	2016	1	8	10.2259	10.6917	1.09861	1	1	1	1	0	1	0	1	0	-3.05761	1	1	1	0	0	0	0	1	1	1	0	0	0	0	0	0	0	0	0	1	4.7	1	1	0
136	27-1023	Floral Designers	4.7	0	27	2	3	28220	43470	2017	1	8	10.2478	10.6798	1.09861	1	1	1	1	0	1	0	1	0	-3.05761	1	1	1	0	0	0	0	1	1	1	0	0	0	0	0	0	0	0	0	1	4.7	1	1	0
136	27-1023	Floral Designers	4.7	0	27	2	3	28900	43360	2018	1	8	10.2716	10.6773	1.09861	1	1	1	1	0	1	0	1	0	-3.05761	1	1	1	0	0	0	0	1	1	1	0	0	0	0	0	0	0	0	0	1	4.7	1	1	0
136	27-1023	Floral Designers	4.7	0	27	2	3	58665	867.5	2019	1	8	10.9796	6.76562	1.09861	1	1	1	1	0	1	0	1	0	-3.05761	1	1	1	0	0	0	0	1	1	1	0	0	0	0	0	0	0	0	0	1	4.7	1	1	0
137	11-9013	Farmers; Ranchers; and Other Agricultural Managers	4.7	0	11	4	80.9	73210	3770	2013	1	77	11.2011	8.23483	4.39321	1	1	1	1	0	1	0	1	0	-3.05761	1	1	1	0	0	0	0	0	0	0	0	0	0	1	1	1	0	0	0	3	14.1	1	1	0
137	11-9013	Farmers; Ranchers; and Other Agricultural Managers	4.7	0	11	4	80.9	72570	4300	2014	1	77	11.1923	8.36637	4.39321	1	1	1	1	0	1	0	1	0	-3.05761	1	1	1	0	0	0	0	0	0	0	0	0	0	1	1	1	0	0	0	3	14.1	1	1	0
137	11-9013	Farmers; Ranchers; and Other Agricultural Managers	4.7	0	11	4	80.9	69880	4370	2015	1	77	11.1545	8.38252	4.39321	1	1	1	1	0	1	0	1	0	-3.05761	1	1	1	0	0	0	0	0	0	0	0	0	0	1	1	1	0	0	0	3	14.1	1	1	0
137	11-9013	Farmers; Ranchers; and Other Agricultural Managers	4.7	0	11	4	80.9	75790	4560	2016	1	77	11.2357	8.42508	4.39321	1	1	1	1	0	1	0	1	0	-3.05761	1	1	1	0	0	0	0	0	0	0	0	0	0	1	1	1	0	0	0	3	14.1	1	1	0
137	11-9013	Farmers; Ranchers; and Other Agricultural Managers	4.7	0	11	4	80.9	80320	4610	2017	1	77	11.2938	8.43598	4.39321	1	1	1	1	0	1	0	1	0	-3.05761	1	1	1	0	0	0	0	0	0	0	0	0	0	1	1	1	0	0	0	3	14.1	1	1	0
137	11-9013	Farmers; Ranchers; and Other Agricultural Managers	4.7	0	11	4	80.9	79940	4770	2018	1	77	11.289	8.4701	4.39321	1	1	1	1	0	1	0	1	0	-3.05761	1	1	1	0	0	0	0	0	0	0	0	0	0	1	1	1	0	0	0	3	14.1	1	1	0
137	11-9013	Farmers; Ranchers; and Other Agricultural Managers	4.7	0	11	4	80.9	58665	867.5	2019	1	77	10.9796	6.76562	4.39321	1	1	1	1	0	1	0	1	0	-3.05761	1	1	1	0	0	0	0	0	0	0	0	0	0	1	1	1	0	0	0	3	14.1	1	1	0
138	33-2022	Forest Fire Inspectors and Prevention Specialists	4.8	0	33	3	0.3	40640	1730	2013	6	3	10.6125	7.45588	-1.20397	1	1	1	1	0	1	0	1	0	-3.03655	1	1	1	0	0	0	0	0	0	0	1	1	1	0	0	0	0	0	0	1	4.8	1	1	0
138	33-2022	Forest Fire Inspectors and Prevention Specialists	4.8	0	33	3	0.3	43230	1630	2014	6	3	10.6743	7.39634	-1.20397	1	1	1	1	0	1	0	1	0	-3.03655	1	1	1	0	0	0	0	0	0	0	1	1	1	0	0	0	0	0	0	1	4.8	1	1	0
138	33-2022	Forest Fire Inspectors and Prevention Specialists	4.8	0	33	3	0.3	44740	1650	2015	6	3	10.7086	7.40853	-1.20397	1	1	1	1	0	1	0	1	0	-3.03655	1	1	1	0	0	0	0	0	0	0	1	1	1	0	0	0	0	0	0	1	4.8	1	1	0
138	33-2022	Forest Fire Inspectors and Prevention Specialists	4.8	0	33	3	0.3	44300	1650	2016	6	3	10.6987	7.40853	-1.20397	1	1	1	1	0	1	0	1	0	-3.03655	1	1	1	0	0	0	0	0	0	0	1	1	1	0	0	0	0	0	0	1	4.8	1	1	0
138	33-2022	Forest Fire Inspectors and Prevention Specialists	4.8	0	33	3	0.3	45990	1960	2017	6	3	10.7362	7.5807	-1.20397	1	1	1	1	0	1	0	1	0	-3.03655	1	1	1	0	0	0	0	0	0	0	1	1	1	0	0	0	0	0	0	1	4.8	1	1	0
138	33-2022	Forest Fire Inspectors and Prevention Specialists	4.8	0	33	3	0.3	49610	2130	2018	6	3	10.8119	7.66388	-1.20397	1	1	1	1	0	1	0	1	0	-3.03655	1	1	1	0	0	0	0	0	0	0	1	1	1	0	0	0	0	0	0	1	4.8	1	1	0
138	33-2022	Forest Fire Inspectors and Prevention Specialists	4.8	0	33	3	0.3	58665	867.5	2019	6	3	10.9796	6.76562	-1.20397	1	1	1	1	0	1	0	1	0	-3.03655	1	1	1	0	0	0	0	0	0	0	1	1	1	0	0	0	0	0	0	1	4.8	1	1	0
139	29-2041	Emergency Medical Technicians and Paramedics	4.9	0	29	2		34870	237660	2013	4	0	10.4594	12.3786		1	1	0	0	0	0	0	0	0	-3.01593	1	1	1	0	0	0	0	1	1	0	0	0	0	0	0	0	0	0	0	1	4.9	1	1	0
139	29-2041	Emergency Medical Technicians and Paramedics	4.9	0	29	2		35110	235760	2014	4	0	10.4662	12.3706		1	1	0	0	0	0	0	0	0	-3.01593	1	1	1	0	0	0	0	1	1	0	0	0	0	0	0	0	0	0	0	1	4.9	1	1	0
139	29-2041	Emergency Medical Technicians and Paramedics	4.9	0	29	2		35430	236890	2015	4	0	10.4753	12.3754		1	1	0	0	0	0	0	0	0	-3.01593	1	1	1	0	0	0	0	1	1	0	0	0	0	0	0	0	0	0	0	1	4.9	1	1	0
139	29-2041	Emergency Medical Technicians and Paramedics	4.9	0	29	2		36110	244960	2016	4	0	10.4943	12.4089		1	1	0	0	0	0	0	0	0	-3.01593	1	1	1	0	0	0	0	1	1	0	0	0	0	0	0	0	0	0	0	1	4.9	1	1	0
139	29-2041	Emergency Medical Technicians and Paramedics	4.9	0	29	2		36700	251860	2017	4	0	10.5105	12.4366		1	1	0	0	0	0	0	0	0	-3.01593	1	1	1	0	0	0	0	1	1	0	0	0	0	0	0	0	0	0	0	1	4.9	1	1	0
139	29-2041	Emergency Medical Technicians and Paramedics	4.9	0	29	2		37760	257210	2018	4	0	10.539	12.4576		1	1	0	0	0	0	0	0	0	-3.01593	1	1	1	0	0	0	0	1	1	0	0	0	0	0	0	0	0	0	0	1	4.9	1	1	0
139	29-2041	Emergency Medical Technicians and Paramedics	4.9	0	29	2		58665	867.5	2019	4	0	10.9796	6.76562		1	1	0	0	0	0	0	0	0	-3.01593	1	1	1	0	0	0	0	1	1	0	0	0	0	0	0	0	0	0	0	1	4.9	1	1	0
140	27-3041	Editors	5.5	0	27	4	9.8	62820	98790	2013	1	57	11.048	11.5008	2.28238	1	1	1	1	0	1	0	1	0	-2.90042	1	1	1	0	0	0	0	0	0	0	0	0	0	1	1	1	0	0	0	3	16.5	1	1	0
140	27-3041	Editors	5.5	0	27	4	9.8	64140	97350	2014	1	57	11.0688	11.4861	2.28238	1	1	1	1	0	1	0	1	0	-2.90042	1	1	1	0	0	0	0	0	0	0	0	0	0	1	1	1	0	0	0	3	16.5	1	1	0
140	27-3041	Editors	5.5	0	27	4	9.8	64910	96690	2015	1	57	11.0808	11.4793	2.28238	1	1	1	1	0	1	0	1	0	-2.90042	1	1	1	0	0	0	0	0	0	0	0	0	0	1	1	1	0	0	0	3	16.5	1	1	0
140	27-3041	Editors	5.5	0	27	4	9.8	66080	97170	2016	1	57	11.0986	11.4842	2.28238	1	1	1	1	0	1	0	1	0	-2.90042	1	1	1	0	0	0	0	0	0	0	0	0	0	1	1	1	0	0	0	3	16.5	1	1	0
140	27-3041	Editors	5.5	0	27	4	9.8	68230	96890	2017	1	57	11.1306	11.4813	2.28238	1	1	1	1	0	1	0	1	0	-2.90042	1	1	1	0	0	0	0	0	0	0	0	0	0	1	1	1	0	0	0	3	16.5	1	1	0
140	27-3041	Editors	5.5	0	27	4	9.8	69480	95750	2018	1	57	11.1488	11.4695	2.28238	1	1	1	1	0	1	0	1	0	-2.90042	1	1	1	0	0	0	0	0	0	0	0	0	0	1	1	1	0	0	0	3	16.5	1	1	0
140	27-3041	Editors	5.5	0	27	4	9.8	58665	867.5	2019	1	57	10.9796	6.76562	2.28238	1	1	1	1	0	1	0	1	0	-2.90042	1	1	1	0	0	0	0	0	0	0	0	0	0	1	1	1	0	0	0	3	16.5	1	1	0
141	29-1024	Prosthodontists	5.5	0	29	5	0	128310	290	2013	2	13	11.7622	5.66988		1	1	0	0	0	0	0	0	0	-2.90042	1	1	1	0	0	0	0	0	0	0	0	0	0	0	0	0	1	1	0	2	11	1	1	0
141	29-1024	Prosthodontists	5.5	0	29	5	0	142830	630	2014	2	13	11.8694	6.44572		1	1	0	0	0	0	0	0	0	-2.90042	1	1	1	0	0	0	0	0	0	0	0	0	0	0	0	0	1	1	0	2	11	1	1	0
141	29-1024	Prosthodontists	5.5	0	29	5	0	161020	710	2015	2	13	11.9893	6.56527		1	1	0	0	0	0	0	0	0	-2.90042	1	1	1	0	0	0	0	0	0	0	0	0	0	0	0	0	1	1	0	2	11	1	1	0
141	29-1024	Prosthodontists	5.5	0	29	5	0	168140	750	2016	2	13	12.0326	6.62007		1	1	0	0	0	0	0	0	0	-2.90042	1	1	1	0	0	0	0	0	0	0	0	0	0	0	0	0	1	1	0	2	11	1	1	0
141	29-1024	Prosthodontists	5.5	0	29	5	0	196960	430	2017	2	13	12.1908	6.06379		1	1	0	0	0	0	0	0	0	-2.90042	1	1	1	0	0	0	0	0	0	0	0	0	0	0	0	0	1	1	0	2	11	1	1	0
141	29-1024	Prosthodontists	5.5	0	29	5	0	191400	380	2018	2	13	12.1621	5.94017		1	1	0	0	0	0	0	0	0	-2.90042	1	1	1	0	0	0	0	0	0	0	0	0	0	0	0	0	1	1	0	2	11	1	1	0
141	29-1024	Prosthodontists	5.5	0	29	5	0	58665	867.5	2019	2	13	10.9796	6.76562		1	1	0	0	0	0	0	0	0	-2.90042	1	1	1	0	0	0	0	0	0	0	0	0	0	0	0	0	1	1	0	2	11	1	1	0
142	29-9099	Healthcare Practitioners and Technical Workers; All Other	5.5	0	29	4		55210	44560	2013	4	8	10.9189	10.7046		1	1	0	0	0	0	0	0	0	-2.90042	1	1	1	0	0	0	0	0	0	0	0	0	0	1	1	0	0	0	0	1	5.5	1	1	0
142	29-9099	Healthcare Practitioners and Technical Workers; All Other	5.5	0	29	4		56300	40840	2014	4	8	10.9384	10.6174		1	1	0	0	0	0	0	0	0	-2.90042	1	1	1	0	0	0	0	0	0	0	0	0	0	1	1	0	0	0	0	1	5.5	1	1	0
142	29-9099	Healthcare Practitioners and Technical Workers; All Other	5.5	0	29	4		56400	39440	2015	4	8	10.9402	10.5825		1	1	0	0	0	0	0	0	0	-2.90042	1	1	1	0	0	0	0	0	0	0	0	0	0	1	1	0	0	0	0	1	5.5	1	1	0
142	29-9099	Healthcare Practitioners and Technical Workers; All Other	5.5	0	29	4		57960	36000	2016	4	8	10.9675	10.4913		1	1	0	0	0	0	0	0	0	-2.90042	1	1	1	0	0	0	0	0	0	0	0	0	0	1	1	0	0	0	0	1	5.5	1	1	0
142	29-9099	Healthcare Practitioners and Technical Workers; All Other	5.5	0	29	4		60600	34700	2017	4	8	11.0121	10.4545		1	1	0	0	0	0	0	0	0	-2.90042	1	1	1	0	0	0	0	0	0	0	0	0	0	1	1	0	0	0	0	1	5.5	1	1	0
142	29-9099	Healthcare Practitioners and Technical Workers; All Other	5.5	0	29	4		63340	32680	2018	4	8	11.0563	10.3945		1	1	0	0	0	0	0	0	0	-2.90042	1	1	1	0	0	0	0	0	0	0	0	0	0	1	1	0	0	0	0	1	5.5	1	1	0
142	29-9099	Healthcare Practitioners and Technical Workers; All Other	5.5	0	29	4		58665	867.5	2019	4	8	10.9796	6.76562		1	1	0	0	0	0	0	0	0	-2.90042	1	1	1	0	0	0	0	0	0	0	0	0	0	1	1	0	0	0	0	1	5.5	1	1	0
143	39-7012	Travel Guides	5.7	0	39	3		37300	4250	2013	4	15	10.5267	8.35467		1	1	0	0	0	0	0	0	0	-2.8647	1	1	1	0	0	0	0	0	0	0	1	1	0	0	0	0	0	0	0	2	11.4	1	1	0
143	39-7012	Travel Guides	5.7	0	39	3		38260	3090	2014	4	15	10.5522	8.03593		1	1	0	0	0	0	0	0	0	-2.8647	1	1	1	0	0	0	0	0	0	0	1	1	0	0	0	0	0	0	0	2	11.4	1	1	0
143	39-7012	Travel Guides	5.7	0	39	3		36920	2810	2015	4	15	10.5165	7.94094		1	1	0	0	0	0	0	0	0	-2.8647	1	1	1	0	0	0	0	0	0	0	1	1	0	0	0	0	0	0	0	2	11.4	1	1	0
143	39-7012	Travel Guides	5.7	0	39	3		35930	3030	2016	4	15	10.4893	8.01632		1	1	0	0	0	0	0	0	0	-2.8647	1	1	1	0	0	0	0	0	0	0	1	1	0	0	0	0	0	0	0	2	11.4	1	1	0
143	39-7012	Travel Guides	5.7	0	39	3		37102.5	3295	2017	4	15	10.5214	8.10016		1	1	0	0	0	0	0	0	0	-2.8647	1	1	1	0	0	0	0	0	0	0	1	1	0	0	0	0	0	0	0	2	11.4	1	1	0
143	39-7012	Travel Guides	5.7	0	39	3		37102.5	3295	2018	4	15	10.5214	8.10016		1	1	0	0	0	0	0	0	0	-2.8647	1	1	1	0	0	0	0	0	0	0	1	1	0	0	0	0	0	0	0	2	11.4	1	1	0
143	39-7012	Travel Guides	5.7	0	39	3		58665	867.5	2019	4	15	10.9796	6.76562		1	1	0	0	0	0	0	0	0	-2.8647	1	1	1	0	0	0	0	0	0	0	1	1	0	0	0	0	0	0	0	2	11.4	1	1	0
144	29-2061	Licensed Practical and Licensed Vocational Nurses	5.8	0	29	3	58.4	42910	705200	2013	6	26	10.6669	13.4662	4.06732	1	1	1	1	0	1	0	1	0	-2.84731	1	1	1	0	0	0	0	0	0	0	1	1	1	0	0	0	0	0	0	3	17.4	1	1	0
144	29-2061	Licensed Practical and Licensed Vocational Nurses	5.8	0	29	3	58.4	43420	695610	2014	6	26	10.6787	13.4525	4.06732	1	1	1	1	0	1	0	1	0	-2.84731	1	1	1	0	0	0	0	0	0	0	1	1	1	0	0	0	0	0	0	3	17.4	1	1	0
144	29-2061	Licensed Practical and Licensed Vocational Nurses	5.8	0	29	3	58.4	44030	697250	2015	6	26	10.6926	13.4549	4.06732	1	1	1	1	0	1	0	1	0	-2.84731	1	1	1	0	0	0	0	0	0	0	1	1	1	0	0	0	0	0	0	3	17.4	1	1	0
144	29-2061	Licensed Practical and Licensed Vocational Nurses	5.8	0	29	3	58.4	44840	702400	2016	6	26	10.7109	13.4623	4.06732	1	1	1	1	0	1	0	1	0	-2.84731	1	1	1	0	0	0	0	0	0	0	1	1	1	0	0	0	0	0	0	3	17.4	1	1	0
144	29-2061	Licensed Practical and Licensed Vocational Nurses	5.8	0	29	3	58.4	45710	702700	2017	6	26	10.7301	13.4627	4.06732	1	1	1	1	0	1	0	1	0	-2.84731	1	1	1	0	0	0	0	0	0	0	1	1	1	0	0	0	0	0	0	3	17.4	1	1	0
144	29-2061	Licensed Practical and Licensed Vocational Nurses	5.8	0	29	3	58.4	47050	701690	2018	6	26	10.759	13.4612	4.06732	1	1	1	1	0	1	0	1	0	-2.84731	1	1	1	0	0	0	0	0	0	0	1	1	1	0	0	0	0	0	0	3	17.4	1	1	0
144	29-2061	Licensed Practical and Licensed Vocational Nurses	5.8	0	29	3	58.4	58665	867.5	2019	6	26	10.9796	6.76562	4.06732	1	1	1	1	0	1	0	1	0	-2.84731	1	1	1	0	0	0	0	0	0	0	1	1	1	0	0	0	0	0	0	3	17.4	1	1	0
145	19-3041	Sociologists	5.9	0	19	5	0.3	78120	2690	2013	4	41	11.266	7.8973	-1.20397	1	1	1	1	0	1	0	1	0	-2.83022	1	1	1	0	0	0	0	0	0	0	0	0	0	0	0	0	1	1	1	3	17.7	1	1	0
145	19-3041	Sociologists	5.9	0	19	5	0.3	78810	2240	2014	4	41	11.2748	7.71423	-1.20397	1	1	1	1	0	1	0	1	0	-2.83022	1	1	1	0	0	0	0	0	0	0	0	0	0	0	0	0	1	1	1	3	17.7	1	1	0
145	19-3041	Sociologists	5.9	0	19	5	0.3	82100	2620	2015	4	41	11.3157	7.87093	-1.20397	1	1	1	1	0	1	0	1	0	-2.83022	1	1	1	0	0	0	0	0	0	0	0	0	0	0	0	0	1	1	1	3	17.7	1	1	0
145	19-3041	Sociologists	5.9	0	19	5	0.3	86840	2870	2016	4	41	11.3718	7.96207	-1.20397	1	1	1	1	0	1	0	1	0	-2.83022	1	1	1	0	0	0	0	0	0	0	0	0	0	0	0	0	1	1	1	3	17.7	1	1	0
145	19-3041	Sociologists	5.9	0	19	5	0.3	86130	2770	2017	4	41	11.3636	7.9266	-1.20397	1	1	1	1	0	1	0	1	0	-2.83022	1	1	1	0	0	0	0	0	0	0	0	0	0	0	0	0	1	1	1	3	17.7	1	1	0
145	19-3041	Sociologists	5.9	0	19	5	0.3	90290	2710	2018	4	41	11.4108	7.9047	-1.20397	1	1	1	1	0	1	0	1	0	-2.83022	1	1	1	0	0	0	0	0	0	0	0	0	0	0	0	0	1	1	1	3	17.7	1	1	0
145	19-3041	Sociologists	5.9	0	19	5	0.3	58665	867.5	2019	4	41	10.9796	6.76562	-1.20397	1	1	1	1	0	1	0	1	0	-2.83022	1	1	1	0	0	0	0	0	0	0	0	0	0	0	0	0	1	1	1	3	17.7	1	1	0
146	23-1022	Arbitrators; Mediators; and Conciliators	6	0	23	5	0.4	76840	6830	2013	6	14	11.2495	8.82908	-0.916291	1	1	1	1	0	1	0	1	0	-2.81341	1	1	1	0	0	0	0	0	0	0	0	0	0	0	0	0	1	1	1	2	12	1	1	0
146	23-1022	Arbitrators; Mediators; and Conciliators	6	0	23	5	0.4	70740	6710	2014	6	14	11.1668	8.81135	-0.916291	1	1	1	1	0	1	0	1	0	-2.81341	1	1	1	0	0	0	0	0	0	0	0	0	0	0	0	0	1	1	1	2	12	1	1	0
146	23-1022	Arbitrators; Mediators; and Conciliators	6	0	23	5	0.4	69060	6380	2015	6	14	11.1427	8.76092	-0.916291	1	1	1	1	0	1	0	1	0	-2.81341	1	1	1	0	0	0	0	0	0	0	0	0	0	0	0	0	1	1	1	2	12	1	1	0
146	23-1022	Arbitrators; Mediators; and Conciliators	6	0	23	5	0.4	72730	6300	2016	6	14	11.1945	8.74831	-0.916291	1	1	1	1	0	1	0	1	0	-2.81341	1	1	1	0	0	0	0	0	0	0	0	0	0	0	0	0	1	1	1	2	12	1	1	0
146	23-1022	Arbitrators; Mediators; and Conciliators	6	0	23	5	0.4	73020	6110	2017	6	14	11.1985	8.71768	-0.916291	1	1	1	1	0	1	0	1	0	-2.81341	1	1	1	0	0	0	0	0	0	0	0	0	0	0	0	0	1	1	1	2	12	1	1	0
146	23-1022	Arbitrators; Mediators; and Conciliators	6	0	23	5	0.4	72760	6240	2018	6	14	11.1949	8.73874	-0.916291	1	1	1	1	0	1	0	1	0	-2.81341	1	1	1	0	0	0	0	0	0	0	0	0	0	0	0	0	1	1	1	2	12	1	1	0
146	23-1022	Arbitrators; Mediators; and Conciliators	6	0	23	5	0.4	58665	867.5	2019	6	14	10.9796	6.76562	-0.916291	1	1	1	1	0	1	0	1	0	-2.81341	1	1	1	0	0	0	0	0	0	0	0	0	0	0	0	0	1	1	1	2	12	1	1	0
147	19-1011	Animal Scientists	6.1	1	19	5	0.3	72930	2320	2013	5	28	11.1973	7.74932	-1.20397	1	1	1	0	1	0	1	1	1	-2.79688	1	1	1	0	0	0	0	0	0	0	0	0	0	0	0	0	1	1	1	3	18.3	1	1	1
147	19-1011	Animal Scientists	6.1	1	19	5	0.3	72590	2350	2014	5	28	11.1926	7.76217	-1.20397	1	1	1	0	1	0	1	1	1	-2.79688	1	1	1	0	0	0	0	0	0	0	0	0	0	0	0	0	1	1	1	3	18.3	1	1	1
147	19-1011	Animal Scientists	6.1	1	19	5	0.3	71830	2430	2015	5	28	11.1821	7.79565	-1.20397	1	1	1	0	1	0	1	1	1	-2.79688	1	1	1	0	0	0	0	0	0	0	0	0	0	0	0	0	1	1	1	3	18.3	1	1	1
147	19-1011	Animal Scientists	6.1	1	19	5	0.3	72890	2470	2016	5	28	11.1967	7.81197	-1.20397	1	1	1	0	1	0	1	1	1	-2.79688	1	1	1	0	0	0	0	0	0	0	0	0	0	0	0	0	1	1	1	3	18.3	1	1	1
147	19-1011	Animal Scientists	6.1	1	19	5	0.3	68840	2550	2017	5	28	11.1395	7.84385	-1.20397	1	1	1	0	1	0	1	1	1	-2.79688	1	1	1	0	0	0	0	0	0	0	0	0	0	0	0	0	1	1	1	3	18.3	1	1	1
147	19-1011	Animal Scientists	6.1	1	19	5	0.3	67690	2530	2018	5	28	11.1227	7.83597	-1.20397	1	1	1	0	1	0	1	1	1	-2.79688	1	1	1	0	0	0	0	0	0	0	0	0	0	0	0	0	1	1	1	3	18.3	1	1	1
147	19-1011	Animal Scientists	6.1	1	19	5	0.3	58665	867.5	2019	5	28	10.9796	6.76562	-1.20397	1	1	1	0	1	0	1	1	1	-2.79688	1	1	1	0	0	0	0	0	0	0	0	0	0	0	0	0	1	1	1	3	18.3	1	1	1
148	39-9041	Residential Advisors	6.4	0	39	3	18.5	26580	88220	2013	6	11	10.1879	11.3876	2.91777	1	1	1	1	0	1	0	1	0	-2.74887	1	1	1	0	0	0	0	0	0	0	1	1	1	0	0	0	0	0	0	2	12.8	1	1	0
148	39-9041	Residential Advisors	6.4	0	39	3	18.5	26560	95750	2014	6	11	10.1872	11.4695	2.91777	1	1	1	1	0	1	0	1	0	-2.74887	1	1	1	0	0	0	0	0	0	0	1	1	1	0	0	0	0	0	0	2	12.8	1	1	0
148	39-9041	Residential Advisors	6.4	0	39	3	18.5	27140	102540	2015	6	11	10.2088	11.538	2.91777	1	1	1	1	0	1	0	1	0	-2.74887	1	1	1	0	0	0	0	0	0	0	1	1	1	0	0	0	0	0	0	2	12.8	1	1	0
148	39-9041	Residential Advisors	6.4	0	39	3	18.5	27690	110330	2016	6	11	10.2288	11.6112	2.91777	1	1	1	1	0	1	0	1	0	-2.74887	1	1	1	0	0	0	0	0	0	0	1	1	1	0	0	0	0	0	0	2	12.8	1	1	0
148	39-9041	Residential Advisors	6.4	0	39	3	18.5	28850	110720	2017	6	11	10.2699	11.6148	2.91777	1	1	1	1	0	1	0	1	0	-2.74887	1	1	1	0	0	0	0	0	0	0	1	1	1	0	0	0	0	0	0	2	12.8	1	1	0
148	39-9041	Residential Advisors	6.4	0	39	3	18.5	29970	108380	2018	6	11	10.308	11.5934	2.91777	1	1	1	1	0	1	0	1	0	-2.74887	1	1	1	0	0	0	0	0	0	0	1	1	1	0	0	0	0	0	0	2	12.8	1	1	0
148	39-9041	Residential Advisors	6.4	0	39	3	18.5	58665	867.5	2019	6	11	10.9796	6.76562	2.91777	1	1	1	1	0	1	0	1	0	-2.74887	1	1	1	0	0	0	0	0	0	0	1	1	1	0	0	0	0	0	0	2	12.8	1	1	0
149	53-1011	Aircraft Cargo Handling Supervisors	6.6	0	53	2		48970	6270	2013	4	0	10.799	8.74353		1	1	0	0	0	0	0	0	0	-2.7181	1	1	1	0	0	0	0	1	1	0	0	0	0	0	0	0	0	0	0	1	6.6	1	1	0
149	53-1011	Aircraft Cargo Handling Supervisors	6.6	0	53	2		50760	5750	2014	4	0	10.8349	8.65695		1	1	0	0	0	0	0	0	0	-2.7181	1	1	1	0	0	0	0	1	1	0	0	0	0	0	0	0	0	0	0	1	6.6	1	1	0
149	53-1011	Aircraft Cargo Handling Supervisors	6.6	0	53	2		48870	6760	2015	4	0	10.7969	8.81878		1	1	0	0	0	0	0	0	0	-2.7181	1	1	1	0	0	0	0	1	1	0	0	0	0	0	0	0	0	0	0	1	6.6	1	1	0
149	53-1011	Aircraft Cargo Handling Supervisors	6.6	0	53	2		51900	7460	2016	4	0	10.8571	8.91731		1	1	0	0	0	0	0	0	0	-2.7181	1	1	1	0	0	0	0	1	1	0	0	0	0	0	0	0	0	0	0	1	6.6	1	1	0
149	53-1011	Aircraft Cargo Handling Supervisors	6.6	0	53	2		52970	8270	2017	4	0	10.8775	9.02039		1	1	0	0	0	0	0	0	0	-2.7181	1	1	1	0	0	0	0	1	1	0	0	0	0	0	0	0	0	0	0	1	6.6	1	1	0
149	53-1011	Aircraft Cargo Handling Supervisors	6.6	0	53	2		55110	8920	2018	4	0	10.9171	9.09605		1	1	0	0	0	0	0	0	0	-2.7181	1	1	1	0	0	0	0	1	1	0	0	0	0	0	0	0	0	0	0	1	6.6	1	1	0
149	53-1011	Aircraft Cargo Handling Supervisors	6.6	0	53	2		58665	867.5	2019	4	0	10.9796	6.76562		1	1	0	0	0	0	0	0	0	-2.7181	1	1	1	0	0	0	0	1	1	0	0	0	0	0	0	0	0	0	0	1	6.6	1	1	0
150	29-1126	Respiratory Therapists	6.6	0	29	3	9.2	57880	118640	2013	6	10	10.9661	11.6838	2.2192	1	1	1	1	0	1	0	1	0	-2.7181	1	1	1	0	0	0	0	0	0	0	1	1	1	0	0	0	0	0	0	2	13.2	1	1	0
150	29-1126	Respiratory Therapists	6.6	0	29	3	9.2	58490	119410	2014	6	10	10.9766	11.6903	2.2192	1	1	1	1	0	1	0	1	0	-2.7181	1	1	1	0	0	0	0	0	0	0	1	1	1	0	0	0	0	0	0	2	13.2	1	1	0
150	29-1126	Respiratory Therapists	6.6	0	29	3	9.2	59640	120330	2015	6	10	10.9961	11.698	2.2192	1	1	1	1	0	1	0	1	0	-2.7181	1	1	1	0	0	0	0	0	0	0	1	1	1	0	0	0	0	0	0	2	13.2	1	1	0
150	29-1126	Respiratory Therapists	6.6	0	29	3	9.2	60640	126770	2016	6	10	11.0127	11.7501	2.2192	1	1	1	1	0	1	0	1	0	-2.7181	1	1	1	0	0	0	0	0	0	0	1	1	1	0	0	0	0	0	0	2	13.2	1	1	0
150	29-1126	Respiratory Therapists	6.6	0	29	3	9.2	61810	128250	2017	6	10	11.0318	11.7617	2.2192	1	1	1	1	0	1	0	1	0	-2.7181	1	1	1	0	0	0	0	0	0	0	1	1	1	0	0	0	0	0	0	2	13.2	1	1	0
150	29-1126	Respiratory Therapists	6.6	0	29	3	9.2	62500	129600	2018	6	10	11.0429	11.7722	2.2192	1	1	1	1	0	1	0	1	0	-2.7181	1	1	1	0	0	0	0	0	0	0	1	1	1	0	0	0	0	0	0	2	13.2	1	1	0
150	29-1126	Respiratory Therapists	6.6	0	29	3	9.2	58665	867.5	2019	6	10	10.9796	6.76562	2.2192	1	1	1	1	0	1	0	1	0	-2.7181	1	1	1	0	0	0	0	0	0	0	1	1	1	0	0	0	0	0	0	2	13.2	1	1	0
151	27-3021	Broadcast News Analysts	6.7	0	27	4		84710	4820	2013	4	0	11.347	8.48053		1	1	0	0	0	0	0	0	0	-2.70306	1	1	1	0	0	0	0	0	0	0	0	0	0	1	1	0	0	0	0	1	6.7	1	1	0
151	27-3021	Broadcast News Analysts	6.7	0	27	4		84380	4310	2014	4	0	11.3431	8.36869		1	1	0	0	0	0	0	0	0	-2.70306	1	1	1	0	0	0	0	0	0	0	0	0	0	1	1	0	0	0	0	1	6.7	1	1	0
151	27-3021	Broadcast News Analysts	6.7	0	27	4		89240	4730	2015	4	0	11.3991	8.46168		1	1	0	0	0	0	0	0	0	-2.70306	1	1	1	0	0	0	0	0	0	0	0	0	0	1	1	0	0	0	0	1	6.7	1	1	0
151	27-3021	Broadcast News Analysts	6.7	0	27	4		78200	5070	2016	4	0	11.267	8.5311		1	1	0	0	0	0	0	0	0	-2.70306	1	1	1	0	0	0	0	0	0	0	0	0	0	1	1	0	0	0	0	1	6.7	1	1	0
151	27-3021	Broadcast News Analysts	6.7	0	27	4		88250	5700	2017	4	0	11.3879	8.64822		1	1	0	0	0	0	0	0	0	-2.70306	1	1	1	0	0	0	0	0	0	0	0	0	0	1	1	0	0	0	0	1	6.7	1	1	0
151	27-3021	Broadcast News Analysts	6.7	0	27	4		91990	5890	2018	4	0	11.4294	8.68101		1	1	0	0	0	0	0	0	0	-2.70306	1	1	1	0	0	0	0	0	0	0	0	0	0	1	1	0	0	0	0	1	6.7	1	1	0
151	27-3021	Broadcast News Analysts	6.7	0	27	4		58665	867.5	2019	4	0	10.9796	6.76562		1	1	0	0	0	0	0	0	0	-2.70306	1	1	1	0	0	0	0	0	0	0	0	0	0	1	1	0	0	0	0	1	6.7	1	1	0
152	11-3031	Financial Managers	6.9	0	11	4	59.6	126660	499320	2013	6	135	11.7493	13.121	4.08766	1	1	1	1	0	1	0	1	0	-2.67365	1	1	1	0	0	0	0	0	0	0	0	0	0	1	1	1	0	0	0	3	20.7	1	1	0
152	11-3031	Financial Managers	6.9	0	11	4	59.6	130230	518030	2014	6	135	11.7771	13.1578	4.08766	1	1	1	1	0	1	0	1	0	-2.67365	1	1	1	0	0	0	0	0	0	0	0	0	0	1	1	1	0	0	0	3	20.7	1	1	0
152	11-3031	Financial Managers	6.9	0	11	4	59.6	134330	531120	2015	6	135	11.8081	13.1827	4.08766	1	1	1	1	0	1	0	1	0	-2.67365	1	1	1	0	0	0	0	0	0	0	0	0	0	1	1	1	0	0	0	3	20.7	1	1	0
152	11-3031	Financial Managers	6.9	0	11	4	59.6	139720	543300	2016	6	135	11.8474	13.2054	4.08766	1	1	1	1	0	1	0	1	0	-2.67365	1	1	1	0	0	0	0	0	0	0	0	0	0	1	1	1	0	0	0	3	20.7	1	1	0
152	11-3031	Financial Managers	6.9	0	11	4	59.6	143530	569380	2017	6	135	11.8743	13.2523	4.08766	1	1	1	1	0	1	0	1	0	-2.67365	1	1	1	0	0	0	0	0	0	0	0	0	0	1	1	1	0	0	0	3	20.7	1	1	0
152	11-3031	Financial Managers	6.9	0	11	4	59.6	146830	608120	2018	6	135	11.897	13.3181	4.08766	1	1	1	1	0	1	0	1	0	-2.67365	1	1	1	0	0	0	0	0	0	0	0	0	0	1	1	1	0	0	0	3	20.7	1	1	0
152	11-3031	Financial Managers	6.9	0	11	4	59.6	58665	867.5	2019	6	135	10.9796	6.76562	4.08766	1	1	1	1	0	1	0	1	0	-2.67365	1	1	1	0	0	0	0	0	0	0	0	0	0	1	1	1	0	0	0	3	20.7	1	1	0
153	17-2161	Nuclear Engineers	7	1	17	4	0.7	106860	16400	2013	1	44	11.5793	9.70504	-0.356675	1	1	1	0	1	0	1	1	1	-2.65926	1	1	1	0	0	0	0	0	0	0	0	0	0	1	1	1	0	0	0	3	21	1	1	1
153	17-2161	Nuclear Engineers	7	1	17	4	0.7	104630	16520	2014	1	44	11.5582	9.71233	-0.356675	1	1	1	0	1	0	1	1	1	-2.65926	1	1	1	0	0	0	0	0	0	0	0	0	0	1	1	1	0	0	0	3	21	1	1	1
153	17-2161	Nuclear Engineers	7	1	17	4	0.7	106060	16880	2015	1	44	11.5718	9.73388	-0.356675	1	1	1	0	1	0	1	1	1	-2.65926	1	1	1	0	0	0	0	0	0	0	0	0	0	1	1	1	0	0	0	3	21	1	1	1
153	17-2161	Nuclear Engineers	7	1	17	4	0.7	105950	17680	2016	1	44	11.5707	9.78019	-0.356675	1	1	1	0	1	0	1	1	1	-2.65926	1	1	1	0	0	0	0	0	0	0	0	0	0	1	1	1	0	0	0	3	21	1	1	1
153	17-2161	Nuclear Engineers	7	1	17	4	0.7	108910	16700	2017	1	44	11.5983	9.72316	-0.356675	1	1	1	0	1	0	1	1	1	-2.65926	1	1	1	0	0	0	0	0	0	0	0	0	0	1	1	1	0	0	0	3	21	1	1	1
153	17-2161	Nuclear Engineers	7	1	17	4	0.7	110790	15980	2018	1	44	11.6154	9.67909	-0.356675	1	1	1	0	1	0	1	1	1	-2.65926	1	1	1	0	0	0	0	0	0	0	0	0	0	1	1	1	0	0	0	3	21	1	1	1
153	17-2161	Nuclear Engineers	7	1	17	4	0.7	58665	867.5	2019	1	44	10.9796	6.76562	-0.356675	1	1	1	0	1	0	1	1	1	-2.65926	1	1	1	0	0	0	0	0	0	0	0	0	0	1	1	1	0	0	0	3	21	1	1	1
154	11-9021	Construction Managers	7.1	0	11	4	34.7	92700	213720	2013	6	63	11.4371	12.2724	3.54674	1	1	1	1	0	1	0	1	0	-2.64508	1	1	1	0	0	0	0	0	0	0	0	0	0	1	1	1	0	0	0	3	21.3	1	1	0
154	11-9021	Construction Managers	7.1	0	11	4	34.7	94590	227710	2014	6	63	11.4573	12.3358	3.54674	1	1	1	1	0	1	0	1	0	-2.64508	1	1	1	0	0	0	0	0	0	0	0	0	0	1	1	1	0	0	0	3	21.3	1	1	0
154	11-9021	Construction Managers	7.1	0	11	4	34.7	97510	239640	2015	6	63	11.4877	12.3869	3.54674	1	1	1	1	0	1	0	1	0	-2.64508	1	1	1	0	0	0	0	0	0	0	0	0	0	1	1	1	0	0	0	3	21.3	1	1	0
154	11-9021	Construction Managers	7.1	0	11	4	34.7	99510	249650	2016	6	63	11.508	12.4278	3.54674	1	1	1	1	0	1	0	1	0	-2.64508	1	1	1	0	0	0	0	0	0	0	0	0	0	1	1	1	0	0	0	3	21.3	1	1	0
154	11-9021	Construction Managers	7.1	0	11	4	34.7	101000	263480	2017	6	63	11.5229	12.4817	3.54674	1	1	1	1	0	1	0	1	0	-2.64508	1	1	1	0	0	0	0	0	0	0	0	0	0	1	1	1	0	0	0	3	21.3	1	1	0
154	11-9021	Construction Managers	7.1	0	11	4	34.7	103110	278460	2018	6	63	11.5436	12.537	3.54674	1	1	1	1	0	1	0	1	0	-2.64508	1	1	1	0	0	0	0	0	0	0	0	0	0	1	1	1	0	0	0	3	21.3	1	1	0
154	11-9021	Construction Managers	7.1	0	11	4	34.7	58665	867.5	2019	6	63	10.9796	6.76562	3.54674	1	1	1	1	0	1	0	1	0	-2.64508	1	1	1	0	0	0	0	0	0	0	0	0	0	1	1	1	0	0	0	3	21.3	1	1	0
155	41-1012	First-Line Supervisors of Non-Retail Sales Workers	7.5	0	41	4	28.8	82890	245780	2013	1	30	11.3253	12.4122	3.36038	1	1	1	1	0	1	0	1	0	-2.59027	1	1	1	0	0	0	0	0	0	0	0	0	0	1	1	1	0	0	0	3	22.5	1	1	0
155	41-1012	First-Line Supervisors of Non-Retail Sales Workers	7.5	0	41	4	28.8	84010	248770	2014	1	30	11.3387	12.4243	3.36038	1	1	1	1	0	1	0	1	0	-2.59027	1	1	1	0	0	0	0	0	0	0	0	0	0	1	1	1	0	0	0	3	22.5	1	1	0
155	41-1012	First-Line Supervisors of Non-Retail Sales Workers	7.5	0	41	4	28.8	84910	247850	2015	1	30	11.3493	12.4206	3.36038	1	1	1	1	0	1	0	1	0	-2.59027	1	1	1	0	0	0	0	0	0	0	0	0	0	1	1	1	0	0	0	3	22.5	1	1	0
155	41-1012	First-Line Supervisors of Non-Retail Sales Workers	7.5	0	41	4	28.8	85830	252670	2016	1	30	11.3601	12.4398	3.36038	1	1	1	1	0	1	0	1	0	-2.59027	1	1	1	0	0	0	0	0	0	0	0	0	0	1	1	1	0	0	0	3	22.5	1	1	0
155	41-1012	First-Line Supervisors of Non-Retail Sales Workers	7.5	0	41	4	28.8	83370	251830	2017	1	30	11.331	12.4365	3.36038	1	1	1	1	0	1	0	1	0	-2.59027	1	1	1	0	0	0	0	0	0	0	0	0	0	1	1	1	0	0	0	3	22.5	1	1	0
155	41-1012	First-Line Supervisors of Non-Retail Sales Workers	7.5	0	41	4	28.8	84600	247570	2018	1	30	11.3457	12.4194	3.36038	1	1	1	1	0	1	0	1	0	-2.59027	1	1	1	0	0	0	0	0	0	0	0	0	0	1	1	1	0	0	0	3	22.5	1	1	0
155	41-1012	First-Line Supervisors of Non-Retail Sales Workers	7.5	0	41	4	28.8	58665	867.5	2019	1	30	10.9796	6.76562	3.36038	1	1	1	1	0	1	0	1	0	-2.59027	1	1	1	0	0	0	0	0	0	0	0	0	0	1	1	1	0	0	0	3	22.5	1	1	0
156	39-1021	First-Line Supervisors of Personal Service Workers	7.6	0	39	3		38260	150300	2013	4	0	10.5522	11.9204		1	1	0	0	0	0	0	0	0	-2.57702	1	1	1	0	0	0	0	0	0	0	1	1	0	0	0	0	0	0	0	1	7.6	1	1	0
156	39-1021	First-Line Supervisors of Personal Service Workers	7.6	0	39	3		38240	161990	2014	4	0	10.5516	11.9953		1	1	0	0	0	0	0	0	0	-2.57702	1	1	1	0	0	0	0	0	0	0	1	1	0	0	0	0	0	0	0	1	7.6	1	1	0
156	39-1021	First-Line Supervisors of Personal Service Workers	7.6	0	39	3		38670	177700	2015	4	0	10.5628	12.0879		1	1	0	0	0	0	0	0	0	-2.57702	1	1	1	0	0	0	0	0	0	0	1	1	0	0	0	0	0	0	0	1	7.6	1	1	0
156	39-1021	First-Line Supervisors of Personal Service Workers	7.6	0	39	3		39830	190420	2016	4	0	10.5924	12.157		1	1	0	0	0	0	0	0	0	-2.57702	1	1	1	0	0	0	0	0	0	0	1	1	0	0	0	0	0	0	0	1	7.6	1	1	0
156	39-1021	First-Line Supervisors of Personal Service Workers	7.6	0	39	3		40550	213620	2017	4	0	10.6103	12.272		1	1	0	0	0	0	0	0	0	-2.57702	1	1	1	0	0	0	0	0	0	0	1	1	0	0	0	0	0	0	0	1	7.6	1	1	0
156	39-1021	First-Line Supervisors of Personal Service Workers	7.6	0	39	3		41710	228620	2018	4	0	10.6385	12.3398		1	1	0	0	0	0	0	0	0	-2.57702	1	1	1	0	0	0	0	0	0	0	1	1	0	0	0	0	0	0	0	1	7.6	1	1	0
156	39-1021	First-Line Supervisors of Personal Service Workers	7.6	0	39	3		58665	867.5	2019	4	0	10.9796	6.76562		1	1	0	0	0	0	0	0	0	-2.57702	1	1	1	0	0	0	0	0	0	0	1	1	0	0	0	0	0	0	0	1	7.6	1	1	0
157	19-1012	Food Scientists and Technologists	7.7	1	19	4	1.4	65340	15010	2013	4	13	11.0874	9.61647	0.336472	1	1	1	0	1	0	1	1	1	-2.56395	1	1	1	0	0	0	0	0	0	0	0	0	0	1	1	1	0	0	0	2	15.4	1	1	1
157	19-1012	Food Scientists and Technologists	7.7	1	19	4	1.4	66870	14170	2014	4	13	11.1105	9.55888	0.336472	1	1	1	0	1	0	1	1	1	-2.56395	1	1	1	0	0	0	0	0	0	0	0	0	0	1	1	1	0	0	0	2	15.4	1	1	1
157	19-1012	Food Scientists and Technologists	7.7	1	19	4	1.4	72030	14660	2015	4	13	11.1848	9.59288	0.336472	1	1	1	0	1	0	1	1	1	-2.56395	1	1	1	0	0	0	0	0	0	0	0	0	0	1	1	1	0	0	0	2	15.4	1	1	1
157	19-1012	Food Scientists and Technologists	7.7	1	19	4	1.4	71270	14200	2016	4	13	11.1742	9.561	0.336472	1	1	1	0	1	0	1	1	1	-2.56395	1	1	1	0	0	0	0	0	0	0	0	0	0	1	1	1	0	0	0	2	15.4	1	1	1
157	19-1012	Food Scientists and Technologists	7.7	1	19	4	1.4	71990	15020	2017	4	13	11.1843	9.61714	0.336472	1	1	1	0	1	0	1	1	1	-2.56395	1	1	1	0	0	0	0	0	0	0	0	0	0	1	1	1	0	0	0	2	15.4	1	1	1
157	19-1012	Food Scientists and Technologists	7.7	1	19	4	1.4	72570	13330	2018	4	13	11.1923	9.49777	0.336472	1	1	1	0	1	0	1	1	1	-2.56395	1	1	1	0	0	0	0	0	0	0	0	0	0	1	1	1	0	0	0	2	15.4	1	1	1
157	19-1012	Food Scientists and Technologists	7.7	1	19	4	1.4	58665	867.5	2019	4	13	10.9796	6.76562	0.336472	1	1	1	0	1	0	1	1	1	-2.56395	1	1	1	0	0	0	0	0	0	0	0	0	0	1	1	1	0	0	0	2	15.4	1	1	1
158	13-1041	Compliance Officers	8	0	13	3	27.7	66770	236090	2013	5	188	11.109	12.372	3.32143	1	1	1	1	0	1	0	1	0	-2.52573	1	1	1	0	0	0	0	0	0	0	1	1	1	0	0	0	0	0	0	3	24	1	1	0
158	13-1041	Compliance Officers	8	0	13	3	27.7	68000	246970	2014	5	188	11.1273	12.417	3.32143	1	1	1	1	0	1	0	1	0	-2.52573	1	1	1	0	0	0	0	0	0	0	1	1	1	0	0	0	0	0	0	3	24	1	1	0
158	13-1041	Compliance Officers	8	0	13	3	27.7	69180	257010	2015	5	188	11.1445	12.4569	3.32143	1	1	1	1	0	1	0	1	0	-2.52573	1	1	1	0	0	0	0	0	0	0	1	1	1	0	0	0	0	0	0	3	24	1	1	0
158	13-1041	Compliance Officers	8	0	13	3	27.7	70250	273910	2016	5	188	11.1598	12.5206	3.32143	1	1	1	1	0	1	0	1	0	-2.52573	1	1	1	0	0	0	0	0	0	0	1	1	1	0	0	0	0	0	0	3	24	1	1	0
158	13-1041	Compliance Officers	8	0	13	3	27.7	71540	287130	2017	5	188	11.178	12.5677	3.32143	1	1	1	1	0	1	0	1	0	-2.52573	1	1	1	0	0	0	0	0	0	0	1	1	1	0	0	0	0	0	0	3	24	1	1	0
158	13-1041	Compliance Officers	8	0	13	3	27.7	72520	300900	2018	5	188	11.1916	12.6145	3.32143	1	1	1	1	0	1	0	1	0	-2.52573	1	1	1	0	0	0	0	0	0	0	1	1	1	0	0	0	0	0	0	3	24	1	1	0
158	13-1041	Compliance Officers	8	0	13	3	27.7	58665	867.5	2019	5	188	10.9796	6.76562	3.32143	1	1	1	1	0	1	0	1	0	-2.52573	1	1	1	0	0	0	0	0	0	0	1	1	1	0	0	0	0	0	0	3	24	1	1	0
159	33-3031	Fish and Game Wardens	8	0	33	4	0.5	50470	6640	2013	2	9	10.8291	8.80087	-0.693147	1	1	1	1	0	1	0	1	0	-2.52573	1	1	1	0	0	0	0	0	0	0	0	0	0	1	1	1	0	0	0	2	16	1	1	0
159	33-3031	Fish and Game Wardens	8	0	33	4	0.5	53260	5820	2014	2	9	10.8829	8.66906	-0.693147	1	1	1	1	0	1	0	1	0	-2.52573	1	1	1	0	0	0	0	0	0	0	0	0	0	1	1	1	0	0	0	2	16	1	1	0
159	33-3031	Fish and Game Wardens	8	0	33	4	0.5	54970	5630	2015	2	9	10.9145	8.63586	-0.693147	1	1	1	1	0	1	0	1	0	-2.52573	1	1	1	0	0	0	0	0	0	0	0	0	0	1	1	1	0	0	0	2	16	1	1	0
159	33-3031	Fish and Game Wardens	8	0	33	4	0.5	54760	6610	2016	2	9	10.9107	8.79634	-0.693147	1	1	1	1	0	1	0	1	0	-2.52573	1	1	1	0	0	0	0	0	0	0	0	0	0	1	1	1	0	0	0	2	16	1	1	0
159	33-3031	Fish and Game Wardens	8	0	33	4	0.5	58570	6020	2017	2	9	10.978	8.70284	-0.693147	1	1	1	1	0	1	0	1	0	-2.52573	1	1	1	0	0	0	0	0	0	0	0	0	0	1	1	1	0	0	0	2	16	1	1	0
159	33-3031	Fish and Game Wardens	8	0	33	4	0.5	59260	6040	2018	2	9	10.9897	8.70616	-0.693147	1	1	1	1	0	1	0	1	0	-2.52573	1	1	1	0	0	0	0	0	0	0	0	0	0	1	1	1	0	0	0	2	16	1	1	0
159	33-3031	Fish and Game Wardens	8	0	33	4	0.5	58665	867.5	2019	2	9	10.9796	6.76562	-0.693147	1	1	1	1	0	1	0	1	0	-2.52573	1	1	1	0	0	0	0	0	0	0	0	0	0	1	1	1	0	0	0	2	16	1	1	0
160	27-1024	Graphic Designers	8.2	0	27	4	22.7	49610	194360	2013	1	74	10.8119	12.1775	3.12236	1	1	1	1	0	1	0	1	0	-2.50104	1	1	1	0	0	0	0	0	0	0	0	0	0	1	1	1	0	0	0	3	24.6	1	1	0
160	27-1024	Graphic Designers	8.2	0	27	4	22.7	50670	197540	2014	1	74	10.8331	12.1937	3.12236	1	1	1	1	0	1	0	1	0	-2.50104	1	1	1	0	0	0	0	0	0	0	0	0	0	1	1	1	0	0	0	3	24.6	1	1	0
160	27-1024	Graphic Designers	8.2	0	27	4	22.7	51640	204850	2015	1	74	10.8521	12.23	3.12236	1	1	1	1	0	1	0	1	0	-2.50104	1	1	1	0	0	0	0	0	0	0	0	0	0	1	1	1	0	0	0	3	24.6	1	1	0
160	27-1024	Graphic Designers	8.2	0	27	4	22.7	52290	210710	2016	1	74	10.8646	12.2582	3.12236	1	1	1	1	0	1	0	1	0	-2.50104	1	1	1	0	0	0	0	0	0	0	0	0	0	1	1	1	0	0	0	3	24.6	1	1	0
160	27-1024	Graphic Designers	8.2	0	27	4	22.7	53280	217170	2017	1	74	10.8833	12.2884	3.12236	1	1	1	1	0	1	0	1	0	-2.50104	1	1	1	0	0	0	0	0	0	0	0	0	0	1	1	1	0	0	0	3	24.6	1	1	0
160	27-1024	Graphic Designers	8.2	0	27	4	22.7	54680	217810	2018	1	74	10.9093	12.2914	3.12236	1	1	1	1	0	1	0	1	0	-2.50104	1	1	1	0	0	0	0	0	0	0	0	0	0	1	1	1	0	0	0	3	24.6	1	1	0
160	27-1024	Graphic Designers	8.2	0	27	4	22.7	58665	867.5	2019	1	74	10.9796	6.76562	3.12236	1	1	1	1	0	1	0	1	0	-2.50104	1	1	1	0	0	0	0	0	0	0	0	0	0	1	1	1	0	0	0	3	24.6	1	1	0
161	11-9051	Food Service Managers	8.3	0	11	2	34.8	53130	191030	2013	2	40	10.8805	12.1602	3.54962	1	1	1	1	0	1	0	1	0	-2.48891	1	1	1	0	0	0	0	1	1	1	0	0	0	0	0	0	0	0	0	3	24.9	1	1	0
161	11-9051	Food Service Managers	8.3	0	11	2	34.8	53500	198610	2014	2	40	10.8874	12.1991	3.54962	1	1	1	1	0	1	0	1	0	-2.48891	1	1	1	0	0	0	0	1	1	1	0	0	0	0	0	0	0	0	0	3	24.9	1	1	0
161	11-9051	Food Service Managers	8.3	0	11	2	34.8	53640	201370	2015	2	40	10.89	12.2129	3.54962	1	1	1	1	0	1	0	1	0	-2.48891	1	1	1	0	0	0	0	1	1	1	0	0	0	0	0	0	0	0	0	3	24.9	1	1	0
161	11-9051	Food Service Managers	8.3	0	11	2	34.8	56010	201470	2016	2	40	10.9333	12.2134	3.54962	1	1	1	1	0	1	0	1	0	-2.48891	1	1	1	0	0	0	0	1	1	1	0	0	0	0	0	0	0	0	0	3	24.9	1	1	0
161	11-9051	Food Service Managers	8.3	0	11	2	34.8	57250	208110	2017	2	40	10.9552	12.2458	3.54962	1	1	1	1	0	1	0	1	0	-2.48891	1	1	1	0	0	0	0	1	1	1	0	0	0	0	0	0	0	0	0	3	24.9	1	1	0
161	11-9051	Food Service Managers	8.3	0	11	2	34.8	58960	219160	2018	2	40	10.9846	12.2976	3.54962	1	1	1	1	0	1	0	1	0	-2.48891	1	1	1	0	0	0	0	1	1	1	0	0	0	0	0	0	0	0	0	3	24.9	1	1	0
161	11-9051	Food Service Managers	8.3	0	11	2	34.8	58665	867.5	2019	2	40	10.9796	6.76562	3.54962	1	1	1	1	0	1	0	1	0	-2.48891	1	1	1	0	0	0	0	1	1	1	0	0	0	0	0	0	0	0	0	3	24.9	1	1	0
162	39-9011	Childcare Workers	8.4	0	39	2	160.2	21490	597900	2013	2	13	9.97534	13.3012	5.07642	1	1	1	1	0	1	0	1	0	-2.47694	1	1	1	0	0	0	0	1	1	1	0	0	0	0	0	0	0	0	0	2	16.8	1	1	0
162	39-9011	Childcare Workers	8.4	0	39	2	160.2	21710	582970	2014	2	13	9.98553	13.2759	5.07642	1	1	1	1	0	1	0	1	0	-2.47694	1	1	1	0	0	0	0	1	1	1	0	0	0	0	0	0	0	0	0	2	16.8	1	1	0
162	39-9011	Childcare Workers	8.4	0	39	2	160.2	22310	573440	2015	2	13	10.0128	13.2594	5.07642	1	1	1	1	0	1	0	1	0	-2.47694	1	1	1	0	0	0	0	1	1	1	0	0	0	0	0	0	0	0	0	2	16.8	1	1	0
162	39-9011	Childcare Workers	8.4	0	39	2	160.2	22930	569370	2016	2	13	10.0402	13.2523	5.07642	1	1	1	1	0	1	0	1	0	-2.47694	1	1	1	0	0	0	0	1	1	1	0	0	0	0	0	0	0	0	0	2	16.8	1	1	0
162	39-9011	Childcare Workers	8.4	0	39	2	160.2	23760	562420	2017	2	13	10.0758	13.24	5.07642	1	1	1	1	0	1	0	1	0	-2.47694	1	1	1	0	0	0	0	1	1	1	0	0	0	0	0	0	0	0	0	2	16.8	1	1	0
162	39-9011	Childcare Workers	8.4	0	39	2	160.2	24610	564630	2018	2	13	10.1109	13.2439	5.07642	1	1	1	1	0	1	0	1	0	-2.47694	1	1	1	0	0	0	0	1	1	1	0	0	0	0	0	0	0	0	0	2	16.8	1	1	0
162	39-9011	Childcare Workers	8.4	0	39	2	160.2	58665	867.5	2019	2	13	10.9796	6.76562	5.07642	1	1	1	1	0	1	0	1	0	-2.47694	1	1	1	0	0	0	0	1	1	1	0	0	0	0	0	0	0	0	0	2	16.8	1	1	0
163	39-9031	Fitness Trainers and Aerobics Instructors	8.5	0	39	3	66.4	37790	238170	2013	6	21	10.5398	12.3807	4.1957	1	1	1	1	0	1	0	1	0	-2.4651	1	1	1	0	0	0	0	0	0	0	1	1	1	0	0	0	0	0	0	2	17	1	1	0
163	39-9031	Fitness Trainers and Aerobics Instructors	8.5	0	39	3	66.4	39410	241000	2014	6	21	10.5818	12.3926	4.1957	1	1	1	1	0	1	0	1	0	-2.4651	1	1	1	0	0	0	0	0	0	0	1	1	1	0	0	0	0	0	0	2	17	1	1	0
163	39-9031	Fitness Trainers and Aerobics Instructors	8.5	0	39	3	66.4	40970	237760	2015	6	21	10.6206	12.379	4.1957	1	1	1	1	0	1	0	1	0	-2.4651	1	1	1	0	0	0	0	0	0	0	1	1	1	0	0	0	0	0	0	2	17	1	1	0
163	39-9031	Fitness Trainers and Aerobics Instructors	8.5	0	39	3	66.4	42780	257410	2016	6	21	10.6638	12.4584	4.1957	1	1	1	1	0	1	0	1	0	-2.4651	1	1	1	0	0	0	0	0	0	0	1	1	1	0	0	0	0	0	0	2	17	1	1	0
163	39-9031	Fitness Trainers and Aerobics Instructors	8.5	0	39	3	66.4	43720	280080	2017	6	21	10.6856	12.5428	4.1957	1	1	1	1	0	1	0	1	0	-2.4651	1	1	1	0	0	0	0	0	0	0	1	1	1	0	0	0	0	0	0	2	17	1	1	0
163	39-9031	Fitness Trainers and Aerobics Instructors	8.5	0	39	3	66.4	44580	308470	2018	6	21	10.705	12.6394	4.1957	1	1	1	1	0	1	0	1	0	-2.4651	1	1	1	0	0	0	0	0	0	0	1	1	1	0	0	0	0	0	0	2	17	1	1	0
163	39-9031	Fitness Trainers and Aerobics Instructors	8.5	0	39	3	66.4	58665	867.5	2019	6	21	10.9796	6.76562	4.1957	1	1	1	1	0	1	0	1	0	-2.4651	1	1	1	0	0	0	0	0	0	0	1	1	1	0	0	0	0	0	0	2	17	1	1	0
164	11-9071	Gaming Managers	9.1	0	11	3	0.6	73760	4460	2013	6	9	11.2086	8.4029	-0.510826	1	1	1	1	0	1	0	1	0	-2.3969	1	1	1	0	0	0	0	0	0	0	1	1	1	0	0	0	0	0	0	2	18.2	1	1	0
164	11-9071	Gaming Managers	9.1	0	11	3	0.6	75590	3870	2014	6	9	11.2331	8.26101	-0.510826	1	1	1	1	0	1	0	1	0	-2.3969	1	1	1	0	0	0	0	0	0	0	1	1	1	0	0	0	0	0	0	2	18.2	1	1	0
164	11-9071	Gaming Managers	9.1	0	11	3	0.6	77770	3950	2015	6	9	11.2615	8.28147	-0.510826	1	1	1	1	0	1	0	1	0	-2.3969	1	1	1	0	0	0	0	0	0	0	1	1	1	0	0	0	0	0	0	2	18.2	1	1	0
164	11-9071	Gaming Managers	9.1	0	11	3	0.6	79690	4280	2016	6	9	11.2859	8.36171	-0.510826	1	1	1	1	0	1	0	1	0	-2.3969	1	1	1	0	0	0	0	0	0	0	1	1	1	0	0	0	0	0	0	2	18.2	1	1	0
164	11-9071	Gaming Managers	9.1	0	11	3	0.6	83460	4420	2017	6	9	11.3321	8.3939	-0.510826	1	1	1	1	0	1	0	1	0	-2.3969	1	1	1	0	0	0	0	0	0	0	1	1	1	0	0	0	0	0	0	2	18.2	1	1	0
164	11-9071	Gaming Managers	9.1	0	11	3	0.6	85260	4300	2018	6	9	11.3535	8.36637	-0.510826	1	1	1	1	0	1	0	1	0	-2.3969	1	1	1	0	0	0	0	0	0	0	1	1	1	0	0	0	0	0	0	2	18.2	1	1	0
164	11-9071	Gaming Managers	9.1	0	11	3	0.6	58665	867.5	2019	6	9	10.9796	6.76562	-0.510826	1	1	1	1	0	1	0	1	0	-2.3969	1	1	1	0	0	0	0	0	0	0	1	1	1	0	0	0	0	0	0	2	18.2	1	1	0
165	49-9051	Electrical Power-Line Installers and Repairers	9.7	0	49	3	8.9	63380	111350	2013	2	10	11.0569	11.6204	2.18605	1	1	1	1	0	1	0	1	0	-2.33304	1	1	1	0	0	0	0	0	0	0	1	1	1	0	0	0	0	0	0	2	19.4	1	1	0
165	49-9051	Electrical Power-Line Installers and Repairers	9.7	0	49	3	8.9	64990	114540	2014	2	10	11.082	11.6487	2.18605	1	1	1	1	0	1	0	1	0	-2.33304	1	1	1	0	0	0	0	0	0	0	1	1	1	0	0	0	0	0	0	2	19.4	1	1	0
165	49-9051	Electrical Power-Line Installers and Repairers	9.7	0	49	3	8.9	65650	115380	2015	2	10	11.0921	11.656	2.18605	1	1	1	1	0	1	0	1	0	-2.33304	1	1	1	0	0	0	0	0	0	0	1	1	1	0	0	0	0	0	0	2	19.4	1	1	0
165	49-9051	Electrical Power-Line Installers and Repairers	9.7	0	49	3	8.9	67160	117670	2016	2	10	11.1148	11.6756	2.18605	1	1	1	1	0	1	0	1	0	-2.33304	1	1	1	0	0	0	0	0	0	0	1	1	1	0	0	0	0	0	0	2	19.4	1	1	0
165	49-9051	Electrical Power-Line Installers and Repairers	9.7	0	49	3	8.9	68710	116650	2017	2	10	11.1377	11.6669	2.18605	1	1	1	1	0	1	0	1	0	-2.33304	1	1	1	0	0	0	0	0	0	0	1	1	1	0	0	0	0	0	0	2	19.4	1	1	0
165	49-9051	Electrical Power-Line Installers and Repairers	9.7	0	49	3	8.9	70240	114800	2018	2	10	11.1597	11.6509	2.18605	1	1	1	1	0	1	0	1	0	-2.33304	1	1	1	0	0	0	0	0	0	0	1	1	1	0	0	0	0	0	0	2	19.4	1	1	0
165	49-9051	Electrical Power-Line Installers and Repairers	9.7	0	49	3	8.9	58665	867.5	2019	2	10	10.9796	6.76562	2.18605	1	1	1	1	0	1	0	1	0	-2.33304	1	1	1	0	0	0	0	0	0	0	1	1	1	0	0	0	0	0	0	2	19.4	1	1	0
166	33-3051	Police and Sheriff’s Patrol Officers	9.8	0	33	3	51	58720	635380	2013	5	38	10.9805	13.362	3.93183	1	1	1	1	0	1	0	1	0	-2.32279	1	1	1	0	0	0	0	0	0	0	1	1	1	0	0	0	0	0	0	3	29.4	1	1	0
166	33-3051	Police and Sheriff’s Patrol Officers	9.8	0	33	3	51	59560	638810	2014	5	38	10.9947	13.3674	3.93183	1	1	1	1	0	1	0	1	0	-2.32279	1	1	1	0	0	0	0	0	0	0	1	1	1	0	0	0	0	0	0	3	29.4	1	1	0
166	33-3051	Police and Sheriff’s Patrol Officers	9.8	0	33	3	51	61270	653740	2015	5	38	11.023	13.3905	3.93183	1	1	1	1	0	1	0	1	0	-2.32279	1	1	1	0	0	0	0	0	0	0	1	1	1	0	0	0	0	0	0	3	29.4	1	1	0
166	33-3051	Police and Sheriff’s Patrol Officers	9.8	0	33	3	51	62760	657690	2016	5	38	11.0471	13.3965	3.93183	1	1	1	1	0	1	0	1	0	-2.32279	1	1	1	0	0	0	0	0	0	0	1	1	1	0	0	0	0	0	0	3	29.4	1	1	0
166	33-3051	Police and Sheriff’s Patrol Officers	9.8	0	33	3	51	64490	662390	2017	5	38	11.0743	13.4036	3.93183	1	1	1	1	0	1	0	1	0	-2.32279	1	1	1	0	0	0	0	0	0	0	1	1	1	0	0	0	0	0	0	3	29.4	1	1	0
166	33-3051	Police and Sheriff’s Patrol Officers	9.8	0	33	3	51	65400	661330	2018	5	38	11.0883	13.402	3.93183	1	1	1	1	0	1	0	1	0	-2.32279	1	1	1	0	0	0	0	0	0	0	1	1	1	0	0	0	0	0	0	3	29.4	1	1	0
166	33-3051	Police and Sheriff’s Patrol Officers	9.8	0	33	3	51	58665	867.5	2019	5	38	10.9796	6.76562	3.93183	1	1	1	1	0	1	0	1	0	-2.32279	1	1	1	0	0	0	0	0	0	0	1	1	1	0	0	0	0	0	0	3	29.4	1	1	0
167	41-3041	Travel Agents	9.9	0	41	3	5.7	37200	64250	2013	1	28	10.5241	11.0705	1.74047	1	1	1	1	0	1	0	1	0	-2.31264	1	1	1	0	0	0	0	0	0	0	1	1	1	0	0	0	0	0	0	3	29.7	1	1	0
167	41-3041	Travel Agents	9.9	0	41	3	5.7	37730	64750	2014	1	28	10.5382	11.0783	1.74047	1	1	1	1	0	1	0	1	0	-2.31264	1	1	1	0	0	0	0	0	0	0	1	1	1	0	0	0	0	0	0	3	29.7	1	1	0
167	41-3041	Travel Agents	9.9	0	41	3	5.7	38750	66560	2015	1	28	10.5649	11.1059	1.74047	1	1	1	1	0	1	0	1	0	-2.31264	1	1	1	0	0	0	0	0	0	0	1	1	1	0	0	0	0	0	0	3	29.7	1	1	0
167	41-3041	Travel Agents	9.9	0	41	3	5.7	39900	68680	2016	1	28	10.5941	11.1372	1.74047	1	1	1	1	0	1	0	1	0	-2.31264	1	1	1	0	0	0	0	0	0	0	1	1	1	0	0	0	0	0	0	3	29.7	1	1	0
167	41-3041	Travel Agents	9.9	0	41	3	5.7	40840	67330	2017	1	28	10.6174	11.1174	1.74047	1	1	1	1	0	1	0	1	0	-2.31264	1	1	1	0	0	0	0	0	0	0	1	1	1	0	0	0	0	0	0	3	29.7	1	1	0
167	41-3041	Travel Agents	9.9	0	41	3	5.7	42720	69480	2018	1	28	10.6624	11.1488	1.74047	1	1	1	1	0	1	0	1	0	-2.31264	1	1	1	0	0	0	0	0	0	0	1	1	1	0	0	0	0	0	0	3	29.7	1	1	0
167	41-3041	Travel Agents	9.9	0	41	3	5.7	58665	867.5	2019	1	28	10.9796	6.76562	1.74047	1	1	1	1	0	1	0	1	0	-2.31264	1	1	1	0	0	0	0	0	0	0	1	1	1	0	0	0	0	0	0	3	29.7	1	1	0
168	35-1011	Chefs and Head Cooks	10	0	35	3	18.5	46620	107730	2013	5	24	10.7498	11.5874	2.91777	1	1	1	1	0	1	0	1	0	-2.30259	1	1	1	0	0	0	0	0	0	0	1	1	1	0	0	0	0	0	0	2	20	1	1	0
168	35-1011	Chefs and Head Cooks	10	0	35	3	18.5	45880	118130	2014	5	24	10.7338	11.6795	2.91777	1	1	1	1	0	1	0	1	0	-2.30259	1	1	1	0	0	0	0	0	0	0	1	1	1	0	0	0	0	0	0	2	20	1	1	0
168	35-1011	Chefs and Head Cooks	10	0	35	3	18.5	45920	129370	2015	5	24	10.7347	11.7704	2.91777	1	1	1	1	0	1	0	1	0	-2.30259	1	1	1	0	0	0	0	0	0	0	1	1	1	0	0	0	0	0	0	2	20	1	1	0
168	35-1011	Chefs and Head Cooks	10	0	35	3	18.5	47390	134190	2016	5	24	10.7662	11.807	2.91777	1	1	1	1	0	1	0	1	0	-2.30259	1	1	1	0	0	0	0	0	0	0	1	1	1	0	0	0	0	0	0	2	20	1	1	0
168	35-1011	Chefs and Head Cooks	10	0	35	3	18.5	49650	131430	2017	5	24	10.8128	11.7862	2.91777	1	1	1	1	0	1	0	1	0	-2.30259	1	1	1	0	0	0	0	0	0	0	1	1	1	0	0	0	0	0	0	2	20	1	1	0
168	35-1011	Chefs and Head Cooks	10	0	35	3	18.5	52160	128600	2018	5	24	10.8621	11.7645	2.91777	1	1	1	1	0	1	0	1	0	-2.30259	1	1	1	0	0	0	0	0	0	0	1	1	1	0	0	0	0	0	0	2	20	1	1	0
168	35-1011	Chefs and Head Cooks	10	0	35	3	18.5	58665	867.5	2019	5	24	10.9796	6.76562	2.91777	1	1	1	1	0	1	0	1	0	-2.30259	1	1	1	0	0	0	0	0	0	0	1	1	1	0	0	0	0	0	0	2	20	1	1	0
169	39-2011	Animal Trainers	10	0	39	2	7.6	31030	10610	2013	6	17	10.3427	9.26955	2.02815	1	1	1	1	0	1	0	1	0	-2.30259	1	1	1	0	0	0	0	1	1	1	0	0	0	0	0	0	0	0	0	2	20	1	1	0
169	39-2011	Animal Trainers	10	0	39	2	7.6	32400	11170	2014	6	17	10.3859	9.32099	2.02815	1	1	1	1	0	1	0	1	0	-2.30259	1	1	1	0	0	0	0	1	1	1	0	0	0	0	0	0	0	0	0	2	20	1	1	0
169	39-2011	Animal Trainers	10	0	39	2	7.6	33600	11720	2015	6	17	10.4223	9.36905	2.02815	1	1	1	1	0	1	0	1	0	-2.30259	1	1	1	0	0	0	0	1	1	1	0	0	0	0	0	0	0	0	0	2	20	1	1	0
169	39-2011	Animal Trainers	10	0	39	2	7.6	34580	13590	2016	6	17	10.451	9.51709	2.02815	1	1	1	1	0	1	0	1	0	-2.30259	1	1	1	0	0	0	0	1	1	1	0	0	0	0	0	0	0	0	0	2	20	1	1	0
169	39-2011	Animal Trainers	10	0	39	2	7.6	34760	14340	2017	6	17	10.4562	9.57081	2.02815	1	1	1	1	0	1	0	1	0	-2.30259	1	1	1	0	0	0	0	1	1	1	0	0	0	0	0	0	0	0	0	2	20	1	1	0
169	39-2011	Animal Trainers	10	0	39	2	7.6	35260	14830	2018	6	17	10.4705	9.60441	2.02815	1	1	1	1	0	1	0	1	0	-2.30259	1	1	1	0	0	0	0	1	1	1	0	0	0	0	0	0	0	0	0	2	20	1	1	0
169	39-2011	Animal Trainers	10	0	39	2	7.6	58665	867.5	2019	6	17	10.9796	6.76562	2.02815	1	1	1	1	0	1	0	1	0	-2.30259	1	1	1	0	0	0	0	1	1	1	0	0	0	0	0	0	0	0	0	2	20	1	1	0
170	27-3011	Radio and Television Announcers	10	0	27	4	3.7	41800	30530	2013	1	11	10.6407	10.3265	1.30833	1	1	1	1	0	1	0	1	0	-2.30259	1	1	1	0	0	0	0	0	0	0	0	0	0	1	1	1	0	0	0	2	20	1	1	0
170	27-3011	Radio and Television Announcers	10	0	27	4	3.7	44030	30220	2014	1	11	10.6926	10.3163	1.30833	1	1	1	1	0	1	0	1	0	-2.30259	1	1	1	0	0	0	0	0	0	0	0	0	0	1	1	1	0	0	0	2	20	1	1	0
170	27-3011	Radio and Television Announcers	10	0	27	4	3.7	46410	30390	2015	1	11	10.7453	10.3219	1.30833	1	1	1	1	0	1	0	1	0	-2.30259	1	1	1	0	0	0	0	0	0	0	0	0	0	1	1	1	0	0	0	2	20	1	1	0
170	27-3011	Radio and Television Announcers	10	0	27	4	3.7	48170	29210	2016	1	11	10.7825	10.2823	1.30833	1	1	1	1	0	1	0	1	0	-2.30259	1	1	1	0	0	0	0	0	0	0	0	0	0	1	1	1	0	0	0	2	20	1	1	0
170	27-3011	Radio and Television Announcers	10	0	27	4	3.7	47630	28580	2017	1	11	10.7712	10.2605	1.30833	1	1	1	1	0	1	0	1	0	-2.30259	1	1	1	0	0	0	0	0	0	0	0	0	0	1	1	1	0	0	0	2	20	1	1	0
170	27-3011	Radio and Television Announcers	10	0	27	4	3.7	51630	27780	2018	1	11	10.8519	10.2321	1.30833	1	1	1	1	0	1	0	1	0	-2.30259	1	1	1	0	0	0	0	0	0	0	0	0	0	1	1	1	0	0	0	2	20	1	1	0
170	27-3011	Radio and Television Announcers	10	0	27	4	3.7	58665	867.5	2019	1	11	10.9796	6.76562	1.30833	1	1	1	1	0	1	0	1	0	-2.30259	1	1	1	0	0	0	0	0	0	0	0	0	0	1	1	1	0	0	0	2	20	1	1	0
171	17-2071	Electrical Engineers	10	1	17	4	12.5	93380	168100	2013	5	121	11.4444	12.0323	2.52573	1	1	1	0	1	0	1	1	1	-2.30259	1	1	1	0	0	0	0	0	0	0	0	0	0	1	1	1	0	0	0	3	30	1	1	1
171	17-2071	Electrical Engineers	10	1	17	4	12.5	95780	174550	2014	5	121	11.4698	12.07	2.52573	1	1	1	0	1	0	1	1	1	-2.30259	1	1	1	0	0	0	0	0	0	0	0	0	0	1	1	1	0	0	0	3	30	1	1	1
171	17-2071	Electrical Engineers	10	1	17	4	12.5	97340	178580	2015	5	121	11.486	12.0928	2.52573	1	1	1	0	1	0	1	1	1	-2.30259	1	1	1	0	0	0	0	0	0	0	0	0	0	1	1	1	0	0	0	3	30	1	1	1
171	17-2071	Electrical Engineers	10	1	17	4	12.5	98620	183770	2016	5	121	11.499	12.1214	2.52573	1	1	1	0	1	0	1	1	1	-2.30259	1	1	1	0	0	0	0	0	0	0	0	0	0	1	1	1	0	0	0	3	30	1	1	1
171	17-2071	Electrical Engineers	10	1	17	4	12.5	99580	183370	2017	5	121	11.5087	12.1193	2.52573	1	1	1	0	1	0	1	1	1	-2.30259	1	1	1	0	0	0	0	0	0	0	0	0	0	1	1	1	0	0	0	3	30	1	1	1
171	17-2071	Electrical Engineers	10	1	17	4	12.5	101600	186490	2018	5	121	11.5288	12.1361	2.52573	1	1	1	0	1	0	1	1	1	-2.30259	1	1	1	0	0	0	0	0	0	0	0	0	0	1	1	1	0	0	0	3	30	1	1	1
171	17-2071	Electrical Engineers	10	1	17	4	12.5	58665	867.5	2019	5	121	10.9796	6.76562	2.52573	1	1	1	0	1	0	1	1	1	-2.30259	1	1	1	0	0	0	0	0	0	0	0	0	0	1	1	1	0	0	0	3	30	1	1	1
172	19-2031	Chemists	10	1	19	4	7.3	77740	87560	2013	5	73	11.2611	11.3801	1.98787	1	1	1	0	1	0	1	1	1	-2.30259	1	1	1	0	0	0	0	0	0	0	0	0	0	1	1	1	0	0	0	3	30	1	1	1
172	19-2031	Chemists	10	1	19	4	7.3	79140	85970	2014	5	73	11.279	11.3618	1.98787	1	1	1	0	1	0	1	1	1	-2.30259	1	1	1	0	0	0	0	0	0	0	0	0	0	1	1	1	0	0	0	3	30	1	1	1
172	19-2031	Chemists	10	1	19	4	7.3	77860	84720	2015	5	73	11.2627	11.3471	1.98787	1	1	1	0	1	0	1	1	1	-2.30259	1	1	1	0	0	0	0	0	0	0	0	0	0	1	1	1	0	0	0	3	30	1	1	1
172	19-2031	Chemists	10	1	19	4	7.3	80820	86660	2016	5	73	11.3	11.3697	1.98787	1	1	1	0	1	0	1	1	1	-2.30259	1	1	1	0	0	0	0	0	0	0	0	0	0	1	1	1	0	0	0	3	30	1	1	1
172	19-2031	Chemists	10	1	19	4	7.3	81870	84400	2017	5	73	11.3129	11.3433	1.98787	1	1	1	0	1	0	1	1	1	-2.30259	1	1	1	0	0	0	0	0	0	0	0	0	0	1	1	1	0	0	0	3	30	1	1	1
172	19-2031	Chemists	10	1	19	4	7.3	83850	84560	2018	5	73	11.3368	11.3452	1.98787	1	1	1	0	1	0	1	1	1	-2.30259	1	1	1	0	0	0	0	0	0	0	0	0	0	1	1	1	0	0	0	3	30	1	1	1
172	19-2031	Chemists	10	1	19	4	7.3	58665	867.5	2019	5	73	10.9796	6.76562	1.98787	1	1	1	0	1	0	1	1	1	-2.30259	1	1	1	0	0	0	0	0	0	0	0	0	0	1	1	1	0	0	0	3	30	1	1	1
173	29-2054	Respiratory Therapy Technicians	10	0	29	3		47850	12070	2013	4	0	10.7758	9.39848		1	1	0	0	0	0	0	0	0	-2.30259	1	1	1	0	0	0	0	0	0	0	1	1	0	0	0	0	0	0	0	1	10	1	1	0
173	29-2054	Respiratory Therapy Technicians	10	0	29	3		48800	10610	2014	4	0	10.7955	9.26955		1	1	0	0	0	0	0	0	0	-2.30259	1	1	1	0	0	0	0	0	0	0	1	1	0	0	0	0	0	0	0	1	10	1	1	0
173	29-2054	Respiratory Therapy Technicians	10	0	29	3		49720	10000	2015	4	0	10.8142	9.21034		1	1	0	0	0	0	0	0	0	-2.30259	1	1	1	0	0	0	0	0	0	0	1	1	0	0	0	0	0	0	0	1	10	1	1	0
173	29-2054	Respiratory Therapy Technicians	10	0	29	3		50520	10600	2016	4	0	10.8301	9.26861		1	1	0	0	0	0	0	0	0	-2.30259	1	1	1	0	0	0	0	0	0	0	1	1	0	0	0	0	0	0	0	1	10	1	1	0
173	29-2054	Respiratory Therapy Technicians	10	0	29	3		50900	9600	2017	4	0	10.8376	9.16952		1	1	0	0	0	0	0	0	0	-2.30259	1	1	1	0	0	0	0	0	0	0	1	1	0	0	0	0	0	0	0	1	10	1	1	0
173	29-2054	Respiratory Therapy Technicians	10	0	29	3		51380	9090	2018	4	0	10.847	9.11493		1	1	0	0	0	0	0	0	0	-2.30259	1	1	1	0	0	0	0	0	0	0	1	1	0	0	0	0	0	0	0	1	10	1	1	0
173	29-2054	Respiratory Therapy Technicians	10	0	29	3		58665	867.5	2019	4	0	10.9796	6.76562		1	1	0	0	0	0	0	0	0	-2.30259	1	1	1	0	0	0	0	0	0	0	1	1	0	0	0	0	0	0	0	1	10	1	1	0
174	19-2012	Physicists	10	1	19	5	1.3	117040	17340	2013	5	71	11.6703	9.76077	0.262364	1	1	1	0	1	0	1	1	1	-2.30259	1	1	1	0	0	0	0	0	0	0	0	0	0	0	0	0	1	1	1	3	30	1	1	1
174	19-2012	Physicists	10	1	19	5	1.3	117300	16790	2014	5	71	11.6725	9.72854	0.262364	1	1	1	0	1	0	1	1	1	-2.30259	1	1	1	0	0	0	0	0	0	0	0	0	0	0	0	0	1	1	1	3	30	1	1	1
174	19-2012	Physicists	10	1	19	5	1.3	118500	15650	2015	5	71	11.6827	9.65823	0.262364	1	1	1	0	1	0	1	1	1	-2.30259	1	1	1	0	0	0	0	0	0	0	0	0	0	0	0	0	1	1	1	3	30	1	1	1
174	19-2012	Physicists	10	1	19	5	1.3	121770	16680	2016	5	71	11.7099	9.72197	0.262364	1	1	1	0	1	0	1	1	1	-2.30259	1	1	1	0	0	0	0	0	0	0	0	0	0	0	0	0	1	1	1	3	30	1	1	1
174	19-2012	Physicists	10	1	19	5	1.3	123080	16710	2017	5	71	11.7206	9.72376	0.262364	1	1	1	0	1	0	1	1	1	-2.30259	1	1	1	0	0	0	0	0	0	0	0	0	0	0	0	0	1	1	1	3	30	1	1	1
174	19-2012	Physicists	10	1	19	5	1.3	125280	17620	2018	5	71	11.7383	9.77679	0.262364	1	1	1	0	1	0	1	1	1	-2.30259	1	1	1	0	0	0	0	0	0	0	0	0	0	0	0	0	1	1	1	3	30	1	1	1
174	19-2012	Physicists	10	1	19	5	1.3	58665	867.5	2019	5	71	10.9796	6.76562	0.262364	1	1	1	0	1	0	1	1	1	-2.30259	1	1	1	0	0	0	0	0	0	0	0	0	0	0	0	0	1	1	1	3	30	1	1	1
175	39-5012	Hairdressers; Hairstylists; and Cosmetologists	11	0	39	3	70.6	27530	351960	2013	1	9	10.223	12.7713	4.25703	1	1	1	1	0	1	0	1	0	-2.20727	1	1	1	0	0	0	0	0	0	0	1	1	1	0	0	0	0	0	0	2	22	1	1	0
175	39-5012	Hairdressers; Hairstylists; and Cosmetologists	11	0	39	3	70.6	27940	343140	2014	1	9	10.2378	12.7459	4.25703	1	1	1	1	0	1	0	1	0	-2.20727	1	1	1	0	0	0	0	0	0	0	1	1	1	0	0	0	0	0	0	2	22	1	1	0
175	39-5012	Hairdressers; Hairstylists; and Cosmetologists	11	0	39	3	70.6	28770	348010	2015	1	9	10.2671	12.76	4.25703	1	1	1	1	0	1	0	1	0	-2.20727	1	1	1	0	0	0	0	0	0	0	1	1	1	0	0	0	0	0	0	2	22	1	1	0
175	39-5012	Hairdressers; Hairstylists; and Cosmetologists	11	0	39	3	70.6	29590	352380	2016	1	9	10.2952	12.7725	4.25703	1	1	1	1	0	1	0	1	0	-2.20727	1	1	1	0	0	0	0	0	0	0	1	1	1	0	0	0	0	0	0	2	22	1	1	0
175	39-5012	Hairdressers; Hairstylists; and Cosmetologists	11	0	39	3	70.6	30490	351910	2017	1	9	10.3252	12.7711	4.25703	1	1	1	1	0	1	0	1	0	-2.20727	1	1	1	0	0	0	0	0	0	0	1	1	1	0	0	0	0	0	0	2	22	1	1	0
175	39-5012	Hairdressers; Hairstylists; and Cosmetologists	11	0	39	3	70.6	30190	377210	2018	1	9	10.3153	12.8406	4.25703	1	1	1	1	0	1	0	1	0	-2.20727	1	1	1	0	0	0	0	0	0	0	1	1	1	0	0	0	0	0	0	2	22	1	1	0
175	39-5012	Hairdressers; Hairstylists; and Cosmetologists	11	0	39	3	70.6	58665	867.5	2019	1	9	10.9796	6.76562	4.25703	1	1	1	1	0	1	0	1	0	-2.20727	1	1	1	0	0	0	0	0	0	0	1	1	1	0	0	0	0	0	0	2	22	1	1	0
176	27-3022	Reporters and Correspondents	11	0	27	4		44360	43630	2013	4	0	10.7001	10.6835		1	1	0	0	0	0	0	0	0	-2.20727	1	1	1	0	0	0	0	0	0	0	0	0	0	1	1	0	0	0	0	1	11	1	1	0
176	27-3022	Reporters and Correspondents	11	0	27	4		45800	42280	2014	4	0	10.732	10.6521		1	1	0	0	0	0	0	0	0	-2.20727	1	1	1	0	0	0	0	0	0	0	0	0	0	1	1	0	0	0	0	1	11	1	1	0
176	27-3022	Reporters and Correspondents	11	0	27	4		46560	41050	2015	4	0	10.7485	10.6225		1	1	0	0	0	0	0	0	0	-2.20727	1	1	1	0	0	0	0	0	0	0	0	0	0	1	1	0	0	0	0	1	11	1	1	0
176	27-3022	Reporters and Correspondents	11	0	27	4		49770	40090	2016	4	0	10.8152	10.5989		1	1	0	0	0	0	0	0	0	-2.20727	1	1	1	0	0	0	0	0	0	0	0	0	0	1	1	0	0	0	0	1	11	1	1	0
176	27-3022	Reporters and Correspondents	11	0	27	4		51550	38790	2017	4	0	10.8503	10.5659		1	1	0	0	0	0	0	0	0	-2.20727	1	1	1	0	0	0	0	0	0	0	0	0	0	1	1	0	0	0	0	1	11	1	1	0
176	27-3022	Reporters and Correspondents	11	0	27	4		55530	37140	2018	4	0	10.9247	10.5224		1	1	0	0	0	0	0	0	0	-2.20727	1	1	1	0	0	0	0	0	0	0	0	0	0	1	1	0	0	0	0	1	11	1	1	0
176	27-3022	Reporters and Correspondents	11	0	27	4		58665	867.5	2019	4	0	10.9796	6.76562		1	1	0	0	0	0	0	0	0	-2.20727	1	1	1	0	0	0	0	0	0	0	0	0	0	1	1	0	0	0	0	1	11	1	1	0
177	53-2021	Air Traffic Controllers	11	0	53	3	2	118650	23060	2013	2	20	11.6839	10.0459	0.693147	1	1	1	1	0	1	0	1	0	-2.20727	1	1	1	0	0	0	0	0	0	0	1	1	1	0	0	0	0	0	0	2	22	1	1	0
177	53-2021	Air Traffic Controllers	11	0	53	3	2	118780	22860	2014	2	20	11.685	10.0371	0.693147	1	1	1	1	0	1	0	1	0	-2.20727	1	1	1	0	0	0	0	0	0	0	1	1	1	0	0	0	0	0	0	2	22	1	1	0
177	53-2021	Air Traffic Controllers	11	0	53	3	2	118740	23130	2015	2	20	11.6847	10.0489	0.693147	1	1	1	1	0	1	0	1	0	-2.20727	1	1	1	0	0	0	0	0	0	0	1	1	1	0	0	0	0	0	0	2	22	1	1	0
177	53-2021	Air Traffic Controllers	11	0	53	3	2	118200	23240	2016	2	20	11.6801	10.0536	0.693147	1	1	1	1	0	1	0	1	0	-2.20727	1	1	1	0	0	0	0	0	0	0	1	1	1	0	0	0	0	0	0	2	22	1	1	0
177	53-2021	Air Traffic Controllers	11	0	53	3	2	120260	22790	2017	2	20	11.6974	10.0341	0.693147	1	1	1	1	0	1	0	1	0	-2.20727	1	1	1	0	0	0	0	0	0	0	1	1	1	0	0	0	0	0	0	2	22	1	1	0
177	53-2021	Air Traffic Controllers	11	0	53	3	2	120830	22390	2018	2	20	11.7021	10.0164	0.693147	1	1	1	1	0	1	0	1	0	-2.20727	1	1	1	0	0	0	0	0	0	0	1	1	1	0	0	0	0	0	0	2	22	1	1	0
177	53-2021	Air Traffic Controllers	11	0	53	3	2	58665	867.5	2019	2	20	10.9796	6.76562	0.693147	1	1	1	1	0	1	0	1	0	-2.20727	1	1	1	0	0	0	0	0	0	0	1	1	1	0	0	0	0	0	0	2	22	1	1	0
178	29-2033	Nuclear Medicine Technologists	13	0	29	3	1	71970	20020	2013	5	9	11.184	9.90449	0	1	1	1	1	0	1	0	1	0	-2.04022	1	1	1	0	0	0	0	0	0	0	1	1	1	0	0	0	0	0	0	2	26	1	1	0
178	29-2033	Nuclear Medicine Technologists	13	0	29	3	1	73230	20320	2014	5	9	11.2014	9.91936	0	1	1	1	1	0	1	0	1	0	-2.04022	1	1	1	0	0	0	0	0	0	0	1	1	1	0	0	0	0	0	0	2	26	1	1	0
178	29-2033	Nuclear Medicine Technologists	13	0	29	3	1	74990	19740	2015	5	9	11.2251	9.8904	0	1	1	1	1	0	1	0	1	0	-2.04022	1	1	1	0	0	0	0	0	0	0	1	1	1	0	0	0	0	0	0	2	26	1	1	0
178	29-2033	Nuclear Medicine Technologists	13	0	29	3	1	75960	19650	2016	5	9	11.238	9.88583	0	1	1	1	1	0	1	0	1	0	-2.04022	1	1	1	0	0	0	0	0	0	0	1	1	1	0	0	0	0	0	0	2	26	1	1	0
178	29-2033	Nuclear Medicine Technologists	13	0	29	3	1	77660	18930	2017	5	9	11.2601	9.8485	0	1	1	1	1	0	1	0	1	0	-2.04022	1	1	1	0	0	0	0	0	0	0	1	1	1	0	0	0	0	0	0	2	26	1	1	0
178	29-2033	Nuclear Medicine Technologists	13	0	29	3	1	78870	18810	2018	5	9	11.2756	9.84214	0	1	1	1	1	0	1	0	1	0	-2.04022	1	1	1	0	0	0	0	0	0	0	1	1	1	0	0	0	0	0	0	2	26	1	1	0
178	29-2033	Nuclear Medicine Technologists	13	0	29	3	1	58665	867.5	2019	5	9	10.9796	6.76562	0	1	1	1	1	0	1	0	1	0	-2.04022	1	1	1	0	0	0	0	0	0	0	1	1	1	0	0	0	0	0	0	2	26	1	1	0
179	15-1133	Software Developers; Systems Software	13	0	15	4		104480	373510	2013	4	0	11.5568	12.8307		1	1	0	0	0	0	0	0	0	-2.04022	1	1	1	0	0	0	0	0	0	0	0	0	0	1	1	0	0	0	0	1	13	1	1	0
179	15-1133	Software Developers; Systems Software	13	0	15	4		106050	382400	2014	4	0	11.5717	12.8542		1	1	0	0	0	0	0	0	0	-2.04022	1	1	1	0	0	0	0	0	0	0	0	0	0	1	1	0	0	0	0	1	13	1	1	0
179	15-1133	Software Developers; Systems Software	13	0	15	4		108760	390750	2015	4	0	11.5969	12.8758		1	1	0	0	0	0	0	0	0	-2.04022	1	1	1	0	0	0	0	0	0	0	0	0	0	1	1	0	0	0	0	1	13	1	1	0
179	15-1133	Software Developers; Systems Software	13	0	15	4		110590	409820	2016	4	0	11.6136	12.9235		1	1	0	0	0	0	0	0	0	-2.04022	1	1	1	0	0	0	0	0	0	0	0	0	0	1	1	0	0	0	0	1	13	1	1	0
179	15-1133	Software Developers; Systems Software	13	0	15	4		111780	394590	2017	4	0	11.6243	12.8856		1	1	0	0	0	0	0	0	0	-2.04022	1	1	1	0	0	0	0	0	0	0	0	0	0	1	1	0	0	0	0	1	13	1	1	0
179	15-1133	Software Developers; Systems Software	13	0	15	4		114000	405330	2018	4	0	11.644	12.9125		1	1	0	0	0	0	0	0	0	-2.04022	1	1	1	0	0	0	0	0	0	0	0	0	0	1	1	0	0	0	0	1	13	1	1	0
179	15-1133	Software Developers; Systems Software	13	0	15	4		58665	867.5	2019	4	0	10.9796	6.76562		1	1	0	0	0	0	0	0	0	-2.04022	1	1	1	0	0	0	0	0	0	0	0	0	0	1	1	0	0	0	0	1	13	1	1	0
180	13-1111	Management Analysts	13	0	13	5	87.1	89990	567840	2013	6	216	11.4075	13.2496	4.46706	1	1	1	1	0	1	0	1	0	-2.04022	1	1	1	0	0	0	0	0	0	0	0	0	0	0	0	0	1	1	1	3	39	1	1	0
180	13-1111	Management Analysts	13	0	13	5	87.1	90860	587450	2014	6	216	11.4171	13.2835	4.46706	1	1	1	1	0	1	0	1	0	-2.04022	1	1	1	0	0	0	0	0	0	0	0	0	0	0	0	0	1	1	1	3	39	1	1	0
180	13-1111	Management Analysts	13	0	13	5	87.1	91770	614110	2015	6	216	11.427	13.3279	4.46706	1	1	1	1	0	1	0	1	0	-2.04022	1	1	1	0	0	0	0	0	0	0	0	0	0	0	0	0	1	1	1	3	39	1	1	0
180	13-1111	Management Analysts	13	0	13	5	87.1	91910	637690	2016	6	216	11.4286	13.3656	4.46706	1	1	1	1	0	1	0	1	0	-2.04022	1	1	1	0	0	0	0	0	0	0	0	0	0	0	0	0	1	1	1	3	39	1	1	0
180	13-1111	Management Analysts	13	0	13	5	87.1	93440	659200	2017	6	216	11.4451	13.3988	4.46706	1	1	1	1	0	1	0	1	0	-2.04022	1	1	1	0	0	0	0	0	0	0	0	0	0	0	0	0	1	1	1	3	39	1	1	0
180	13-1111	Management Analysts	13	0	13	5	87.1	94390	684470	2018	6	216	11.4552	13.4364	4.46706	1	1	1	1	0	1	0	1	0	-2.04022	1	1	1	0	0	0	0	0	0	0	0	0	0	0	0	0	1	1	1	3	39	1	1	0
180	13-1111	Management Analysts	13	0	13	5	87.1	58665	867.5	2019	6	216	10.9796	6.76562	4.46706	1	1	1	1	0	1	0	1	0	-2.04022	1	1	1	0	0	0	0	0	0	0	0	0	0	0	0	0	1	1	1	3	39	1	1	0
181	29-2051	Dietetic Technicians	13	0	29	2	2.5	28580	26420	2013	5	28	10.2605	10.1819	0.916291	1	1	1	1	0	1	0	1	0	-2.04022	1	1	1	0	0	0	0	1	1	1	0	0	0	0	0	0	0	0	0	3	39	1	1	0
181	29-2051	Dietetic Technicians	13	0	29	2	2.5	28600	28690	2014	5	28	10.2612	10.2643	0.916291	1	1	1	1	0	1	0	1	0	-2.04022	1	1	1	0	0	0	0	1	1	1	0	0	0	0	0	0	0	0	0	3	39	1	1	0
181	29-2051	Dietetic Technicians	13	0	29	2	2.5	29170	28950	2015	5	28	10.2809	10.2733	0.916291	1	1	1	1	0	1	0	1	0	-2.04022	1	1	1	0	0	0	0	1	1	1	0	0	0	0	0	0	0	0	0	3	39	1	1	0
181	29-2051	Dietetic Technicians	13	0	29	2	2.5	29360	32240	2016	5	28	10.2874	10.381	0.916291	1	1	1	1	0	1	0	1	0	-2.04022	1	1	1	0	0	0	0	1	1	1	0	0	0	0	0	0	0	0	0	3	39	1	1	0
181	29-2051	Dietetic Technicians	13	0	29	2	2.5	29610	33370	2017	5	28	10.2959	10.4154	0.916291	1	1	1	1	0	1	0	1	0	-2.04022	1	1	1	0	0	0	0	1	1	1	0	0	0	0	0	0	0	0	0	3	39	1	1	0
181	29-2051	Dietetic Technicians	13	0	29	2	2.5	30130	33540	2018	5	28	10.3133	10.4205	0.916291	1	1	1	1	0	1	0	1	0	-2.04022	1	1	1	0	0	0	0	1	1	1	0	0	0	0	0	0	0	0	0	3	39	1	1	0
181	29-2051	Dietetic Technicians	13	0	29	2	2.5	58665	867.5	2019	5	28	10.9796	6.76562	0.916291	1	1	1	1	0	1	0	1	0	-2.04022	1	1	1	0	0	0	0	1	1	1	0	0	0	0	0	0	0	0	0	3	39	1	1	0
182	19-3051	Urban and Regional Planners	13	0	19	5	3.7	67920	35940	2013	6	83	11.1261	10.4896	1.30833	1	1	1	1	0	1	0	1	0	-2.04022	1	1	1	0	0	0	0	0	0	0	0	0	0	0	0	0	1	1	1	3	39	1	1	0
182	19-3051	Urban and Regional Planners	13	0	19	5	3.7	69010	35820	2014	6	83	11.142	10.4863	1.30833	1	1	1	1	0	1	0	1	0	-2.04022	1	1	1	0	0	0	0	0	0	0	0	0	0	0	0	0	1	1	1	3	39	1	1	0
182	19-3051	Urban and Regional Planners	13	0	19	5	3.7	70680	35480	2015	6	83	11.1659	10.4767	1.30833	1	1	1	1	0	1	0	1	0	-2.04022	1	1	1	0	0	0	0	0	0	0	0	0	0	0	0	0	1	1	1	3	39	1	1	0
182	19-3051	Urban and Regional Planners	13	0	19	5	3.7	73060	34810	2016	6	83	11.199	10.4577	1.30833	1	1	1	1	0	1	0	1	0	-2.04022	1	1	1	0	0	0	0	0	0	0	0	0	0	0	0	0	1	1	1	3	39	1	1	0
182	19-3051	Urban and Regional Planners	13	0	19	5	3.7	74350	35310	2017	6	83	11.2165	10.4719	1.30833	1	1	1	1	0	1	0	1	0	-2.04022	1	1	1	0	0	0	0	0	0	0	0	0	0	0	0	0	1	1	1	3	39	1	1	0
182	19-3051	Urban and Regional Planners	13	0	19	5	3.7	76240	37840	2018	6	83	11.2416	10.5411	1.30833	1	1	1	1	0	1	0	1	0	-2.04022	1	1	1	0	0	0	0	0	0	0	0	0	0	0	0	0	1	1	1	3	39	1	1	0
182	19-3051	Urban and Regional Planners	13	0	19	5	3.7	58665	867.5	2019	6	83	10.9796	6.76562	1.30833	1	1	1	1	0	1	0	1	0	-2.04022	1	1	1	0	0	0	0	0	0	0	0	0	0	0	0	0	1	1	1	3	39	1	1	0
183	21-1093	Social and Human Service Assistants	13	0	21	4	56.5	31280	355500	2013	6	13	10.3507	12.7813	4.03424	1	1	1	1	0	1	0	1	0	-2.04022	1	1	1	0	0	0	0	0	0	0	0	0	0	1	1	1	0	0	0	2	26	1	1	0
183	21-1093	Social and Human Service Assistants	13	0	21	4	56.5	31860	354800	2014	6	13	10.3691	12.7793	4.03424	1	1	1	1	0	1	0	1	0	-2.04022	1	1	1	0	0	0	0	0	0	0	0	0	0	1	1	1	0	0	0	2	26	1	1	0
183	21-1093	Social and Human Service Assistants	13	0	21	4	56.5	33190	359350	2015	6	13	10.41	12.7921	4.03424	1	1	1	1	0	1	0	1	0	-2.04022	1	1	1	0	0	0	0	0	0	0	0	0	0	1	1	1	0	0	0	2	26	1	1	0
183	21-1093	Social and Human Service Assistants	13	0	21	4	56.5	34120	360650	2016	6	13	10.4376	12.7957	4.03424	1	1	1	1	0	1	0	1	0	-2.04022	1	1	1	0	0	0	0	0	0	0	0	0	0	1	1	1	0	0	0	2	26	1	1	0
183	21-1093	Social and Human Service Assistants	13	0	21	4	56.5	35460	384080	2017	6	13	10.4762	12.8586	4.03424	1	1	1	1	0	1	0	1	0	-2.04022	1	1	1	0	0	0	0	0	0	0	0	0	0	1	1	1	0	0	0	2	26	1	1	0
183	21-1093	Social and Human Service Assistants	13	0	21	4	56.5	35830	392300	2018	6	13	10.4865	12.8798	4.03424	1	1	1	1	0	1	0	1	0	-2.04022	1	1	1	0	0	0	0	0	0	0	0	0	0	1	1	1	0	0	0	2	26	1	1	0
183	21-1093	Social and Human Service Assistants	13	0	21	4	56.5	58665	867.5	2019	6	13	10.9796	6.76562	4.03424	1	1	1	1	0	1	0	1	0	-2.04022	1	1	1	0	0	0	0	0	0	0	0	0	0	1	1	1	0	0	0	2	26	1	1	0
184	25-3021	Self-Enrichment Education Teachers	13	0	25	3	46.5	40680	187180	2013	6	23	10.6135	12.1398	3.83945	1	1	1	1	0	1	0	1	0	-2.04022	1	1	1	0	0	0	0	0	0	0	1	1	1	0	0	0	0	0	0	2	26	1	1	0
184	25-3021	Self-Enrichment Education Teachers	13	0	25	3	46.5	41020	202360	2014	6	23	10.6218	12.2178	3.83945	1	1	1	1	0	1	0	1	0	-2.04022	1	1	1	0	0	0	0	0	0	0	1	1	1	0	0	0	0	0	0	2	26	1	1	0
184	25-3021	Self-Enrichment Education Teachers	13	0	25	3	46.5	42350	217530	2015	6	23	10.6537	12.2901	3.83945	1	1	1	1	0	1	0	1	0	-2.04022	1	1	1	0	0	0	0	0	0	0	1	1	1	0	0	0	0	0	0	2	26	1	1	0
184	25-3021	Self-Enrichment Education Teachers	13	0	25	3	46.5	43150	229840	2016	6	23	10.6724	12.3451	3.83945	1	1	1	1	0	1	0	1	0	-2.04022	1	1	1	0	0	0	0	0	0	0	1	1	1	0	0	0	0	0	0	2	26	1	1	0
184	25-3021	Self-Enrichment Education Teachers	13	0	25	3	46.5	44630	238710	2017	6	23	10.7062	12.383	3.83945	1	1	1	1	0	1	0	1	0	-2.04022	1	1	1	0	0	0	0	0	0	0	1	1	1	0	0	0	0	0	0	2	26	1	1	0
184	25-3021	Self-Enrichment Education Teachers	13	0	25	3	46.5	44960	243080	2018	6	23	10.7135	12.4011	3.83945	1	1	1	1	0	1	0	1	0	-2.04022	1	1	1	0	0	0	0	0	0	0	1	1	1	0	0	0	0	0	0	2	26	1	1	0
184	25-3021	Self-Enrichment Education Teachers	13	0	25	3	46.5	58665	867.5	2019	6	23	10.9796	6.76562	3.83945	1	1	1	1	0	1	0	1	0	-2.04022	1	1	1	0	0	0	0	0	0	0	1	1	1	0	0	0	0	0	0	2	26	1	1	0
185	27-4014	Sound Engineering Technicians	13	0	27	3	1.7	56610	13480	2013	5	33	10.9439	9.50896	0.530628	1	1	1	1	0	1	0	1	0	-2.04022	1	1	1	0	0	0	0	0	0	0	1	1	1	0	0	0	0	0	0	3	39	1	1	0
185	27-4014	Sound Engineering Technicians	13	0	27	3	1.7	58670	13750	2014	5	33	10.9797	9.52879	0.530628	1	1	1	1	0	1	0	1	0	-2.04022	1	1	1	0	0	0	0	0	0	0	1	1	1	0	0	0	0	0	0	3	39	1	1	0
185	27-4014	Sound Engineering Technicians	13	0	27	3	1.7	63340	13840	2015	5	33	11.0563	9.53532	0.530628	1	1	1	1	0	1	0	1	0	-2.04022	1	1	1	0	0	0	0	0	0	0	1	1	1	0	0	0	0	0	0	3	39	1	1	0
185	27-4014	Sound Engineering Technicians	13	0	27	3	1.7	65240	15210	2016	5	33	11.0858	9.62971	0.530628	1	1	1	1	0	1	0	1	0	-2.04022	1	1	1	0	0	0	0	0	0	0	1	1	1	0	0	0	0	0	0	3	39	1	1	0
185	27-4014	Sound Engineering Technicians	13	0	27	3	1.7	68180	13370	2017	5	33	11.1299	9.50077	0.530628	1	1	1	1	0	1	0	1	0	-2.04022	1	1	1	0	0	0	0	0	0	0	1	1	1	0	0	0	0	0	0	3	39	1	1	0
185	27-4014	Sound Engineering Technicians	13	0	27	3	1.7	63500	13510	2018	5	33	11.0588	9.51119	0.530628	1	1	1	1	0	1	0	1	0	-2.04022	1	1	1	0	0	0	0	0	0	0	1	1	1	0	0	0	0	0	0	3	39	1	1	0
185	27-4014	Sound Engineering Technicians	13	0	27	3	1.7	58665	867.5	2019	5	33	10.9796	6.76562	0.530628	1	1	1	1	0	1	0	1	0	-2.04022	1	1	1	0	0	0	0	0	0	0	1	1	1	0	0	0	0	0	0	3	39	1	1	0
186	29-1041	Optometrists	14	0	29	5	1.5	111640	32040	2013	4	21	11.623	10.3747	0.405465	1	1	1	1	0	1	0	1	0	-1.96611	1	1	1	0	0	0	0	0	0	0	0	0	0	0	0	0	1	1	1	2	28	1	1	0
186	29-1041	Optometrists	14	0	29	5	1.5	113010	33340	2014	4	21	11.6352	10.4145	0.405465	1	1	1	1	0	1	0	1	0	-1.96611	1	1	1	0	0	0	0	0	0	0	0	0	0	0	0	0	1	1	1	2	28	1	1	0
186	29-1041	Optometrists	14	0	29	5	1.5	115750	35300	2015	4	21	11.6592	10.4716	0.405465	1	1	1	1	0	1	0	1	0	-1.96611	1	1	1	0	0	0	0	0	0	0	0	0	0	0	0	0	1	1	1	2	28	1	1	0
186	29-1041	Optometrists	14	0	29	5	1.5	117580	36430	2016	4	21	11.6749	10.5031	0.405465	1	1	1	1	0	1	0	1	0	-1.96611	1	1	1	0	0	0	0	0	0	0	0	0	0	0	0	0	1	1	1	2	28	1	1	0
186	29-1041	Optometrists	14	0	29	5	1.5	119100	37240	2017	4	21	11.6877	10.5251	0.405465	1	1	1	1	0	1	0	1	0	-1.96611	1	1	1	0	0	0	0	0	0	0	0	0	0	0	0	0	1	1	1	2	28	1	1	0
186	29-1041	Optometrists	14	0	29	5	1.5	119980	37220	2018	4	21	11.6951	10.5246	0.405465	1	1	1	1	0	1	0	1	0	-1.96611	1	1	1	0	0	0	0	0	0	0	0	0	0	0	0	0	1	1	1	2	28	1	1	0
186	29-1041	Optometrists	14	0	29	5	1.5	58665	867.5	2019	4	21	10.9796	6.76562	0.405465	1	1	1	1	0	1	0	1	0	-1.96611	1	1	1	0	0	0	0	0	0	0	0	0	0	0	0	0	1	1	1	2	28	1	1	0
187	17-2151	Mining and Geological Engineers; Including Mining Safety Engineers	14	1	17	4	0.4	96950	7990	2013	4	30	11.482	8.98595	-0.916291	1	1	1	0	1	0	1	1	1	-1.96611	1	1	1	0	0	0	0	0	0	0	0	0	0	1	1	1	0	0	0	3	42	1	1	1
187	17-2151	Mining and Geological Engineers; Including Mining Safety Engineers	14	1	17	4	0.4	100970	8200	2014	4	30	11.5226	9.01189	-0.916291	1	1	1	0	1	0	1	1	1	-1.96611	1	1	1	0	0	0	0	0	0	0	0	0	0	1	1	1	0	0	0	3	42	1	1	1
187	17-2151	Mining and Geological Engineers; Including Mining Safety Engineers	14	1	17	4	0.4	107880	8000	2015	4	30	11.5888	8.9872	-0.916291	1	1	1	0	1	0	1	1	1	-1.96611	1	1	1	0	0	0	0	0	0	0	0	0	0	1	1	1	0	0	0	3	42	1	1	1
187	17-2151	Mining and Geological Engineers; Including Mining Safety Engineers	14	1	17	4	0.4	103010	6940	2016	4	30	11.5426	8.84506	-0.916291	1	1	1	0	1	0	1	1	1	-1.96611	1	1	1	0	0	0	0	0	0	0	0	0	0	1	1	1	0	0	0	3	42	1	1	1
187	17-2151	Mining and Geological Engineers; Including Mining Safety Engineers	14	1	17	4	0.4	103710	6150	2017	4	30	11.5494	8.72421	-0.916291	1	1	1	0	1	0	1	1	1	-1.96611	1	1	1	0	0	0	0	0	0	0	0	0	0	1	1	1	0	0	0	3	42	1	1	1
187	17-2151	Mining and Geological Engineers; Including Mining Safety Engineers	14	1	17	4	0.4	98420	5780	2018	4	30	11.497	8.66216	-0.916291	1	1	1	0	1	0	1	1	1	-1.96611	1	1	1	0	0	0	0	0	0	0	0	0	0	1	1	1	0	0	0	3	42	1	1	1
187	17-2151	Mining and Geological Engineers; Including Mining Safety Engineers	14	1	17	4	0.4	58665	867.5	2019	4	30	10.9796	6.76562	-0.916291	1	1	1	0	1	0	1	1	1	-1.96611	1	1	1	0	0	0	0	0	0	0	0	0	0	1	1	1	0	0	0	3	42	1	1	1
188	29-1071	Physician Assistants	14	0	29	5	11.4	94350	88110	2013	6	42	11.4548	11.3863	2.43361	1	1	1	1	0	1	0	1	0	-1.96611	1	1	1	0	0	0	0	0	0	0	0	0	0	0	0	0	1	1	1	3	42	1	1	0
188	29-1071	Physician Assistants	14	0	29	5	11.4	97280	91670	2014	6	42	11.4853	11.426	2.43361	1	1	1	1	0	1	0	1	0	-1.96611	1	1	1	0	0	0	0	0	0	0	0	0	0	0	0	0	1	1	1	3	42	1	1	0
188	29-1071	Physician Assistants	14	0	29	5	11.4	99270	98470	2015	6	42	11.5056	11.4975	2.43361	1	1	1	1	0	1	0	1	0	-1.96611	1	1	1	0	0	0	0	0	0	0	0	0	0	0	0	0	1	1	1	3	42	1	1	0
188	29-1071	Physician Assistants	14	0	29	5	11.4	102090	104050	2016	6	42	11.5336	11.5526	2.43361	1	1	1	1	0	1	0	1	0	-1.96611	1	1	1	0	0	0	0	0	0	0	0	0	0	0	0	0	1	1	1	3	42	1	1	0
188	29-1071	Physician Assistants	14	0	29	5	11.4	104760	109220	2017	6	42	11.5594	11.6011	2.43361	1	1	1	1	0	1	0	1	0	-1.96611	1	1	1	0	0	0	0	0	0	0	0	0	0	0	0	0	1	1	1	3	42	1	1	0
188	29-1071	Physician Assistants	14	0	29	5	11.4	108430	114710	2018	6	42	11.5939	11.6502	2.43361	1	1	1	1	0	1	0	1	0	-1.96611	1	1	1	0	0	0	0	0	0	0	0	0	0	0	0	0	1	1	1	3	42	1	1	0
188	29-1071	Physician Assistants	14	0	29	5	11.4	58665	867.5	2019	6	42	10.9796	6.76562	2.43361	1	1	1	1	0	1	0	1	0	-1.96611	1	1	1	0	0	0	0	0	0	0	0	0	0	0	0	0	1	1	1	3	42	1	1	0
189	25-2012	Kindergarten Teachers; Except Special Education	15	0	25	4	12.2	52840	157800	2013	4	9	10.875	11.9691	2.50144	1	1	1	1	0	1	0	1	0	-1.89712	1	1	1	0	0	0	0	0	0	0	0	0	0	1	1	1	0	0	0	2	30	1	1	0
189	25-2012	Kindergarten Teachers; Except Special Education	15	0	25	4	12.2	53480	158240	2014	4	9	10.8871	11.9719	2.50144	1	1	1	1	0	1	0	1	0	-1.89712	1	1	1	0	0	0	0	0	0	0	0	0	0	1	1	1	0	0	0	2	30	1	1	0
189	25-2012	Kindergarten Teachers; Except Special Education	15	0	25	4	12.2	54510	158150	2015	4	9	10.9061	11.9713	2.50144	1	1	1	1	0	1	0	1	0	-1.89712	1	1	1	0	0	0	0	0	0	0	0	0	0	1	1	1	0	0	0	2	30	1	1	0
189	25-2012	Kindergarten Teachers; Except Special Education	15	0	25	4	12.2	55460	151290	2016	4	9	10.9234	11.927	2.50144	1	1	1	1	0	1	0	1	0	-1.89712	1	1	1	0	0	0	0	0	0	0	0	0	0	1	1	1	0	0	0	2	30	1	1	0
189	25-2012	Kindergarten Teachers; Except Special Education	15	0	25	4	12.2	57110	140660	2017	4	9	10.9527	11.8541	2.50144	1	1	1	1	0	1	0	1	0	-1.89712	1	1	1	0	0	0	0	0	0	0	0	0	0	1	1	1	0	0	0	2	30	1	1	0
189	25-2012	Kindergarten Teachers; Except Special Education	15	0	25	4	12.2	58370	131160	2018	4	9	10.9746	11.7842	2.50144	1	1	1	1	0	1	0	1	0	-1.89712	1	1	1	0	0	0	0	0	0	0	0	0	0	1	1	1	0	0	0	2	30	1	1	0
189	25-2012	Kindergarten Teachers; Except Special Education	15	0	25	4	12.2	58665	867.5	2019	4	9	10.9796	6.76562	2.50144	1	1	1	1	0	1	0	1	0	-1.89712	1	1	1	0	0	0	0	0	0	0	0	0	0	1	1	1	0	0	0	2	30	1	1	0
190	47-2111	Electricians	15	0	47	3	82.2	53560	542680	2013	6	32	10.8886	13.2043	4.40916	1	1	1	1	0	1	0	1	0	-1.89712	1	1	1	0	0	0	0	0	0	0	1	1	1	0	0	0	0	0	0	3	45	1	1	0
190	47-2111	Electricians	15	0	47	3	82.2	54520	566930	2014	6	32	10.9063	13.248	4.40916	1	1	1	1	0	1	0	1	0	-1.89712	1	1	1	0	0	0	0	0	0	0	1	1	1	0	0	0	0	0	0	3	45	1	1	0
190	47-2111	Electricians	15	0	47	3	82.2	55590	592230	2015	6	32	10.9258	13.2917	4.40916	1	1	1	1	0	1	0	1	0	-1.89712	1	1	1	0	0	0	0	0	0	0	1	1	1	0	0	0	0	0	0	3	45	1	1	0
190	47-2111	Electricians	15	0	47	3	82.2	56650	607120	2016	6	32	10.9446	13.3165	4.40916	1	1	1	1	0	1	0	1	0	-1.89712	1	1	1	0	0	0	0	0	0	0	1	1	1	0	0	0	0	0	0	3	45	1	1	0
190	47-2111	Electricians	15	0	47	3	82.2	57910	631080	2017	6	32	10.9666	13.3552	4.40916	1	1	1	1	0	1	0	1	0	-1.89712	1	1	1	0	0	0	0	0	0	0	1	1	1	0	0	0	0	0	0	3	45	1	1	0
190	47-2111	Electricians	15	0	47	3	82.2	59190	655840	2018	6	32	10.9885	13.3937	4.40916	1	1	1	1	0	1	0	1	0	-1.89712	1	1	1	0	0	0	0	0	0	0	1	1	1	0	0	0	0	0	0	3	45	1	1	0
190	47-2111	Electricians	15	0	47	3	82.2	58665	867.5	2019	6	32	10.9796	6.76562	4.40916	1	1	1	1	0	1	0	1	0	-1.89712	1	1	1	0	0	0	0	0	0	0	1	1	1	0	0	0	0	0	0	3	45	1	1	0
191	17-2171	Petroleum Engineers	16	1	17	4	2.1	149180	34910	2013	4	43	11.9129	10.4605	0.741937	1	1	1	0	1	0	1	1	1	-1.83258	1	1	1	0	0	0	0	0	0	0	0	0	0	1	1	1	0	0	0	3	48	1	1	1
191	17-2171	Petroleum Engineers	16	1	17	4	2.1	147520	33740	2014	4	43	11.9017	10.4264	0.741937	1	1	1	0	1	0	1	1	1	-1.83258	1	1	1	0	0	0	0	0	0	0	0	0	0	1	1	1	0	0	0	3	48	1	1	1
191	17-2171	Petroleum Engineers	16	1	17	4	2.1	149590	34600	2015	4	43	11.9157	10.4516	0.741937	1	1	1	0	1	0	1	1	1	-1.83258	1	1	1	0	0	0	0	0	0	0	0	0	0	1	1	1	0	0	0	3	48	1	1	1
191	17-2171	Petroleum Engineers	16	1	17	4	2.1	147030	32780	2016	4	43	11.8984	10.3976	0.741937	1	1	1	0	1	0	1	1	1	-1.83258	1	1	1	0	0	0	0	0	0	0	0	0	0	1	1	1	0	0	0	3	48	1	1	1
191	17-2171	Petroleum Engineers	16	1	17	4	2.1	154780	32010	2017	4	43	11.9498	10.3738	0.741937	1	1	1	0	1	0	1	1	1	-1.83258	1	1	1	0	0	0	0	0	0	0	0	0	0	1	1	1	0	0	0	3	48	1	1	1
191	17-2171	Petroleum Engineers	16	1	17	4	2.1	156370	32510	2018	4	43	11.96	10.3893	0.741937	1	1	1	0	1	0	1	1	1	-1.83258	1	1	1	0	0	0	0	0	0	0	0	0	0	1	1	1	0	0	0	3	48	1	1	1
191	17-2171	Petroleum Engineers	16	1	17	4	2.1	58665	867.5	2019	4	43	10.9796	6.76562	0.741937	1	1	1	0	1	0	1	1	1	-1.83258	1	1	1	0	0	0	0	0	0	0	0	0	0	1	1	1	0	0	0	3	48	1	1	1
192	43-9031	Desktop Publishers	16	0	43	3	0.8	41130	14360	2013	1	97	10.6245	9.5722	-0.223144	1	1	1	1	0	1	0	1	0	-1.83258	1	1	1	0	0	0	0	0	0	0	1	1	1	0	0	0	0	0	0	3	48	1	1	0
192	43-9031	Desktop Publishers	16	0	43	3	0.8	41960	13310	2014	1	97	10.6445	9.49627	-0.223144	1	1	1	1	0	1	0	1	0	-1.83258	1	1	1	0	0	0	0	0	0	0	1	1	1	0	0	0	0	0	0	3	48	1	1	0
192	43-9031	Desktop Publishers	16	0	43	3	0.8	43900	13240	2015	1	97	10.6897	9.491	-0.223144	1	1	1	1	0	1	0	1	0	-1.83258	1	1	1	0	0	0	0	0	0	0	1	1	1	0	0	0	0	0	0	3	48	1	1	0
192	43-9031	Desktop Publishers	16	0	43	3	0.8	44380	13090	2016	1	97	10.7005	9.4796	-0.223144	1	1	1	1	0	1	0	1	0	-1.83258	1	1	1	0	0	0	0	0	0	0	1	1	1	0	0	0	0	0	0	3	48	1	1	0
192	43-9031	Desktop Publishers	16	0	43	3	0.8	45170	12000	2017	1	97	10.7182	9.39266	-0.223144	1	1	1	1	0	1	0	1	0	-1.83258	1	1	1	0	0	0	0	0	0	0	1	1	1	0	0	0	0	0	0	3	48	1	1	0
192	43-9031	Desktop Publishers	16	0	43	3	0.8	46750	10740	2018	1	97	10.7526	9.28173	-0.223144	1	1	1	1	0	1	0	1	0	-1.83258	1	1	1	0	0	0	0	0	0	0	1	1	1	0	0	0	0	0	0	3	48	1	1	0
192	43-9031	Desktop Publishers	16	0	43	3	0.8	58665	867.5	2019	1	97	10.9796	6.76562	-0.223144	1	1	1	1	0	1	0	1	0	-1.83258	1	1	1	0	0	0	0	0	0	0	1	1	1	0	0	0	0	0	0	3	48	1	1	0
193	11-1021	General and Operations Managers	16	0	11	4	204.4	116090	1973700	2013	5	146	11.6621	14.4954	5.32008	1	1	1	1	0	1	0	1	0	-1.83258	1	1	1	0	0	0	0	0	0	0	0	0	0	1	1	1	0	0	0	3	48	1	1	0
193	11-1021	General and Operations Managers	16	0	11	4	204.4	117200	2049870	2014	5	146	11.6716	14.5333	5.32008	1	1	1	1	0	1	0	1	0	-1.83258	1	1	1	0	0	0	0	0	0	0	0	0	0	1	1	1	0	0	0	3	48	1	1	0
193	11-1021	General and Operations Managers	16	0	11	4	204.4	119460	2145140	2015	5	146	11.6907	14.5787	5.32008	1	1	1	1	0	1	0	1	0	-1.83258	1	1	1	0	0	0	0	0	0	0	0	0	0	1	1	1	0	0	0	3	48	1	1	0
193	11-1021	General and Operations Managers	16	0	11	4	204.4	122090	2188870	2016	5	146	11.7125	14.5989	5.32008	1	1	1	1	0	1	0	1	0	-1.83258	1	1	1	0	0	0	0	0	0	0	0	0	0	1	1	1	0	0	0	3	48	1	1	0
193	11-1021	General and Operations Managers	16	0	11	4	204.4	123460	2212200	2017	5	146	11.7237	14.6095	5.32008	1	1	1	1	0	1	0	1	0	-1.83258	1	1	1	0	0	0	0	0	0	0	0	0	0	1	1	1	0	0	0	3	48	1	1	0
193	11-1021	General and Operations Managers	16	0	11	4	204.4	123880	2289770	2018	5	146	11.7271	14.644	5.32008	1	1	1	1	0	1	0	1	0	-1.83258	1	1	1	0	0	0	0	0	0	0	0	0	0	1	1	1	0	0	0	3	48	1	1	0
193	11-1021	General and Operations Managers	16	0	11	4	204.4	58665	867.5	2019	5	146	10.9796	6.76562	5.32008	1	1	1	1	0	1	0	1	0	-1.83258	1	1	1	0	0	0	0	0	0	0	0	0	0	1	1	1	0	0	0	3	48	1	1	0
194	29-9011	Occupational Health and Safety Specialists	17	0	29	4		69050	62830	2013	4	0	11.1426	11.0482		1	1	0	0	0	0	0	0	0	-1.77196	1	1	1	0	0	0	0	0	0	0	0	0	0	1	1	0	0	0	0	1	17	1	1	0
194	29-9011	Occupational Health and Safety Specialists	17	0	29	4		70470	65130	2014	4	0	11.1629	11.0841		1	1	0	0	0	0	0	0	0	-1.77196	1	1	1	0	0	0	0	0	0	0	0	0	0	1	1	0	0	0	0	1	17	1	1	0
194	29-9011	Occupational Health and Safety Specialists	17	0	29	4		71790	70220	2015	4	0	11.1815	11.1594		1	1	0	0	0	0	0	0	0	-1.77196	1	1	1	0	0	0	0	0	0	0	0	0	0	1	1	0	0	0	0	1	17	1	1	0
194	29-9011	Occupational Health and Safety Specialists	17	0	29	4		72480	76630	2016	4	0	11.1911	11.2467		1	1	0	0	0	0	0	0	0	-1.77196	1	1	1	0	0	0	0	0	0	0	0	0	0	1	1	0	0	0	0	1	17	1	1	0
194	29-9011	Occupational Health and Safety Specialists	17	0	29	4		73600	81330	2017	4	0	11.2064	11.3063		1	1	0	0	0	0	0	0	0	-1.77196	1	1	1	0	0	0	0	0	0	0	0	0	0	1	1	0	0	0	0	1	17	1	1	0
194	29-9011	Occupational Health and Safety Specialists	17	0	29	4		74940	88390	2018	4	0	11.2244	11.3895		1	1	0	0	0	0	0	0	0	-1.77196	1	1	1	0	0	0	0	0	0	0	0	0	0	1	1	0	0	0	0	1	17	1	1	0
194	29-9011	Occupational Health and Safety Specialists	17	0	29	4		58665	867.5	2019	4	0	10.9796	6.76562		1	1	0	0	0	0	0	0	0	-1.77196	1	1	1	0	0	0	0	0	0	0	0	0	0	1	1	0	0	0	0	1	17	1	1	0
195	33-2011	Firefighters	17	0	33	3	24.2	48270	302870	2013	5	15	10.7846	12.6211	3.18635	1	1	1	1	0	1	0	1	0	-1.77196	1	1	1	0	0	0	0	0	0	0	1	1	1	0	0	0	0	0	0	2	34	1	1	0
195	33-2011	Firefighters	17	0	33	3	24.2	48750	308790	2014	5	15	10.7945	12.6404	3.18635	1	1	1	1	0	1	0	1	0	-1.77196	1	1	1	0	0	0	0	0	0	0	1	1	1	0	0	0	0	0	0	2	34	1	1	0
195	33-2011	Firefighters	17	0	33	3	24.2	49330	318790	2015	5	15	10.8063	12.6723	3.18635	1	1	1	1	0	1	0	1	0	-1.77196	1	1	1	0	0	0	0	0	0	0	1	1	1	0	0	0	0	0	0	2	34	1	1	0
195	33-2011	Firefighters	17	0	33	3	24.2	50520	315910	2016	5	15	10.8301	12.6632	3.18635	1	1	1	1	0	1	0	1	0	-1.77196	1	1	1	0	0	0	0	0	0	0	1	1	1	0	0	0	0	0	0	2	34	1	1	0
195	33-2011	Firefighters	17	0	33	3	24.2	51930	319860	2017	5	15	10.8577	12.6756	3.18635	1	1	1	1	0	1	0	1	0	-1.77196	1	1	1	0	0	0	0	0	0	0	1	1	1	0	0	0	0	0	0	2	34	1	1	0
195	33-2011	Firefighters	17	0	33	3	24.2	53240	321570	2018	5	15	10.8826	12.681	3.18635	1	1	1	1	0	1	0	1	0	-1.77196	1	1	1	0	0	0	0	0	0	0	1	1	1	0	0	0	0	0	0	2	34	1	1	0
195	33-2011	Firefighters	17	0	33	3	24.2	58665	867.5	2019	5	15	10.9796	6.76562	3.18635	1	1	1	1	0	1	0	1	0	-1.77196	1	1	1	0	0	0	0	0	0	0	1	1	1	0	0	0	0	0	0	2	34	1	1	0
196	13-2061	Financial Examiners	17	0	13	4	4.9	86980	30680	2013	5	29	11.3734	10.3314	1.58924	1	1	1	1	0	1	0	1	0	-1.77196	1	1	1	0	0	0	0	0	0	0	0	0	0	1	1	1	0	0	0	3	51	1	1	0
196	13-2061	Financial Examiners	17	0	13	4	4.9	86460	36830	2014	5	29	11.3674	10.5141	1.58924	1	1	1	1	0	1	0	1	0	-1.77196	1	1	1	0	0	0	0	0	0	0	0	0	0	1	1	1	0	0	0	3	51	1	1	0
196	13-2061	Financial Examiners	17	0	13	4	4.9	88310	44200	2015	5	29	11.3886	10.6965	1.58924	1	1	1	1	0	1	0	1	0	-1.77196	1	1	1	0	0	0	0	0	0	0	0	0	0	1	1	1	0	0	0	3	51	1	1	0
196	13-2061	Financial Examiners	17	0	13	4	4.9	88940	49750	2016	5	29	11.3957	10.8148	1.58924	1	1	1	1	0	1	0	1	0	-1.77196	1	1	1	0	0	0	0	0	0	0	0	0	0	1	1	1	0	0	0	3	51	1	1	0
196	13-2061	Financial Examiners	17	0	13	4	4.9	91780	52580	2017	5	29	11.4271	10.8701	1.58924	1	1	1	1	0	1	0	1	0	-1.77196	1	1	1	0	0	0	0	0	0	0	0	0	0	1	1	1	0	0	0	3	51	1	1	0
196	13-2061	Financial Examiners	17	0	13	4	4.9	90310	58590	2018	5	29	11.411	10.9783	1.58924	1	1	1	1	0	1	0	1	0	-1.77196	1	1	1	0	0	0	0	0	0	0	0	0	0	1	1	1	0	0	0	3	51	1	1	0
196	13-2061	Financial Examiners	17	0	13	4	4.9	58665	867.5	2019	5	29	10.9796	6.76562	1.58924	1	1	1	1	0	1	0	1	0	-1.77196	1	1	1	0	0	0	0	0	0	0	0	0	0	1	1	1	0	0	0	3	51	1	1	0
197	47-1011	First-Line Supervisors of Construction Trades and Extraction Workers	17	0	47	3	65.5	63860	467130	2013	5	51	11.0644	13.0544	4.18205	1	1	1	1	0	1	0	1	0	-1.77196	1	1	1	0	0	0	0	0	0	0	1	1	1	0	0	0	0	0	0	3	51	1	1	0
197	47-1011	First-Line Supervisors of Construction Trades and Extraction Workers	17	0	47	3	65.5	65150	496370	2014	5	51	11.0844	13.1151	4.18205	1	1	1	1	0	1	0	1	0	-1.77196	1	1	1	0	0	0	0	0	0	0	1	1	1	0	0	0	0	0	0	3	51	1	1	0
197	47-1011	First-Line Supervisors of Construction Trades and Extraction Workers	17	0	47	3	65.5	66820	517560	2015	5	51	11.1098	13.1569	4.18205	1	1	1	1	0	1	0	1	0	-1.77196	1	1	1	0	0	0	0	0	0	0	1	1	1	0	0	0	0	0	0	3	51	1	1	0
197	47-1011	First-Line Supervisors of Construction Trades and Extraction Workers	17	0	47	3	65.5	68040	538220	2016	5	51	11.1279	13.196	4.18205	1	1	1	1	0	1	0	1	0	-1.77196	1	1	1	0	0	0	0	0	0	0	1	1	1	0	0	0	0	0	0	3	51	1	1	0
197	47-1011	First-Line Supervisors of Construction Trades and Extraction Workers	17	0	47	3	65.5	69200	556300	2017	5	51	11.1448	13.2291	4.18205	1	1	1	1	0	1	0	1	0	-1.77196	1	1	1	0	0	0	0	0	0	0	1	1	1	0	0	0	0	0	0	3	51	1	1	0
197	47-1011	First-Line Supervisors of Construction Trades and Extraction Workers	17	0	47	3	65.5	70540	598210	2018	5	51	11.1639	13.3017	4.18205	1	1	1	1	0	1	0	1	0	-1.77196	1	1	1	0	0	0	0	0	0	0	1	1	1	0	0	0	0	0	0	3	51	1	1	0
197	47-1011	First-Line Supervisors of Construction Trades and Extraction Workers	17	0	47	3	65.5	58665	867.5	2019	5	51	10.9796	6.76562	4.18205	1	1	1	1	0	1	0	1	0	-1.77196	1	1	1	0	0	0	0	0	0	0	1	1	1	0	0	0	0	0	0	3	51	1	1	0
198	25-2022	Middle School Teachers; Except Special and Career/Technical Education	17	0	25	4	44.6	56630	621970	2013	4	35	10.9443	13.3406	3.79773	1	1	1	1	0	1	0	1	0	-1.77196	1	1	1	0	0	0	0	0	0	0	0	0	0	1	1	1	0	0	0	3	51	1	1	0
198	25-2022	Middle School Teachers; Except Special and Career/Technical Education	17	0	25	4	44.6	57620	630620	2014	4	35	10.9616	13.3545	3.79773	1	1	1	1	0	1	0	1	0	-1.77196	1	1	1	0	0	0	0	0	0	0	0	0	0	1	1	1	0	0	0	3	51	1	1	0
198	25-2022	Middle School Teachers; Except Special and Career/Technical Education	17	0	25	4	44.6	58760	632760	2015	4	35	10.9812	13.3578	3.79773	1	1	1	1	0	1	0	1	0	-1.77196	1	1	1	0	0	0	0	0	0	0	0	0	0	1	1	1	0	0	0	3	51	1	1	0
198	25-2022	Middle School Teachers; Except Special and Career/Technical Education	17	0	25	4	44.6	59800	626310	2016	4	35	10.9988	13.3476	3.79773	1	1	1	1	0	1	0	1	0	-1.77196	1	1	1	0	0	0	0	0	0	0	0	0	0	1	1	1	0	0	0	3	51	1	1	0
198	25-2022	Middle School Teachers; Except Special and Career/Technical Education	17	0	25	4	44.6	61040	622340	2017	4	35	11.0193	13.3412	3.79773	1	1	1	1	0	1	0	1	0	-1.77196	1	1	1	0	0	0	0	0	0	0	0	0	0	1	1	1	0	0	0	3	51	1	1	0
198	25-2022	Middle School Teachers; Except Special and Career/Technical Education	17	0	25	4	44.6	62030	609970	2018	4	35	11.0354	13.3212	3.79773	1	1	1	1	0	1	0	1	0	-1.77196	1	1	1	0	0	0	0	0	0	0	0	0	0	1	1	1	0	0	0	3	51	1	1	0
198	25-2022	Middle School Teachers; Except Special and Career/Technical Education	17	0	25	4	44.6	58665	867.5	2019	4	35	10.9796	6.76562	3.79773	1	1	1	1	0	1	0	1	0	-1.77196	1	1	1	0	0	0	0	0	0	0	0	0	0	1	1	1	0	0	0	3	51	1	1	0
199	27-3031	Public Relations Specialists	18	0	27	4	27.1	63020	202530	2013	5	71	11.0512	12.2186	3.29953	1	1	1	1	0	1	0	1	0	-1.7148	1	1	1	0	0	0	0	0	0	0	0	0	0	1	1	1	0	0	0	3	54	1	1	0
199	27-3031	Public Relations Specialists	18	0	27	4	27.1	64050	208030	2014	5	71	11.0674	12.2454	3.29953	1	1	1	1	0	1	0	1	0	-1.7148	1	1	1	0	0	0	0	0	0	0	0	0	0	1	1	1	0	0	0	3	54	1	1	0
199	27-3031	Public Relations Specialists	18	0	27	4	27.1	65830	218910	2015	5	71	11.0948	12.2964	3.29953	1	1	1	1	0	1	0	1	0	-1.7148	1	1	1	0	0	0	0	0	0	0	0	0	0	1	1	1	0	0	0	3	54	1	1	0
199	27-3031	Public Relations Specialists	18	0	27	4	27.1	66540	226940	2016	5	71	11.1056	12.3324	3.29953	1	1	1	1	0	1	0	1	0	-1.7148	1	1	1	0	0	0	0	0	0	0	0	0	0	1	1	1	0	0	0	3	54	1	1	0
199	27-3031	Public Relations Specialists	18	0	27	4	27.1	67990	233730	2017	5	71	11.1271	12.3619	3.29953	1	1	1	1	0	1	0	1	0	-1.7148	1	1	1	0	0	0	0	0	0	0	0	0	0	1	1	1	0	0	0	3	54	1	1	0
199	27-3031	Public Relations Specialists	18	0	27	4	27.1	68440	239030	2018	5	71	11.1337	12.3843	3.29953	1	1	1	1	0	1	0	1	0	-1.7148	1	1	1	0	0	0	0	0	0	0	0	0	0	1	1	1	0	0	0	3	54	1	1	0
199	27-3031	Public Relations Specialists	18	0	27	4	27.1	58665	867.5	2019	5	71	10.9796	6.76562	3.29953	1	1	1	1	0	1	0	1	0	-1.7148	1	1	1	0	0	0	0	0	0	0	0	0	0	1	1	1	0	0	0	3	54	1	1	0
200	49-9092	Commercial Divers	18	0	49	3	0.4	54880	3600	2013	5	5	10.9129	8.18869	-0.916291	1	1	1	1	0	1	0	1	0	-1.7148	1	1	1	0	0	0	0	0	0	0	1	1	1	0	0	0	0	0	0	1	18	1	1	0
200	49-9092	Commercial Divers	18	0	49	3	0.4	51070	3620	2014	5	5	10.841	8.19423	-0.916291	1	1	1	1	0	1	0	1	0	-1.7148	1	1	1	0	0	0	0	0	0	0	1	1	1	0	0	0	0	0	0	1	18	1	1	0
200	49-9092	Commercial Divers	18	0	49	3	0.4	54640	3450	2015	5	5	10.9085	8.14613	-0.916291	1	1	1	1	0	1	0	1	0	-1.7148	1	1	1	0	0	0	0	0	0	0	1	1	1	0	0	0	0	0	0	1	18	1	1	0
200	49-9092	Commercial Divers	18	0	49	3	0.4	53990	3370	2016	5	5	10.8966	8.12267	-0.916291	1	1	1	1	0	1	0	1	0	-1.7148	1	1	1	0	0	0	0	0	0	0	1	1	1	0	0	0	0	0	0	1	18	1	1	0
200	49-9092	Commercial Divers	18	0	49	3	0.4	55270	3280	2017	5	5	10.92	8.0956	-0.916291	1	1	1	1	0	1	0	1	0	-1.7148	1	1	1	0	0	0	0	0	0	0	1	1	1	0	0	0	0	0	0	1	18	1	1	0
200	49-9092	Commercial Divers	18	0	49	3	0.4	59470	3380	2018	5	5	10.9932	8.12563	-0.916291	1	1	1	1	0	1	0	1	0	-1.7148	1	1	1	0	0	0	0	0	0	0	1	1	1	0	0	0	0	0	0	1	18	1	1	0
200	49-9092	Commercial Divers	18	0	49	3	0.4	58665	867.5	2019	5	5	10.9796	6.76562	-0.916291	1	1	1	1	0	1	0	1	0	-1.7148	1	1	1	0	0	0	0	0	0	0	1	1	1	0	0	0	0	0	0	1	18	1	1	0
201	49-9095	Manufactured Building and Mobile Home Installers	18	0	49	2	0.1	31210	3510	2013	1	3	10.3485	8.16337	-2.30259	1	1	1	1	0	1	0	1	0	-1.7148	1	1	1	0	0	0	0	1	1	1	0	0	0	0	0	0	0	0	0	1	18	1	1	0
201	49-9095	Manufactured Building and Mobile Home Installers	18	0	49	2	0.1	31930	3280	2014	1	3	10.3713	8.0956	-2.30259	1	1	1	1	0	1	0	1	0	-1.7148	1	1	1	0	0	0	0	1	1	1	0	0	0	0	0	0	0	0	0	1	18	1	1	0
201	49-9095	Manufactured Building and Mobile Home Installers	18	0	49	2	0.1	33150	3650	2015	1	3	10.4088	8.20248	-2.30259	1	1	1	1	0	1	0	1	0	-1.7148	1	1	1	0	0	0	0	1	1	1	0	0	0	0	0	0	0	0	0	1	18	1	1	0
201	49-9095	Manufactured Building and Mobile Home Installers	18	0	49	2	0.1	31030	3200	2016	1	3	10.3427	8.07091	-2.30259	1	1	1	1	0	1	0	1	0	-1.7148	1	1	1	0	0	0	0	1	1	1	0	0	0	0	0	0	0	0	0	1	18	1	1	0
201	49-9095	Manufactured Building and Mobile Home Installers	18	0	49	2	0.1	31810	2750	2017	1	3	10.3675	7.91936	-2.30259	1	1	1	1	0	1	0	1	0	-1.7148	1	1	1	0	0	0	0	1	1	1	0	0	0	0	0	0	0	0	0	1	18	1	1	0
201	49-9095	Manufactured Building and Mobile Home Installers	18	0	49	2	0.1	32910	2920	2018	1	3	10.4015	7.97934	-2.30259	1	1	1	1	0	1	0	1	0	-1.7148	1	1	1	0	0	0	0	1	1	1	0	0	0	0	0	0	0	0	0	1	18	1	1	0
201	49-9095	Manufactured Building and Mobile Home Installers	18	0	49	2	0.1	58665	867.5	2019	1	3	10.9796	6.76562	-2.30259	1	1	1	1	0	1	0	1	0	-1.7148	1	1	1	0	0	0	0	1	1	1	0	0	0	0	0	0	0	0	0	1	18	1	1	0
202	53-2011	Airline Pilots; Copilots; and Flight Engineers	18	0	53	4	8.3	129600	73030	2013	4	23	11.7722	11.1986	2.11626	1	1	1	1	0	1	0	1	0	-1.7148	1	1	1	0	0	0	0	0	0	0	0	0	0	1	1	1	0	0	0	2	36	1	1	0
202	53-2011	Airline Pilots; Copilots; and Flight Engineers	18	0	53	4	8.3	131760	75760	2014	4	23	11.7887	11.2353	2.11626	1	1	1	1	0	1	0	1	0	-1.7148	1	1	1	0	0	0	0	0	0	0	0	0	0	1	1	1	0	0	0	2	36	1	1	0
202	53-2011	Airline Pilots; Copilots; and Flight Engineers	18	0	53	4	8.3	136400	81350	2015	4	23	11.8233	11.3065	2.11626	1	1	1	1	0	1	0	1	0	-1.7148	1	1	1	0	0	0	0	0	0	0	0	0	0	1	1	1	0	0	0	2	36	1	1	0
202	53-2011	Airline Pilots; Copilots; and Flight Engineers	18	0	53	4	8.3	152770	81520	2016	4	23	11.9367	11.3086	2.11626	1	1	1	1	0	1	0	1	0	-1.7148	1	1	1	0	0	0	0	0	0	0	0	0	0	1	1	1	0	0	0	2	36	1	1	0
202	53-2011	Airline Pilots; Copilots; and Flight Engineers	18	0	53	4	8.3	161280	84070	2017	4	23	11.9909	11.3394	2.11626	1	1	1	1	0	1	0	1	0	-1.7148	1	1	1	0	0	0	0	0	0	0	0	0	0	1	1	1	0	0	0	2	36	1	1	0
202	53-2011	Airline Pilots; Copilots; and Flight Engineers	18	0	53	4	8.3	169560	82890	2018	4	23	12.041	11.3253	2.11626	1	1	1	1	0	1	0	1	0	-1.7148	1	1	1	0	0	0	0	0	0	0	0	0	0	1	1	1	0	0	0	2	36	1	1	0
202	53-2011	Airline Pilots; Copilots; and Flight Engineers	18	0	53	4	8.3	58665	867.5	2019	4	23	10.9796	6.76562	2.11626	1	1	1	1	0	1	0	1	0	-1.7148	1	1	1	0	0	0	0	0	0	0	0	0	0	1	1	1	0	0	0	2	36	1	1	0
203	25-3011	Adult Basic and Secondary Education and Literacy Teachers and Instructors	19	0	25	4	5.3	53850	69880	2013	1	19	10.894	11.1545	1.66771	1	1	1	1	0	1	0	1	0	-1.66073	1	1	1	0	0	0	0	0	0	0	0	0	0	1	1	1	0	0	0	2	38	1	1	0
203	25-3011	Adult Basic and Secondary Education and Literacy Teachers and Instructors	19	0	25	4	5.3	52830	65990	2014	1	19	10.8748	11.0973	1.66771	1	1	1	1	0	1	0	1	0	-1.66073	1	1	1	0	0	0	0	0	0	0	0	0	0	1	1	1	0	0	0	2	38	1	1	0
203	25-3011	Adult Basic and Secondary Education and Literacy Teachers and Instructors	19	0	25	4	5.3	54060	65110	2015	1	19	10.8979	11.0838	1.66771	1	1	1	1	0	1	0	1	0	-1.66073	1	1	1	0	0	0	0	0	0	0	0	0	0	1	1	1	0	0	0	2	38	1	1	0
203	25-3011	Adult Basic and Secondary Education and Literacy Teachers and Instructors	19	0	25	4	5.3	55140	58810	2016	1	19	10.9176	10.9821	1.66771	1	1	1	1	0	1	0	1	0	-1.66073	1	1	1	0	0	0	0	0	0	0	0	0	0	1	1	1	0	0	0	2	38	1	1	0
203	25-3011	Adult Basic and Secondary Education and Literacy Teachers and Instructors	19	0	25	4	5.3	56800	60670	2017	1	19	10.9473	11.0132	1.66771	1	1	1	1	0	1	0	1	0	-1.66073	1	1	1	0	0	0	0	0	0	0	0	0	0	1	1	1	0	0	0	2	38	1	1	0
203	25-3011	Adult Basic and Secondary Education and Literacy Teachers and Instructors	19	0	25	4	5.3	58110	57750	2018	1	19	10.9701	10.9639	1.66771	1	1	1	1	0	1	0	1	0	-1.66073	1	1	1	0	0	0	0	0	0	0	0	0	0	1	1	1	0	0	0	2	38	1	1	0
203	25-3011	Adult Basic and Secondary Education and Literacy Teachers and Instructors	19	0	25	4	5.3	58665	867.5	2019	1	19	10.9796	6.76562	1.66771	1	1	1	1	0	1	0	1	0	-1.66073	1	1	1	0	0	0	0	0	0	0	0	0	0	1	1	1	0	0	0	2	38	1	1	0
204	19-1041	Epidemiologists	20	1	19	5	0.6	73040	5350	2013	5	41	11.1988	8.58485	-0.510826	1	1	1	0	1	0	1	1	1	-1.60944	1	1	1	0	0	0	0	0	0	0	0	0	0	0	0	0	1	1	1	3	60	1	1	1
204	19-1041	Epidemiologists	20	1	19	5	0.6	74120	5420	2014	5	41	11.2134	8.59785	-0.510826	1	1	1	0	1	0	1	1	1	-1.60944	1	1	1	0	0	0	0	0	0	0	0	0	0	0	0	0	1	1	1	3	60	1	1	1
204	19-1041	Epidemiologists	20	1	19	5	0.6	76900	5460	2015	5	41	11.2503	8.6052	-0.510826	1	1	1	0	1	0	1	1	1	-1.60944	1	1	1	0	0	0	0	0	0	0	0	0	0	0	0	0	1	1	1	3	60	1	1	1
204	19-1041	Epidemiologists	20	1	19	5	0.6	77720	5690	2016	5	41	11.2609	8.64647	-0.510826	1	1	1	0	1	0	1	1	1	-1.60944	1	1	1	0	0	0	0	0	0	0	0	0	0	0	0	0	1	1	1	3	60	1	1	1
204	19-1041	Epidemiologists	20	1	19	5	0.6	76230	6870	2017	5	41	11.2415	8.83492	-0.510826	1	1	1	0	1	0	1	1	1	-1.60944	1	1	1	0	0	0	0	0	0	0	0	0	0	0	0	0	1	1	1	3	60	1	1	1
204	19-1041	Epidemiologists	20	1	19	5	0.6	75690	7060	2018	5	41	11.2344	8.8622	-0.510826	1	1	1	0	1	0	1	1	1	-1.60944	1	1	1	0	0	0	0	0	0	0	0	0	0	0	0	0	1	1	1	3	60	1	1	1
204	19-1041	Epidemiologists	20	1	19	5	0.6	58665	867.5	2019	5	41	10.9796	6.76562	-0.510826	1	1	1	0	1	0	1	1	1	-1.60944	1	1	1	0	0	0	0	0	0	0	0	0	0	0	0	0	1	1	1	3	60	1	1	1
205	39-4031	Funeral Service Managers; Directors; Morticians; and Undertakers	20	0	39	3	2.7	51720	24280	2013	4	11	10.8536	10.0974	0.993252	1	1	1	1	0	1	0	1	0	-1.60944	1	1	1	0	0	0	0	0	0	0	1	1	1	0	0	0	0	0	0	2	40	1	1	0
205	39-4031	Funeral Service Managers; Directors; Morticians; and Undertakers	20	0	39	3	2.7	52130	25160	2014	4	11	10.8615	10.133	0.993252	1	1	1	1	0	1	0	1	0	-1.60944	1	1	1	0	0	0	0	0	0	0	1	1	1	0	0	0	0	0	0	2	40	1	1	0
205	39-4031	Funeral Service Managers; Directors; Morticians; and Undertakers	20	0	39	3	2.7	52990	25470	2015	4	11	10.8779	10.1453	0.993252	1	1	1	1	0	1	0	1	0	-1.60944	1	1	1	0	0	0	0	0	0	0	1	1	1	0	0	0	0	0	0	2	40	1	1	0
205	39-4031	Funeral Service Managers; Directors; Morticians; and Undertakers	20	0	39	3	2.7	54700	25850	2016	4	11	10.9096	10.1601	0.993252	1	1	1	1	0	1	0	1	0	-1.60944	1	1	1	0	0	0	0	0	0	0	1	1	1	0	0	0	0	0	0	2	40	1	1	0
205	39-4031	Funeral Service Managers; Directors; Morticians; and Undertakers	20	0	39	3	2.7	56300	25460	2017	4	11	10.9384	10.1449	0.993252	1	1	1	1	0	1	0	1	0	-1.60944	1	1	1	0	0	0	0	0	0	0	1	1	1	0	0	0	0	0	0	2	40	1	1	0
205	39-4031	Funeral Service Managers; Directors; Morticians; and Undertakers	20	0	39	3	2.7	57620	25740	2018	4	11	10.9616	10.1558	0.993252	1	1	1	1	0	1	0	1	0	-1.60944	1	1	1	0	0	0	0	0	0	0	1	1	1	0	0	0	0	0	0	2	40	1	1	0
205	39-4031	Funeral Service Managers; Directors; Morticians; and Undertakers	20	0	39	3	2.7	58665	867.5	2019	4	11	10.9796	6.76562	0.993252	1	1	1	1	0	1	0	1	0	-1.60944	1	1	1	0	0	0	0	0	0	0	1	1	1	0	0	0	0	0	0	2	40	1	1	0
206	15-1122	Information Security Analysts	21	0	15	4		91210	78020	2013	4	0	11.4209	11.2647		1	1	0	0	0	0	0	0	0	-1.56065	1	1	1	0	0	0	0	0	0	0	0	0	0	1	1	0	0	0	0	1	21	1	1	0
206	15-1122	Information Security Analysts	21	0	15	4		91600	80180	2014	4	0	11.4252	11.292		1	1	0	0	0	0	0	0	0	-1.56065	1	1	1	0	0	0	0	0	0	0	0	0	0	1	1	0	0	0	0	1	21	1	1	0
206	15-1122	Information Security Analysts	21	0	15	4		93250	88880	2015	4	0	11.443	11.395		1	1	0	0	0	0	0	0	0	-1.56065	1	1	1	0	0	0	0	0	0	0	0	0	0	1	1	0	0	0	0	1	21	1	1	0
206	15-1122	Information Security Analysts	21	0	15	4		96040	96870	2016	4	0	11.4725	11.4811		1	1	0	0	0	0	0	0	0	-1.56065	1	1	1	0	0	0	0	0	0	0	0	0	0	1	1	0	0	0	0	1	21	1	1	0
206	15-1122	Information Security Analysts	21	0	15	4		99690	105250	2017	4	0	11.5098	11.5641		1	1	0	0	0	0	0	0	0	-1.56065	1	1	1	0	0	0	0	0	0	0	0	0	0	1	1	0	0	0	0	1	21	1	1	0
206	15-1122	Information Security Analysts	21	0	15	4		102470	108060	2018	4	0	11.5373	11.5904		1	1	0	0	0	0	0	0	0	-1.56065	1	1	1	0	0	0	0	0	0	0	0	0	0	1	1	0	0	0	0	1	21	1	1	0
206	15-1122	Information Security Analysts	21	0	15	4		58665	867.5	2019	4	0	10.9796	6.76562		1	1	0	0	0	0	0	0	0	-1.56065	1	1	1	0	0	0	0	0	0	0	0	0	0	1	1	0	0	0	0	1	21	1	1	0
207	15-1134	Web Developers	21	0	15	3		67540	112820	2013	4	0	11.1205	11.6335		1	1	0	0	0	0	0	0	0	-1.56065	1	1	1	0	0	0	0	0	0	0	1	1	0	0	0	0	0	0	0	1	21	1	1	0
207	15-1134	Web Developers	21	0	15	3		68670	121020	2014	4	0	11.1371	11.7037		1	1	0	0	0	0	0	0	0	-1.56065	1	1	1	0	0	0	0	0	0	0	1	1	0	0	0	0	0	0	0	1	21	1	1	0
207	15-1134	Web Developers	21	0	15	3		70660	127070	2015	4	0	11.1656	11.7525		1	1	0	0	0	0	0	0	0	-1.56065	1	1	1	0	0	0	0	0	0	0	1	1	0	0	0	0	0	0	0	1	21	1	1	0
207	15-1134	Web Developers	21	0	15	3		72150	129540	2016	4	0	11.1865	11.7717		1	1	0	0	0	0	0	0	0	-1.56065	1	1	1	0	0	0	0	0	0	0	1	1	0	0	0	0	0	0	0	1	21	1	1	0
207	15-1134	Web Developers	21	0	15	3		74110	125890	2017	4	0	11.2133	11.7432		1	1	0	0	0	0	0	0	0	-1.56065	1	1	1	0	0	0	0	0	0	0	1	1	0	0	0	0	0	0	0	1	21	1	1	0
207	15-1134	Web Developers	21	0	15	3		75580	127300	2018	4	0	11.2329	11.7543		1	1	0	0	0	0	0	0	0	-1.56065	1	1	1	0	0	0	0	0	0	0	1	1	0	0	0	0	0	0	0	1	21	1	1	0
207	15-1134	Web Developers	21	0	15	3		58665	867.5	2019	4	0	10.9796	6.76562		1	1	0	0	0	0	0	0	0	-1.56065	1	1	1	0	0	0	0	0	0	0	1	1	0	0	0	0	0	0	0	1	21	1	1	0
208	15-1143	Computer Network Architects	21	0	15	4		97700	141270	2013	4	0	11.4897	11.8584		1	1	0	0	0	0	0	0	0	-1.56065	1	1	1	0	0	0	0	0	0	0	0	0	0	1	1	0	0	0	0	1	21	1	1	0
208	15-1143	Computer Network Architects	21	0	15	4		100710	140080	2014	4	0	11.52	11.85		1	1	0	0	0	0	0	0	0	-1.56065	1	1	1	0	0	0	0	0	0	0	0	0	0	1	1	0	0	0	0	1	21	1	1	0
208	15-1143	Computer Network Architects	21	0	15	4		103100	146600	2015	4	0	11.5435	11.8955		1	1	0	0	0	0	0	0	0	-1.56065	1	1	1	0	0	0	0	0	0	0	0	0	0	1	1	0	0	0	0	1	21	1	1	0
208	15-1143	Computer Network Architects	21	0	15	4		104240	157070	2016	4	0	11.5545	11.9644		1	1	0	0	0	0	0	0	0	-1.56065	1	1	1	0	0	0	0	0	0	0	0	0	0	1	1	0	0	0	0	1	21	1	1	0
208	15-1143	Computer Network Architects	21	0	15	4		107870	157830	2017	4	0	11.5887	11.9693		1	1	0	0	0	0	0	0	0	-1.56065	1	1	1	0	0	0	0	0	0	0	0	0	0	1	1	0	0	0	0	1	21	1	1	0
208	15-1143	Computer Network Architects	21	0	15	4		111130	152670	2018	4	0	11.6185	11.936		1	1	0	0	0	0	0	0	0	-1.56065	1	1	1	0	0	0	0	0	0	0	0	0	0	1	1	0	0	0	0	1	21	1	1	0
208	15-1143	Computer Network Architects	21	0	15	4		58665	867.5	2019	4	0	10.9796	6.76562		1	1	0	0	0	0	0	0	0	-1.56065	1	1	1	0	0	0	0	0	0	0	0	0	0	1	1	0	0	0	0	1	21	1	1	0
209	15-2011	Actuaries	21	1	15	4	2	107740	20080	2013	6	44	11.5875	9.90748	0.693147	1	1	1	0	1	0	1	1	1	-1.56065	1	1	1	0	0	0	0	0	0	0	0	0	0	1	1	1	0	0	0	3	63	1	1	1
209	15-2011	Actuaries	21	1	15	4	2	110090	21490	2014	6	44	11.6091	9.97534	0.693147	1	1	1	0	1	0	1	1	1	-1.56065	1	1	1	0	0	0	0	0	0	0	0	0	0	1	1	1	0	0	0	3	63	1	1	1
209	15-2011	Actuaries	21	1	15	4	2	110560	19770	2015	6	44	11.6133	9.89192	0.693147	1	1	1	0	1	0	1	1	1	-1.56065	1	1	1	0	0	0	0	0	0	0	0	0	0	1	1	1	0	0	0	3	63	1	1	1
209	15-2011	Actuaries	21	1	15	4	2	114120	19940	2016	6	44	11.645	9.90048	0.693147	1	1	1	0	1	0	1	1	1	-1.56065	1	1	1	0	0	0	0	0	0	0	0	0	0	1	1	1	0	0	0	3	63	1	1	1
209	15-2011	Actuaries	21	1	15	4	2	114850	19210	2017	6	44	11.6514	9.86319	0.693147	1	1	1	0	1	0	1	1	1	-1.56065	1	1	1	0	0	0	0	0	0	0	0	0	0	1	1	1	0	0	0	3	63	1	1	1
209	15-2011	Actuaries	21	1	15	4	2	116250	20760	2018	6	44	11.6635	9.94078	0.693147	1	1	1	0	1	0	1	1	1	-1.56065	1	1	1	0	0	0	0	0	0	0	0	0	0	1	1	1	0	0	0	3	63	1	1	1
209	15-2011	Actuaries	21	1	15	4	2	58665	867.5	2019	6	44	10.9796	6.76562	0.693147	1	1	1	0	1	0	1	1	1	-1.56065	1	1	1	0	0	0	0	0	0	0	0	0	0	1	1	1	0	0	0	3	63	1	1	1
210	33-9011	Animal Control Workers	21	0	33	2	1.4	33870	13590	2013	5	21	10.4303	9.51709	0.336472	1	1	1	1	0	1	0	1	0	-1.56065	1	1	1	0	0	0	0	1	1	1	0	0	0	0	0	0	0	0	0	2	42	1	1	0
210	33-9011	Animal Control Workers	21	0	33	2	1.4	34370	13450	2014	5	21	10.4449	9.50673	0.336472	1	1	1	1	0	1	0	1	0	-1.56065	1	1	1	0	0	0	0	1	1	1	0	0	0	0	0	0	0	0	0	2	42	1	1	0
210	33-9011	Animal Control Workers	21	0	33	2	1.4	35330	13180	2015	5	21	10.4725	9.48646	0.336472	1	1	1	1	0	1	0	1	0	-1.56065	1	1	1	0	0	0	0	1	1	1	0	0	0	0	0	0	0	0	0	2	42	1	1	0
210	33-9011	Animal Control Workers	21	0	33	2	1.4	36600	12970	2016	5	21	10.5078	9.47039	0.336472	1	1	1	1	0	1	0	1	0	-1.56065	1	1	1	0	0	0	0	1	1	1	0	0	0	0	0	0	0	0	0	2	42	1	1	0
210	33-9011	Animal Control Workers	21	0	33	2	1.4	37580	12700	2017	5	21	10.5342	9.44936	0.336472	1	1	1	1	0	1	0	1	0	-1.56065	1	1	1	0	0	0	0	1	1	1	0	0	0	0	0	0	0	0	0	2	42	1	1	0
210	33-9011	Animal Control Workers	21	0	33	2	1.4	38490	12080	2018	5	21	10.5582	9.39931	0.336472	1	1	1	1	0	1	0	1	0	-1.56065	1	1	1	0	0	0	0	1	1	1	0	0	0	0	0	0	0	0	0	2	42	1	1	0
210	33-9011	Animal Control Workers	21	0	33	2	1.4	58665	867.5	2019	5	21	10.9796	6.76562	0.336472	1	1	1	1	0	1	0	1	0	-1.56065	1	1	1	0	0	0	0	1	1	1	0	0	0	0	0	0	0	0	0	2	42	1	1	0
211	39-6012	Concierges	21	0	39	3	6	29930	30190	2013	5	13	10.3066	10.3153	1.79176	1	1	1	1	0	1	0	1	0	-1.56065	1	1	1	0	0	0	0	0	0	0	1	1	1	0	0	0	0	0	0	2	42	1	1	0
211	39-6012	Concierges	21	0	39	3	6	30300	31050	2014	5	13	10.3189	10.3434	1.79176	1	1	1	1	0	1	0	1	0	-1.56065	1	1	1	0	0	0	0	0	0	0	1	1	1	0	0	0	0	0	0	2	42	1	1	0
211	39-6012	Concierges	21	0	39	3	6	30870	31430	2015	5	13	10.3375	10.3555	1.79176	1	1	1	1	0	1	0	1	0	-1.56065	1	1	1	0	0	0	0	0	0	0	1	1	1	0	0	0	0	0	0	2	42	1	1	0
211	39-6012	Concierges	21	0	39	3	6	31440	32020	2016	5	13	10.3558	10.3741	1.79176	1	1	1	1	0	1	0	1	0	-1.56065	1	1	1	0	0	0	0	0	0	0	1	1	1	0	0	0	0	0	0	2	42	1	1	0
211	39-6012	Concierges	21	0	39	3	6	32700	35750	2017	5	13	10.3951	10.4843	1.79176	1	1	1	1	0	1	0	1	0	-1.56065	1	1	1	0	0	0	0	0	0	0	1	1	1	0	0	0	0	0	0	2	42	1	1	0
211	39-6012	Concierges	21	0	39	3	6	33550	37490	2018	5	13	10.4208	10.5318	1.79176	1	1	1	1	0	1	0	1	0	-1.56065	1	1	1	0	0	0	0	0	0	0	1	1	1	0	0	0	0	0	0	2	42	1	1	0
211	39-6012	Concierges	21	0	39	3	6	58665	867.5	2019	5	13	10.9796	6.76562	1.79176	1	1	1	1	0	1	0	1	0	-1.56065	1	1	1	0	0	0	0	0	0	0	1	1	1	0	0	0	0	0	0	2	42	1	1	0
212	15-1100	Computer Occupations; All Other	22	0	15	3		81860	3573120	2013	4	0	11.3128	15.089		1	1	0	0	0	0	0	0	0	-1.51413	1	1	1	0	0	0	0	0	0	0	1	1	0	0	0	0	0	0	0	1	22	1	1	0
212	15-1100	Computer Occupations; All Other	22	0	15	3		83840	3692980	2014	4	0	11.3367	15.1219		1	1	0	0	0	0	0	0	0	-1.51413	1	1	1	0	0	0	0	0	0	0	1	1	0	0	0	0	0	0	0	1	22	1	1	0
212	15-1100	Computer Occupations; All Other	22	0	15	3		86090	3853860	2015	4	0	11.3631	15.1646		1	1	0	0	0	0	0	0	0	-1.51413	1	1	1	0	0	0	0	0	0	0	1	1	0	0	0	0	0	0	0	1	22	1	1	0
212	15-1100	Computer Occupations; All Other	22	0	15	3		87870	3997370	2016	4	0	11.3836	15.2011		1	1	0	0	0	0	0	0	0	-1.51413	1	1	1	0	0	0	0	0	0	0	1	1	0	0	0	0	0	0	0	1	22	1	1	0
212	15-1100	Computer Occupations; All Other	22	0	15	3		89780	4094930	2017	4	0	11.4051	15.2253		1	1	0	0	0	0	0	0	0	-1.51413	1	1	1	0	0	0	0	0	0	0	1	1	0	0	0	0	0	0	0	1	22	1	1	0
212	15-1100	Computer Occupations; All Other	22	0	15	3		91480	4214820	2018	4	0	11.4239	15.2541		1	1	0	0	0	0	0	0	0	-1.51413	1	1	1	0	0	0	0	0	0	0	1	1	0	0	0	0	0	0	0	1	22	1	1	0
212	15-1100	Computer Occupations; All Other	22	0	15	3		58665	867.5	2019	4	0	10.9796	6.76562		1	1	0	0	0	0	0	0	0	-1.51413	1	1	1	0	0	0	0	0	0	0	1	1	0	0	0	0	0	0	0	1	22	1	1	0
213	15-2041	Statisticians	22	1	15	5	4.9	83310	24950	2013	6	113	11.3303	10.1246	1.58924	1	1	1	0	1	0	1	1	1	-1.51413	1	1	1	0	0	0	0	0	0	0	0	0	0	0	0	0	1	1	1	3	66	1	1	1
213	15-2041	Statisticians	22	1	15	5	4.9	84010	26970	2014	6	113	11.3387	10.2025	1.58924	1	1	1	0	1	0	1	1	1	-1.51413	1	1	1	0	0	0	0	0	0	0	0	0	0	0	0	0	1	1	1	3	66	1	1	1
213	15-2041	Statisticians	22	1	15	5	4.9	84440	29870	2015	6	113	11.3438	10.3046	1.58924	1	1	1	0	1	0	1	1	1	-1.51413	1	1	1	0	0	0	0	0	0	0	0	0	0	0	0	0	1	1	1	3	66	1	1	1
213	15-2041	Statisticians	22	1	15	5	4.9	85160	33440	2016	6	113	11.3523	10.4175	1.58924	1	1	1	0	1	0	1	1	1	-1.51413	1	1	1	0	0	0	0	0	0	0	0	0	0	0	0	0	1	1	1	3	66	1	1	1
213	15-2041	Statisticians	22	1	15	5	4.9	88980	36540	2017	6	113	11.3962	10.5062	1.58924	1	1	1	0	1	0	1	1	1	-1.51413	1	1	1	0	0	0	0	0	0	0	0	0	0	0	0	0	1	1	1	3	66	1	1	1
213	15-2041	Statisticians	22	1	15	5	4.9	92600	39920	2018	6	113	11.436	10.5946	1.58924	1	1	1	0	1	0	1	1	1	-1.51413	1	1	1	0	0	0	0	0	0	0	0	0	0	0	0	0	1	1	1	3	66	1	1	1
213	15-2041	Statisticians	22	1	15	5	4.9	58665	867.5	2019	6	113	10.9796	6.76562	1.58924	1	1	1	0	1	0	1	1	1	-1.51413	1	1	1	0	0	0	0	0	0	0	0	0	0	0	0	0	1	1	1	3	66	1	1	1
214	17-2061	Computer Hardware Engineers	22	1	17	4	4.9	106930	77670	2013	2	112	11.5799	11.2602	1.58924	1	1	1	0	1	0	1	1	1	-1.51413	1	1	1	0	0	0	0	0	0	0	0	0	0	1	1	1	0	0	0	3	66	1	1	1
214	17-2061	Computer Hardware Engineers	22	1	17	4	4.9	110650	76360	2014	2	112	11.6141	11.2432	1.58924	1	1	1	0	1	0	1	1	1	-1.51413	1	1	1	0	0	0	0	0	0	0	0	0	0	1	1	1	0	0	0	3	66	1	1	1
214	17-2061	Computer Hardware Engineers	22	1	17	4	4.9	114970	75870	2015	2	112	11.6524	11.2368	1.58924	1	1	1	0	1	0	1	1	1	-1.51413	1	1	1	0	0	0	0	0	0	0	0	0	0	1	1	1	0	0	0	3	66	1	1	1
214	17-2061	Computer Hardware Engineers	22	1	17	4	4.9	118700	72950	2016	2	112	11.6844	11.1975	1.58924	1	1	1	0	1	0	1	1	1	-1.51413	1	1	1	0	0	0	0	0	0	0	0	0	0	1	1	1	0	0	0	3	66	1	1	1
214	17-2061	Computer Hardware Engineers	22	1	17	4	4.9	119650	66770	2017	2	112	11.6923	11.109	1.58924	1	1	1	0	1	0	1	1	1	-1.51413	1	1	1	0	0	0	0	0	0	0	0	0	0	1	1	1	0	0	0	3	66	1	1	1
214	17-2061	Computer Hardware Engineers	22	1	17	4	4.9	117840	60750	2018	2	112	11.6771	11.0145	1.58924	1	1	1	0	1	0	1	1	1	-1.51413	1	1	1	0	0	0	0	0	0	0	0	0	0	1	1	1	0	0	0	3	66	1	1	1
214	17-2061	Computer Hardware Engineers	22	1	17	4	4.9	58665	867.5	2019	2	112	10.9796	6.76562	1.58924	1	1	1	0	1	0	1	1	1	-1.51413	1	1	1	0	0	0	0	0	0	0	0	0	0	1	1	1	0	0	0	3	66	1	1	1
215	19-3022	Survey Researchers	23	0	19	5	1.1	53210	17370	2013	1	95	10.882	9.7625	0.0953102	1	1	1	1	0	1	0	1	0	-1.46968	1	1	1	0	0	0	0	0	0	0	0	0	0	0	0	0	1	1	1	3	69	1	1	0
215	19-3022	Survey Researchers	23	0	19	5	1.1	54730	15410	2014	1	95	10.9102	9.64277	0.0953102	1	1	1	1	0	1	0	1	0	-1.46968	1	1	1	0	0	0	0	0	0	0	0	0	0	0	0	0	1	1	1	3	69	1	1	0
215	19-3022	Survey Researchers	23	0	19	5	1.1	59340	13650	2015	1	95	10.991	9.52149	0.0953102	1	1	1	1	0	1	0	1	0	-1.46968	1	1	1	0	0	0	0	0	0	0	0	0	0	0	0	0	1	1	1	3	69	1	1	0
215	19-3022	Survey Researchers	23	0	19	5	1.1	59950	11930	2016	1	95	11.0013	9.38681	0.0953102	1	1	1	1	0	1	0	1	0	-1.46968	1	1	1	0	0	0	0	0	0	0	0	0	0	0	0	0	1	1	1	3	69	1	1	0
215	19-3022	Survey Researchers	23	0	19	5	1.1	60700	11270	2017	1	95	11.0137	9.3299	0.0953102	1	1	1	1	0	1	0	1	0	-1.46968	1	1	1	0	0	0	0	0	0	0	0	0	0	0	0	0	1	1	1	3	69	1	1	0
215	19-3022	Survey Researchers	23	0	19	5	1.1	63240	11690	2018	1	95	11.0547	9.36649	0.0953102	1	1	1	1	0	1	0	1	0	-1.46968	1	1	1	0	0	0	0	0	0	0	0	0	0	0	0	0	1	1	1	3	69	1	1	0
215	19-3022	Survey Researchers	23	0	19	5	1.1	58665	867.5	2019	1	95	10.9796	6.76562	0.0953102	1	1	1	1	0	1	0	1	0	-1.46968	1	1	1	0	0	0	0	0	0	0	0	0	0	0	0	0	1	1	1	3	69	1	1	0
216	13-1199	Business Operations Specialists; All Other	23	0	13	4		71590	938480	2013	4	187	11.1787	13.752		1	1	0	0	0	0	0	0	0	-1.46968	1	1	1	0	0	0	0	0	0	0	0	0	0	1	1	0	0	0	0	3	69	1	1	0
216	13-1199	Business Operations Specialists; All Other	23	0	13	4		73000	934370	2014	4	187	11.1982	13.7476		1	1	0	0	0	0	0	0	0	-1.46968	1	1	1	0	0	0	0	0	0	0	0	0	0	1	1	0	0	0	0	3	69	1	1	0
216	13-1199	Business Operations Specialists; All Other	23	0	13	4		73480	926610	2015	4	187	11.2048	13.7393		1	1	0	0	0	0	0	0	0	-1.46968	1	1	1	0	0	0	0	0	0	0	0	0	0	1	1	0	0	0	0	3	69	1	1	0
216	13-1199	Business Operations Specialists; All Other	23	0	13	4		74870	958670	2016	4	187	11.2235	13.7733		1	1	0	0	0	0	0	0	0	-1.46968	1	1	1	0	0	0	0	0	0	0	0	0	0	1	1	0	0	0	0	3	69	1	1	0
216	13-1199	Business Operations Specialists; All Other	23	0	13	4		75740	1001420	2017	4	187	11.2351	13.8169		1	1	0	0	0	0	0	0	0	-1.46968	1	1	1	0	0	0	0	0	0	0	0	0	0	1	1	0	0	0	0	3	69	1	1	0
216	13-1199	Business Operations Specialists; All Other	23	0	13	4		76960	1060580	2018	4	187	11.251	13.8743		1	1	0	0	0	0	0	0	0	-1.46968	1	1	1	0	0	0	0	0	0	0	0	0	0	1	1	0	0	0	0	3	69	1	1	0
216	13-1199	Business Operations Specialists; All Other	23	0	13	4		58665	867.5	2019	4	187	10.9796	6.76562		1	1	0	0	0	0	0	0	0	-1.46968	1	1	1	0	0	0	0	0	0	0	0	0	0	1	1	0	0	0	0	3	69	1	1	0
217	13-2051	Financial Analysts	23	0	13	4		91620	250670	2013	4	174	11.4254	12.4319		1	1	0	0	0	0	0	0	0	-1.46968	1	1	1	0	0	0	0	0	0	0	0	0	0	1	1	0	0	0	0	3	69	1	1	0
217	13-2051	Financial Analysts	23	0	13	4		92250	262610	2014	4	174	11.4323	12.4784		1	1	0	0	0	0	0	0	0	-1.46968	1	1	1	0	0	0	0	0	0	0	0	0	0	1	1	0	0	0	0	3	69	1	1	0
217	13-2051	Financial Analysts	23	0	13	4		95320	268360	2015	4	174	11.465	12.5001		1	1	0	0	0	0	0	0	0	-1.46968	1	1	1	0	0	0	0	0	0	0	0	0	0	1	1	0	0	0	0	3	69	1	1	0
217	13-2051	Financial Analysts	23	0	13	4		97640	281610	2016	4	174	11.489	12.5483		1	1	0	0	0	0	0	0	0	-1.46968	1	1	1	0	0	0	0	0	0	0	0	0	0	1	1	0	0	0	0	3	69	1	1	0
217	13-2051	Financial Analysts	23	0	13	4		99430	294110	2017	4	174	11.5072	12.5917		1	1	0	0	0	0	0	0	0	-1.46968	1	1	1	0	0	0	0	0	0	0	0	0	0	1	1	0	0	0	0	3	69	1	1	0
217	13-2051	Financial Analysts	23	0	13	4		100990	306200	2018	4	174	11.5228	12.632		1	1	0	0	0	0	0	0	0	-1.46968	1	1	1	0	0	0	0	0	0	0	0	0	0	1	1	0	0	0	0	3	69	1	1	0
217	13-2051	Financial Analysts	23	0	13	4		58665	867.5	2019	4	174	10.9796	6.76562		1	1	0	0	0	0	0	0	0	-1.46968	1	1	1	0	0	0	0	0	0	0	0	0	0	1	1	0	0	0	0	3	69	1	1	0
218	29-2034	Radiologic Technologists and Technicians	23	0	29	3	12	56760	194000	2013	4	22	10.9466	12.1756	2.48491	1	1	1	1	0	1	0	1	0	-1.46968	1	1	1	0	0	0	0	0	0	0	1	1	1	0	0	0	0	0	0	2	46	1	1	0
218	29-2034	Radiologic Technologists and Technicians	23	0	29	3	12	57510	193400	2014	4	22	10.9597	12.1725	2.48491	1	1	1	1	0	1	0	1	0	-1.46968	1	1	1	0	0	0	0	0	0	0	1	1	1	0	0	0	0	0	0	2	46	1	1	0
218	29-2034	Radiologic Technologists and Technicians	23	0	29	3	12	58520	195590	2015	4	22	10.9771	12.1838	2.48491	1	1	1	1	0	1	0	1	0	-1.46968	1	1	1	0	0	0	0	0	0	0	1	1	1	0	0	0	0	0	0	2	46	1	1	0
218	29-2034	Radiologic Technologists and Technicians	23	0	29	3	12	59260	200650	2016	4	22	10.9897	12.2093	2.48491	1	1	1	1	0	1	0	1	0	-1.46968	1	1	1	0	0	0	0	0	0	0	1	1	1	0	0	0	0	0	0	2	46	1	1	0
218	29-2034	Radiologic Technologists and Technicians	23	0	29	3	12	60320	201200	2017	4	22	11.0074	12.2121	2.48491	1	1	1	1	0	1	0	1	0	-1.46968	1	1	1	0	0	0	0	0	0	0	1	1	1	0	0	0	0	0	0	2	46	1	1	0
218	29-2034	Radiologic Technologists and Technicians	23	0	29	3	12	61540	205590	2018	4	22	11.0274	12.2336	2.48491	1	1	1	1	0	1	0	1	0	-1.46968	1	1	1	0	0	0	0	0	0	0	1	1	1	0	0	0	0	0	0	2	46	1	1	0
218	29-2034	Radiologic Technologists and Technicians	23	0	29	3	12	58665	867.5	2019	4	22	10.9796	6.76562	2.48491	1	1	1	1	0	1	0	1	0	-1.46968	1	1	1	0	0	0	0	0	0	0	1	1	1	0	0	0	0	0	0	2	46	1	1	0
219	29-2031	Cardiovascular Technologists and Technicians	23	0	29	3	3.2	53990	51010	2013	5	18	10.8966	10.8398	1.16315	1	1	1	1	0	1	0	1	0	-1.46968	1	1	1	0	0	0	0	0	0	0	1	1	1	0	0	0	0	0	0	2	46	1	1	0
219	29-2031	Cardiovascular Technologists and Technicians	23	0	29	3	3.2	55210	51080	2014	5	18	10.9189	10.8411	1.16315	1	1	1	1	0	1	0	1	0	-1.46968	1	1	1	0	0	0	0	0	0	0	1	1	1	0	0	0	0	0	0	2	46	1	1	0
219	29-2031	Cardiovascular Technologists and Technicians	23	0	29	3	3.2	56100	51400	2015	5	18	10.9349	10.8474	1.16315	1	1	1	1	0	1	0	1	0	-1.46968	1	1	1	0	0	0	0	0	0	0	1	1	1	0	0	0	0	0	0	2	46	1	1	0
219	29-2031	Cardiovascular Technologists and Technicians	23	0	29	3	3.2	57100	53760	2016	5	18	10.9526	10.8923	1.16315	1	1	1	1	0	1	0	1	0	-1.46968	1	1	1	0	0	0	0	0	0	0	1	1	1	0	0	0	0	0	0	2	46	1	1	0
219	29-2031	Cardiovascular Technologists and Technicians	23	0	29	3	3.2	57250	56130	2017	5	18	10.9552	10.9354	1.16315	1	1	1	1	0	1	0	1	0	-1.46968	1	1	1	0	0	0	0	0	0	0	1	1	1	0	0	0	0	0	0	2	46	1	1	0
219	29-2031	Cardiovascular Technologists and Technicians	23	0	29	3	3.2	58730	56560	2018	5	18	10.9807	10.9431	1.16315	1	1	1	1	0	1	0	1	0	-1.46968	1	1	1	0	0	0	0	0	0	0	1	1	1	0	0	0	0	0	0	2	46	1	1	0
219	29-2031	Cardiovascular Technologists and Technicians	23	0	29	3	3.2	58665	867.5	2019	5	18	10.9796	6.76562	1.16315	1	1	1	1	0	1	0	1	0	-1.46968	1	1	1	0	0	0	0	0	0	0	1	1	1	0	0	0	0	0	0	2	46	1	1	0
220	13-1011	Agents and Business Managers of Artists; Performers; and Athletes	24	0	13	4	2.7	96410	11680	2013	6	24	11.4764	9.36563	0.993252	1	1	1	1	0	1	0	1	0	-1.42712	1	1	1	0	0	0	0	0	0	0	0	0	0	1	1	1	0	0	0	2	48	1	1	0
220	13-1011	Agents and Business Managers of Artists; Performers; and Athletes	24	0	13	4	2.7	97220	11860	2014	6	24	11.4847	9.38093	0.993252	1	1	1	1	0	1	0	1	0	-1.42712	1	1	1	0	0	0	0	0	0	0	0	0	0	1	1	1	0	0	0	2	48	1	1	0
220	13-1011	Agents and Business Managers of Artists; Performers; and Athletes	24	0	13	4	2.7	95810	13230	2015	6	24	11.4701	9.49024	0.993252	1	1	1	1	0	1	0	1	0	-1.42712	1	1	1	0	0	0	0	0	0	0	0	0	0	1	1	1	0	0	0	2	48	1	1	0
220	13-1011	Agents and Business Managers of Artists; Performers; and Athletes	24	0	13	4	2.7	86560	13470	2016	6	24	11.3686	9.50822	0.993252	1	1	1	1	0	1	0	1	0	-1.42712	1	1	1	0	0	0	0	0	0	0	0	0	0	1	1	1	0	0	0	2	48	1	1	0
220	13-1011	Agents and Business Managers of Artists; Performers; and Athletes	24	0	13	4	2.7	90870	15450	2017	6	24	11.4172	9.64536	0.993252	1	1	1	1	0	1	0	1	0	-1.42712	1	1	1	0	0	0	0	0	0	0	0	0	0	1	1	1	0	0	0	2	48	1	1	0
220	13-1011	Agents and Business Managers of Artists; Performers; and Athletes	24	0	13	4	2.7	90930	14830	2018	6	24	11.4178	9.60441	0.993252	1	1	1	1	0	1	0	1	0	-1.42712	1	1	1	0	0	0	0	0	0	0	0	0	0	1	1	1	0	0	0	2	48	1	1	0
220	13-1011	Agents and Business Managers of Artists; Performers; and Athletes	24	0	13	4	2.7	58665	867.5	2019	6	24	10.9796	6.76562	0.993252	1	1	1	1	0	1	0	1	0	-1.42712	1	1	1	0	0	0	0	0	0	0	0	0	0	1	1	1	0	0	0	2	48	1	1	0
221	17-3029	Engineering Technicians; Except Drafters; All Other	24	0	17	2		61940	65960	2013	4	32	11.0339	11.0968		1	1	0	0	0	0	0	0	0	-1.42712	1	1	1	0	0	0	0	1	1	0	0	0	0	0	0	0	0	0	0	3	72	1	1	0
221	17-3029	Engineering Technicians; Except Drafters; All Other	24	0	17	2		63140	67640	2014	4	32	11.0531	11.122		1	1	0	0	0	0	0	0	0	-1.42712	1	1	1	0	0	0	0	1	1	0	0	0	0	0	0	0	0	0	0	3	72	1	1	0
221	17-3029	Engineering Technicians; Except Drafters; All Other	24	0	17	2		62820	70750	2015	4	32	11.048	11.1669		1	1	0	0	0	0	0	0	0	-1.42712	1	1	1	0	0	0	0	1	1	0	0	0	0	0	0	0	0	0	0	3	72	1	1	0
221	17-3029	Engineering Technicians; Except Drafters; All Other	24	0	17	2		64050	74290	2016	4	32	11.0674	11.2157		1	1	0	0	0	0	0	0	0	-1.42712	1	1	1	0	0	0	0	1	1	0	0	0	0	0	0	0	0	0	0	3	72	1	1	0
221	17-3029	Engineering Technicians; Except Drafters; All Other	24	0	17	2		64550	76630	2017	4	32	11.0752	11.2467		1	1	0	0	0	0	0	0	0	-1.42712	1	1	1	0	0	0	0	1	1	0	0	0	0	0	0	0	0	0	0	3	72	1	1	0
221	17-3029	Engineering Technicians; Except Drafters; All Other	24	0	17	2		65720	83360	2018	4	32	11.0932	11.3309		1	1	0	0	0	0	0	0	0	-1.42712	1	1	1	0	0	0	0	1	1	0	0	0	0	0	0	0	0	0	0	3	72	1	1	0
221	17-3029	Engineering Technicians; Except Drafters; All Other	24	0	17	2		58665	867.5	2019	4	32	10.9796	6.76562		1	1	0	0	0	0	0	0	0	-1.42712	1	1	1	0	0	0	0	1	1	0	0	0	0	0	0	0	0	0	0	3	72	1	1	0
222	19-3092	Geographers	25	0	19	5	0.1	75070	1480	2013	1	38	11.2262	7.2998	-2.30259	1	1	1	1	0	1	0	1	0	-1.38629	1	1	1	0	0	0	0	0	0	0	0	0	0	0	0	0	1	1	1	3	75	1	1	0
222	19-3092	Geographers	25	0	19	5	0.1	75610	1260	2014	1	38	11.2333	7.13887	-2.30259	1	1	1	1	0	1	0	1	0	-1.38629	1	1	1	0	0	0	0	0	0	0	0	0	0	0	0	0	1	1	1	3	75	1	1	0
222	19-3092	Geographers	25	0	19	5	0.1	74920	1280	2015	1	38	11.2242	7.15462	-2.30259	1	1	1	1	0	1	0	1	0	-1.38629	1	1	1	0	0	0	0	0	0	0	0	0	0	0	0	0	1	1	1	3	75	1	1	0
222	19-3092	Geographers	25	0	19	5	0.1	74090	1370	2016	1	38	11.213	7.22257	-2.30259	1	1	1	1	0	1	0	1	0	-1.38629	1	1	1	0	0	0	0	0	0	0	0	0	0	0	0	0	1	1	1	3	75	1	1	0
222	19-3092	Geographers	25	0	19	5	0.1	76790	1400	2017	1	38	11.2488	7.24423	-2.30259	1	1	1	1	0	1	0	1	0	-1.38629	1	1	1	0	0	0	0	0	0	0	0	0	0	0	0	0	1	1	1	3	75	1	1	0
222	19-3092	Geographers	25	0	19	5	0.1	80530	1390	2018	1	38	11.2964	7.23706	-2.30259	1	1	1	1	0	1	0	1	0	-1.38629	1	1	1	0	0	0	0	0	0	0	0	0	0	0	0	0	1	1	1	3	75	1	1	0
222	19-3092	Geographers	25	0	19	5	0.1	58665	867.5	2019	1	38	10.9796	6.76562	-2.30259	1	1	1	1	0	1	0	1	0	-1.38629	1	1	1	0	0	0	0	0	0	0	0	0	0	0	0	0	1	1	1	3	75	1	1	0
223	29-9012	Occupational Health and Safety Technicians	25	0	29	3		50390	13660	2013	4	0	10.8275	9.52223		1	1	0	0	0	0	0	0	0	-1.38629	1	1	1	0	0	0	0	0	0	0	1	1	0	0	0	0	0	0	0	1	25	1	1	0
223	29-9012	Occupational Health and Safety Technicians	25	0	29	3		51270	13990	2014	4	0	10.8449	9.5461		1	1	0	0	0	0	0	0	0	-1.38629	1	1	1	0	0	0	0	0	0	0	1	1	0	0	0	0	0	0	0	1	25	1	1	0
223	29-9012	Occupational Health and Safety Technicians	25	0	29	3		51270	16050	2015	4	0	10.8449	9.68346		1	1	0	0	0	0	0	0	0	-1.38629	1	1	1	0	0	0	0	0	0	0	1	1	0	0	0	0	0	0	0	1	25	1	1	0
223	29-9012	Occupational Health and Safety Technicians	25	0	29	3		52520	16560	2016	4	0	10.8689	9.71475		1	1	0	0	0	0	0	0	0	-1.38629	1	1	1	0	0	0	0	0	0	0	1	1	0	0	0	0	0	0	0	1	25	1	1	0
223	29-9012	Occupational Health and Safety Technicians	25	0	29	3		53930	17490	2017	4	0	10.8954	9.76938		1	1	0	0	0	0	0	0	0	-1.38629	1	1	1	0	0	0	0	0	0	0	1	1	0	0	0	0	0	0	0	1	25	1	1	0
223	29-9012	Occupational Health and Safety Technicians	25	0	29	3		55270	18020	2018	4	0	10.92	9.79924		1	1	0	0	0	0	0	0	0	-1.38629	1	1	1	0	0	0	0	0	0	0	1	1	0	0	0	0	0	0	0	1	25	1	1	0
223	29-9012	Occupational Health and Safety Technicians	25	0	29	3		58665	867.5	2019	4	0	10.9796	6.76562		1	1	0	0	0	0	0	0	0	-1.38629	1	1	1	0	0	0	0	0	0	0	1	1	0	0	0	0	0	0	0	1	25	1	1	0
224	21-1092	Probation Officers and Correctional Treatment Specialists	25	0	21	4	7.3	52910	86810	2013	4	15	10.8763	11.3715	1.98787	1	1	1	1	0	1	0	1	0	-1.38629	1	1	1	0	0	0	0	0	0	0	0	0	0	1	1	1	0	0	0	2	50	1	1	0
224	21-1092	Probation Officers and Correctional Treatment Specialists	25	0	21	4	7.3	53360	86810	2014	4	15	10.8848	11.3715	1.98787	1	1	1	1	0	1	0	1	0	-1.38629	1	1	1	0	0	0	0	0	0	0	0	0	0	1	1	1	0	0	0	2	50	1	1	0
224	21-1092	Probation Officers and Correctional Treatment Specialists	25	0	21	4	7.3	54080	87950	2015	4	15	10.8982	11.3845	1.98787	1	1	1	1	0	1	0	1	0	-1.38629	1	1	1	0	0	0	0	0	0	0	0	0	0	1	1	1	0	0	0	2	50	1	1	0
224	21-1092	Probation Officers and Correctional Treatment Specialists	25	0	21	4	7.3	55380	87500	2016	4	15	10.922	11.3794	1.98787	1	1	1	1	0	1	0	1	0	-1.38629	1	1	1	0	0	0	0	0	0	0	0	0	0	1	1	1	0	0	0	2	50	1	1	0
224	21-1092	Probation Officers and Correctional Treatment Specialists	25	0	21	4	7.3	56630	87700	2017	4	15	10.9443	11.3817	1.98787	1	1	1	1	0	1	0	1	0	-1.38629	1	1	1	0	0	0	0	0	0	0	0	0	0	1	1	1	0	0	0	2	50	1	1	0
224	21-1092	Probation Officers and Correctional Treatment Specialists	25	0	21	4	7.3	58790	87660	2018	4	15	10.9817	11.3812	1.98787	1	1	1	1	0	1	0	1	0	-1.38629	1	1	1	0	0	0	0	0	0	0	0	0	0	1	1	1	0	0	0	2	50	1	1	0
224	21-1092	Probation Officers and Correctional Treatment Specialists	25	0	21	4	7.3	58665	867.5	2019	4	15	10.9796	6.76562	1.98787	1	1	1	1	0	1	0	1	0	-1.38629	1	1	1	0	0	0	0	0	0	0	0	0	0	1	1	1	0	0	0	2	50	1	1	0
225	17-3025	Environmental Engineering Technicians	25	1	17	4	1.7	49180	18020	2013	6	72	10.8032	9.79924	0.530628	1	1	1	0	1	0	1	1	1	-1.38629	1	1	1	0	0	0	0	0	0	0	0	0	0	1	1	1	0	0	0	3	75	1	1	1
225	17-3025	Environmental Engineering Technicians	25	1	17	4	1.7	51030	18080	2014	6	72	10.8402	9.80256	0.530628	1	1	1	0	1	0	1	1	1	-1.38629	1	1	1	0	0	0	0	0	0	0	0	0	0	1	1	1	0	0	0	3	75	1	1	1
225	17-3025	Environmental Engineering Technicians	25	1	17	4	1.7	51170	17360	2015	6	72	10.8429	9.76192	0.530628	1	1	1	0	1	0	1	1	1	-1.38629	1	1	1	0	0	0	0	0	0	0	0	0	0	1	1	1	0	0	0	3	75	1	1	1
225	17-3025	Environmental Engineering Technicians	25	1	17	4	1.7	52500	16550	2016	6	72	10.8686	9.71414	0.530628	1	1	1	0	1	0	1	1	1	-1.38629	1	1	1	0	0	0	0	0	0	0	0	0	0	1	1	1	0	0	0	3	75	1	1	1
225	17-3025	Environmental Engineering Technicians	25	1	17	4	1.7	53610	17590	2017	6	72	10.8895	9.77509	0.530628	1	1	1	0	1	0	1	1	1	-1.38629	1	1	1	0	0	0	0	0	0	0	0	0	0	1	1	1	0	0	0	3	75	1	1	1
225	17-3025	Environmental Engineering Technicians	25	1	17	4	1.7	54800	17310	2018	6	72	10.9114	9.75904	0.530628	1	1	1	0	1	0	1	1	1	-1.38629	1	1	1	0	0	0	0	0	0	0	0	0	0	1	1	1	0	0	0	3	75	1	1	1
225	17-3025	Environmental Engineering Technicians	25	1	17	4	1.7	58665	867.5	2019	6	72	10.9796	6.76562	0.530628	1	1	1	0	1	0	1	1	1	-1.38629	1	1	1	0	0	0	0	0	0	0	0	0	0	1	1	1	0	0	0	3	75	1	1	1
226	11-9199	Managers; All Other	25	0	11	4		108380	345390	2013	4	216	11.5934	12.7524		1	1	0	0	0	0	0	0	0	-1.38629	1	1	1	0	0	0	0	0	0	0	0	0	0	1	1	0	0	0	0	3	75	1	1	0
226	11-9199	Managers; All Other	25	0	11	4		110210	361900	2014	4	216	11.6101	12.7991		1	1	0	0	0	0	0	0	0	-1.38629	1	1	1	0	0	0	0	0	0	0	0	0	0	1	1	0	0	0	0	3	75	1	1	0
226	11-9199	Managers; All Other	25	0	11	4		111230	376440	2015	4	216	11.6194	12.8385		1	1	0	0	0	0	0	0	0	-1.38629	1	1	1	0	0	0	0	0	0	0	0	0	0	1	1	0	0	0	0	3	75	1	1	0
226	11-9199	Managers; All Other	25	0	11	4		112150	403670	2016	4	216	11.6276	12.9084		1	1	0	0	0	0	0	0	0	-1.38629	1	1	1	0	0	0	0	0	0	0	0	0	0	1	1	0	0	0	0	3	75	1	1	0
226	11-9199	Managers; All Other	25	0	11	4		113180	430120	2017	4	216	11.6367	12.9718		1	1	0	0	0	0	0	0	0	-1.38629	1	1	1	0	0	0	0	0	0	0	0	0	0	1	1	0	0	0	0	3	75	1	1	0
226	11-9199	Managers; All Other	25	0	11	4		115590	462840	2018	4	216	11.6578	13.0451		1	1	0	0	0	0	0	0	0	-1.38629	1	1	1	0	0	0	0	0	0	0	0	0	0	1	1	0	0	0	0	3	75	1	1	0
226	11-9199	Managers; All Other	25	0	11	4		58665	867.5	2019	4	216	10.9796	6.76562		1	1	0	0	0	0	0	0	0	-1.38629	1	1	1	0	0	0	0	0	0	0	0	0	0	1	1	0	0	0	0	3	75	1	1	0
227	53-3011	Ambulance Drivers and Attendants; Except Emergency Medical Technicians	25	0	53	2	1.7	24920	18380	2013	6	8	10.1234	9.81902	0.530628	1	1	1	1	0	1	0	1	0	-1.38629	1	1	1	0	0	0	0	1	1	1	0	0	0	0	0	0	0	0	0	1	25	1	1	0
227	53-3011	Ambulance Drivers and Attendants; Except Emergency Medical Technicians	25	0	53	2	1.7	25490	19350	2014	6	8	10.146	9.87045	0.530628	1	1	1	1	0	1	0	1	0	-1.38629	1	1	1	0	0	0	0	1	1	1	0	0	0	0	0	0	0	0	0	1	25	1	1	0
227	53-3011	Ambulance Drivers and Attendants; Except Emergency Medical Technicians	25	0	53	2	1.7	25470	19950	2015	6	8	10.1453	9.90098	0.530628	1	1	1	1	0	1	0	1	0	-1.38629	1	1	1	0	0	0	0	1	1	1	0	0	0	0	0	0	0	0	0	1	25	1	1	0
227	53-3011	Ambulance Drivers and Attendants; Except Emergency Medical Technicians	25	0	53	2	1.7	25600	17300	2016	6	8	10.1503	9.75846	0.530628	1	1	1	1	0	1	0	1	0	-1.38629	1	1	1	0	0	0	0	1	1	1	0	0	0	0	0	0	0	0	0	1	25	1	1	0
227	53-3011	Ambulance Drivers and Attendants; Except Emergency Medical Technicians	25	0	53	2	1.7	26740	15310	2017	6	8	10.1939	9.63626	0.530628	1	1	1	1	0	1	0	1	0	-1.38629	1	1	1	0	0	0	0	1	1	1	0	0	0	0	0	0	0	0	0	1	25	1	1	0
227	53-3011	Ambulance Drivers and Attendants; Except Emergency Medical Technicians	25	0	53	2	1.7	29010	15380	2018	6	8	10.2754	9.64082	0.530628	1	1	1	1	0	1	0	1	0	-1.38629	1	1	1	0	0	0	0	1	1	1	0	0	0	0	0	0	0	0	0	1	25	1	1	0
227	53-3011	Ambulance Drivers and Attendants; Except Emergency Medical Technicians	25	0	53	2	1.7	58665	867.5	2019	6	8	10.9796	6.76562	0.530628	1	1	1	1	0	1	0	1	0	-1.38629	1	1	1	0	0	0	0	1	1	1	0	0	0	0	0	0	0	0	0	1	25	1	1	0
228	41-4011	Sales Representatives; Wholesale and Manufacturing; Technical and Scientific Products	25	1	41	4	30.7	85610	352830	2013	4	79	11.3576	12.7737	3.42426	1	1	1	0	1	0	1	1	1	-1.38629	1	1	1	0	0	0	0	0	0	0	0	0	0	1	1	1	0	0	0	3	75	1	1	1
228	41-4011	Sales Representatives; Wholesale and Manufacturing; Technical and Scientific Products	25	1	41	4	30.7	86750	335540	2014	4	79	11.3708	12.7235	3.42426	1	1	1	0	1	0	1	1	1	-1.38629	1	1	1	0	0	0	0	0	0	0	0	0	0	1	1	1	0	0	0	3	75	1	1	1
228	41-4011	Sales Representatives; Wholesale and Manufacturing; Technical and Scientific Products	25	1	41	4	30.7	89170	334010	2015	4	79	11.3983	12.7189	3.42426	1	1	1	0	1	0	1	1	1	-1.38629	1	1	1	0	0	0	0	0	0	0	0	0	0	1	1	1	0	0	0	3	75	1	1	1
228	41-4011	Sales Representatives; Wholesale and Manufacturing; Technical and Scientific Products	25	1	41	4	30.7	92910	328370	2016	4	79	11.4394	12.7019	3.42426	1	1	1	0	1	0	1	1	1	-1.38629	1	1	1	0	0	0	0	0	0	0	0	0	0	1	1	1	0	0	0	3	75	1	1	1
228	41-4011	Sales Representatives; Wholesale and Manufacturing; Technical and Scientific Products	25	1	41	4	30.7	92010	327190	2017	4	79	11.4297	12.6983	3.42426	1	1	1	0	1	0	1	1	1	-1.38629	1	1	1	0	0	0	0	0	0	0	0	0	0	1	1	1	0	0	0	3	75	1	1	1
228	41-4011	Sales Representatives; Wholesale and Manufacturing; Technical and Scientific Products	25	1	41	4	30.7	91830	312980	2018	4	79	11.4277	12.6539	3.42426	1	1	1	0	1	0	1	1	1	-1.38629	1	1	1	0	0	0	0	0	0	0	0	0	0	1	1	1	0	0	0	3	75	1	1	1
228	41-4011	Sales Representatives; Wholesale and Manufacturing; Technical and Scientific Products	25	1	41	4	30.7	58665	867.5	2019	4	79	10.9796	6.76562	3.42426	1	1	1	0	1	0	1	1	1	-1.38629	1	1	1	0	0	0	0	0	0	0	0	0	0	1	1	1	0	0	0	3	75	1	1	1
229	25-2023	Career/Technical Education Teachers; Middle School	26	0	25	4	0.8	56830	18150	2013	4	19	10.9478	9.80643	-0.223144	1	1	1	1	0	1	0	1	0	-1.34707	1	1	1	0	0	0	0	0	0	0	0	0	0	1	1	1	0	0	0	2	52	1	1	0
229	25-2023	Career/Technical Education Teachers; Middle School	26	0	25	4	0.8	56970	14000	2014	4	19	10.9503	9.54681	-0.223144	1	1	1	1	0	1	0	1	0	-1.34707	1	1	1	0	0	0	0	0	0	0	0	0	0	1	1	1	0	0	0	2	52	1	1	0
229	25-2023	Career/Technical Education Teachers; Middle School	26	0	25	4	0.8	58480	13090	2015	4	19	10.9764	9.4796	-0.223144	1	1	1	1	0	1	0	1	0	-1.34707	1	1	1	0	0	0	0	0	0	0	0	0	0	1	1	1	0	0	0	2	52	1	1	0
229	25-2023	Career/Technical Education Teachers; Middle School	26	0	25	4	0.8	60350	12730	2016	4	19	11.0079	9.45172	-0.223144	1	1	1	1	0	1	0	1	0	-1.34707	1	1	1	0	0	0	0	0	0	0	0	0	0	1	1	1	0	0	0	2	52	1	1	0
229	25-2023	Career/Technical Education Teachers; Middle School	26	0	25	4	0.8	61680	12040	2017	4	19	11.0297	9.39599	-0.223144	1	1	1	1	0	1	0	1	0	-1.34707	1	1	1	0	0	0	0	0	0	0	0	0	0	1	1	1	0	0	0	2	52	1	1	0
229	25-2023	Career/Technical Education Teachers; Middle School	26	0	25	4	0.8	62570	11940	2018	4	19	11.044	9.38765	-0.223144	1	1	1	1	0	1	0	1	0	-1.34707	1	1	1	0	0	0	0	0	0	0	0	0	0	1	1	1	0	0	0	2	52	1	1	0
229	25-2023	Career/Technical Education Teachers; Middle School	26	0	25	4	0.8	58665	867.5	2019	4	19	10.9796	6.76562	-0.223144	1	1	1	1	0	1	0	1	0	-1.34707	1	1	1	0	0	0	0	0	0	0	0	0	0	1	1	1	0	0	0	2	52	1	1	0
230	53-5021	Captains; Mates; and Pilots of Water Vessels	27	0	53	3	3.3	75580	30290	2013	3	12	11.2329	10.3186	1.19392	1	1	1	1	0	1	0	1	0	-1.30933	1	1	1	0	0	0	0	0	0	0	1	1	1	0	0	0	0	0	0	2	54	1	1	0
230	53-5021	Captains; Mates; and Pilots of Water Vessels	27	0	53	3	3.3	79180	30690	2014	3	12	11.2795	10.3317	1.19392	1	1	1	1	0	1	0	1	0	-1.30933	1	1	1	0	0	0	0	0	0	0	1	1	1	0	0	0	0	0	0	2	54	1	1	0
230	53-5021	Captains; Mates; and Pilots of Water Vessels	27	0	53	3	3.3	83150	33110	2015	3	12	11.3284	10.4076	1.19392	1	1	1	1	0	1	0	1	0	-1.30933	1	1	1	0	0	0	0	0	0	0	1	1	1	0	0	0	0	0	0	2	54	1	1	0
230	53-5021	Captains; Mates; and Pilots of Water Vessels	27	0	53	3	3.3	81520	36720	2016	3	12	11.3086	10.5111	1.19392	1	1	1	1	0	1	0	1	0	-1.30933	1	1	1	0	0	0	0	0	0	0	1	1	1	0	0	0	0	0	0	2	54	1	1	0
230	53-5021	Captains; Mates; and Pilots of Water Vessels	27	0	53	3	3.3	80970	35780	2017	3	12	11.3018	10.4851	1.19392	1	1	1	1	0	1	0	1	0	-1.30933	1	1	1	0	0	0	0	0	0	0	1	1	1	0	0	0	0	0	0	2	54	1	1	0
230	53-5021	Captains; Mates; and Pilots of Water Vessels	27	0	53	3	3.3	82380	36390	2018	3	12	11.3191	10.502	1.19392	1	1	1	1	0	1	0	1	0	-1.30933	1	1	1	0	0	0	0	0	0	0	1	1	1	0	0	0	0	0	0	2	54	1	1	0
230	53-5021	Captains; Mates; and Pilots of Water Vessels	27	0	53	3	3.3	58665	867.5	2019	3	12	10.9796	6.76562	1.19392	1	1	1	1	0	1	0	1	0	-1.30933	1	1	1	0	0	0	0	0	0	0	1	1	1	0	0	0	0	0	0	2	54	1	1	0
231	31-2012	Occupational Therapy Aides	27	0	31	3	1	28900	8710	2013	6	10	10.2716	9.07223	0	1	1	1	1	0	1	0	1	0	-1.30933	1	1	1	0	0	0	0	0	0	0	1	1	1	0	0	0	0	0	0	2	54	1	1	0
231	31-2012	Occupational Therapy Aides	27	0	31	3	1	29040	8570	2014	6	10	10.2764	9.05602	0	1	1	1	1	0	1	0	1	0	-1.30933	1	1	1	0	0	0	0	0	0	0	1	1	1	0	0	0	0	0	0	2	54	1	1	0
231	31-2012	Occupational Therapy Aides	27	0	31	3	1	31090	7570	2015	6	10	10.3446	8.93195	0	1	1	1	1	0	1	0	1	0	-1.30933	1	1	1	0	0	0	0	0	0	0	1	1	1	0	0	0	0	0	0	2	54	1	1	0
231	31-2012	Occupational Therapy Aides	27	0	31	3	1	31840	7210	2016	6	10	10.3685	8.88322	0	1	1	1	1	0	1	0	1	0	-1.30933	1	1	1	0	0	0	0	0	0	0	1	1	1	0	0	0	0	0	0	2	54	1	1	0
231	31-2012	Occupational Therapy Aides	27	0	31	3	1	33780	7740	2017	6	10	10.4276	8.95416	0	1	1	1	1	0	1	0	1	0	-1.30933	1	1	1	0	0	0	0	0	0	0	1	1	1	0	0	0	0	0	0	2	54	1	1	0
231	31-2012	Occupational Therapy Aides	27	0	31	3	1	32580	7700	2018	6	10	10.3915	8.94898	0	1	1	1	1	0	1	0	1	0	-1.30933	1	1	1	0	0	0	0	0	0	0	1	1	1	0	0	0	0	0	0	2	54	1	1	0
231	31-2012	Occupational Therapy Aides	27	0	31	3	1	58665	867.5	2019	6	10	10.9796	6.76562	0	1	1	1	1	0	1	0	1	0	-1.30933	1	1	1	0	0	0	0	0	0	0	1	1	1	0	0	0	0	0	0	2	54	1	1	0
232	49-9062	Medical Equipment Repairers	27	0	49	3	5.4	47120	40090	2013	5	9	10.7605	10.5989	1.6864	1	1	1	1	0	1	0	1	0	-1.30933	1	1	1	0	0	0	0	0	0	0	1	1	1	0	0	0	0	0	0	2	54	1	1	0
232	49-9062	Medical Equipment Repairers	27	0	49	3	5.4	48540	41430	2014	5	9	10.7901	10.6318	1.6864	1	1	1	1	0	1	0	1	0	-1.30933	1	1	1	0	0	0	0	0	0	0	1	1	1	0	0	0	0	0	0	2	54	1	1	0
232	49-9062	Medical Equipment Repairers	27	0	49	3	5.4	49400	41060	2015	5	9	10.8077	10.6228	1.6864	1	1	1	1	0	1	0	1	0	-1.30933	1	1	1	0	0	0	0	0	0	0	1	1	1	0	0	0	0	0	0	2	54	1	1	0
232	49-9062	Medical Equipment Repairers	27	0	49	3	5.4	50910	43370	2016	5	9	10.8378	10.6775	1.6864	1	1	1	1	0	1	0	1	0	-1.30933	1	1	1	0	0	0	0	0	0	0	1	1	1	0	0	0	0	0	0	2	54	1	1	0
232	49-9062	Medical Equipment Repairers	27	0	49	3	5.4	52260	43670	2017	5	9	10.864	10.6844	1.6864	1	1	1	1	0	1	0	1	0	-1.30933	1	1	1	0	0	0	0	0	0	0	1	1	1	0	0	0	0	0	0	2	54	1	1	0
232	49-9062	Medical Equipment Repairers	27	0	49	3	5.4	52710	46320	2018	5	9	10.8726	10.7433	1.6864	1	1	1	1	0	1	0	1	0	-1.30933	1	1	1	0	0	0	0	0	0	0	1	1	1	0	0	0	0	0	0	2	54	1	1	0
232	49-9062	Medical Equipment Repairers	27	0	49	3	5.4	58665	867.5	2019	5	9	10.9796	6.76562	1.6864	1	1	1	1	0	1	0	1	0	-1.30933	1	1	1	0	0	0	0	0	0	0	1	1	1	0	0	0	0	0	0	2	54	1	1	0
233	41-1011	First-Line Supervisors of Retail Sales Workers	28	0	41	2	131	41450	1213550	2013	1	107	10.6322	14.0091	4.8752	1	1	1	1	0	1	0	1	0	-1.27297	1	1	1	0	0	0	0	1	1	1	0	0	0	0	0	0	0	0	0	3	84	1	1	0
233	41-1011	First-Line Supervisors of Retail Sales Workers	28	0	41	2	131	42190	1199770	2014	1	107	10.6499	13.9976	4.8752	1	1	1	1	0	1	0	1	0	-1.27297	1	1	1	0	0	0	0	1	1	1	0	0	0	0	0	0	0	0	0	3	84	1	1	0
233	41-1011	First-Line Supervisors of Retail Sales Workers	28	0	41	2	131	42900	1193850	2015	1	107	10.6666	13.9927	4.8752	1	1	1	1	0	1	0	1	0	-1.27297	1	1	1	0	0	0	0	1	1	1	0	0	0	0	0	0	0	0	0	3	84	1	1	0
233	41-1011	First-Line Supervisors of Retail Sales Workers	28	0	41	2	131	43910	1194220	2016	1	107	10.6899	13.993	4.8752	1	1	1	1	0	1	0	1	0	-1.27297	1	1	1	0	0	0	0	1	1	1	0	0	0	0	0	0	0	0	0	3	84	1	1	0
233	41-1011	First-Line Supervisors of Retail Sales Workers	28	0	41	2	131	43580	1200180	2017	1	107	10.6824	13.998	4.8752	1	1	1	1	0	1	0	1	0	-1.27297	1	1	1	0	0	0	0	1	1	1	0	0	0	0	0	0	0	0	0	3	84	1	1	0
233	41-1011	First-Line Supervisors of Retail Sales Workers	28	0	41	2	131	45080	1181530	2018	1	107	10.7162	13.9823	4.8752	1	1	1	1	0	1	0	1	0	-1.27297	1	1	1	0	0	0	0	1	1	1	0	0	0	0	0	0	0	0	0	3	84	1	1	0
233	41-1011	First-Line Supervisors of Retail Sales Workers	28	0	41	2	131	58665	867.5	2019	1	107	10.9796	6.76562	4.8752	1	1	1	1	0	1	0	1	0	-1.27297	1	1	1	0	0	0	0	1	1	1	0	0	0	0	0	0	0	0	0	3	84	1	1	0
234	27-2021	Athletes and Sports Competitors	28	0	27	2	2.1	71850	13880	2013	6	12	11.1823	9.5382	0.741937	1	1	1	1	0	1	0	1	0	-1.27297	1	1	1	0	0	0	0	1	1	1	0	0	0	0	0	0	0	0	0	2	56	1	1	0
234	27-2021	Athletes and Sports Competitors	28	0	27	2	2.1	78260	11520	2014	6	12	11.2678	9.35184	0.741937	1	1	1	1	0	1	0	1	0	-1.27297	1	1	1	0	0	0	0	1	1	1	0	0	0	0	0	0	0	0	0	2	56	1	1	0
234	27-2021	Athletes and Sports Competitors	28	0	27	2	2.1	80490	11710	2015	6	12	11.2959	9.3682	0.741937	1	1	1	1	0	1	0	1	0	-1.27297	1	1	1	0	0	0	0	1	1	1	0	0	0	0	0	0	0	0	0	2	56	1	1	0
234	27-2021	Athletes and Sports Competitors	28	0	27	2	2.1	83730	10260	2016	6	12	11.3354	9.23601	0.741937	1	1	1	1	0	1	0	1	0	-1.27297	1	1	1	0	0	0	0	1	1	1	0	0	0	0	0	0	0	0	0	2	56	1	1	0
234	27-2021	Athletes and Sports Competitors	28	0	27	2	2.1	88300	11150	2017	6	12	11.3885	9.31919	0.741937	1	1	1	1	0	1	0	1	0	-1.27297	1	1	1	0	0	0	0	1	1	1	0	0	0	0	0	0	0	0	0	2	56	1	1	0
234	27-2021	Athletes and Sports Competitors	28	0	27	2	2.1	87030	10800	2018	6	12	11.374	9.2873	0.741937	1	1	1	1	0	1	0	1	0	-1.27297	1	1	1	0	0	0	0	1	1	1	0	0	0	0	0	0	0	0	0	2	56	1	1	0
234	27-2021	Athletes and Sports Competitors	28	0	27	2	2.1	58665	867.5	2019	6	12	10.9796	6.76562	0.741937	1	1	1	1	0	1	0	1	0	-1.27297	1	1	1	0	0	0	0	1	1	1	0	0	0	0	0	0	0	0	0	2	56	1	1	0
235	39-1011	Gaming Supervisors	28	0	39	3		48940	25150	2013	4	0	10.7984	10.1326		1	1	0	0	0	0	0	0	0	-1.27297	1	1	1	0	0	0	0	0	0	0	1	1	0	0	0	0	0	0	0	1	28	1	1	0
235	39-1011	Gaming Supervisors	28	0	39	3		49660	24100	2014	4	0	10.813	10.09		1	1	0	0	0	0	0	0	0	-1.27297	1	1	1	0	0	0	0	0	0	0	1	1	0	0	0	0	0	0	0	1	28	1	1	0
235	39-1011	Gaming Supervisors	28	0	39	3		50130	22640	2015	4	0	10.8224	10.0275		1	1	0	0	0	0	0	0	0	-1.27297	1	1	1	0	0	0	0	0	0	0	1	1	0	0	0	0	0	0	0	1	28	1	1	0
235	39-1011	Gaming Supervisors	28	0	39	3		50810	22130	2016	4	0	10.8358	10.0047		1	1	0	0	0	0	0	0	0	-1.27297	1	1	1	0	0	0	0	0	0	0	1	1	0	0	0	0	0	0	0	1	28	1	1	0
235	39-1011	Gaming Supervisors	28	0	39	3		49885	23505	2017	4	0	10.8175	10.065		1	1	0	0	0	0	0	0	0	-1.27297	1	1	1	0	0	0	0	0	0	0	1	1	0	0	0	0	0	0	0	1	28	1	1	0
235	39-1011	Gaming Supervisors	28	0	39	3		49885	23505	2018	4	0	10.8175	10.065		1	1	0	0	0	0	0	0	0	-1.27297	1	1	1	0	0	0	0	0	0	0	1	1	0	0	0	0	0	0	0	1	28	1	1	0
235	39-1011	Gaming Supervisors	28	0	39	3		58665	867.5	2019	4	0	10.9796	6.76562		1	1	0	0	0	0	0	0	0	-1.27297	1	1	1	0	0	0	0	0	0	0	1	1	0	0	0	0	0	0	0	1	28	1	1	0
236	39-5094	Skincare Specialists	29	0	39	3	10	32990	33680	2013	6	6	10.404	10.4247	2.30259	1	1	1	1	0	1	0	1	0	-1.23787	1	1	1	0	0	0	0	0	0	0	1	1	1	0	0	0	0	0	0	1	29	1	1	0
236	39-5094	Skincare Specialists	29	0	39	3	10	33810	38290	2014	6	6	10.4285	10.5529	2.30259	1	1	1	1	0	1	0	1	0	-1.23787	1	1	1	0	0	0	0	0	0	0	1	1	1	0	0	0	0	0	0	1	29	1	1	0
236	39-5094	Skincare Specialists	29	0	39	3	10	35300	40190	2015	6	6	10.4716	10.6014	2.30259	1	1	1	1	0	1	0	1	0	-1.23787	1	1	1	0	0	0	0	0	0	0	1	1	1	0	0	0	0	0	0	1	29	1	1	0
236	39-5094	Skincare Specialists	29	0	39	3	10	35160	43980	2016	6	6	10.4677	10.6915	2.30259	1	1	1	1	0	1	0	1	0	-1.23787	1	1	1	0	0	0	0	0	0	0	1	1	1	0	0	0	0	0	0	1	29	1	1	0
236	39-5094	Skincare Specialists	29	0	39	3	10	35130	44940	2017	6	6	10.4668	10.7131	2.30259	1	1	1	1	0	1	0	1	0	-1.23787	1	1	1	0	0	0	0	0	0	0	1	1	1	0	0	0	0	0	0	1	29	1	1	0
236	39-5094	Skincare Specialists	29	0	39	3	10	36350	50740	2018	6	6	10.5009	10.8345	2.30259	1	1	1	1	0	1	0	1	0	-1.23787	1	1	1	0	0	0	0	0	0	0	1	1	1	0	0	0	0	0	0	1	29	1	1	0
236	39-5094	Skincare Specialists	29	0	39	3	10	58665	867.5	2019	6	6	10.9796	6.76562	2.30259	1	1	1	1	0	1	0	1	0	-1.23787	1	1	1	0	0	0	0	0	0	0	1	1	1	0	0	0	0	0	0	1	29	1	1	0
237	13-1022	Wholesale and Retail Buyers; Except Farm Products	29	0	13	3		58210	112290	2013	4	54	10.9718	11.6288		1	1	0	0	0	0	0	0	0	-1.23787	1	1	1	0	0	0	0	0	0	0	1	1	0	0	0	0	0	0	0	3	87	1	1	0
237	13-1022	Wholesale and Retail Buyers; Except Farm Products	29	0	13	3		58190	110560	2014	4	54	10.9715	11.6133		1	1	0	0	0	0	0	0	0	-1.23787	1	1	1	0	0	0	0	0	0	0	1	1	0	0	0	0	0	0	0	3	87	1	1	0
237	13-1022	Wholesale and Retail Buyers; Except Farm Products	29	0	13	3		59270	111200	2015	4	54	10.9899	11.6191		1	1	0	0	0	0	0	0	0	-1.23787	1	1	1	0	0	0	0	0	0	0	1	1	0	0	0	0	0	0	0	3	87	1	1	0
237	13-1022	Wholesale and Retail Buyers; Except Farm Products	29	0	13	3		60040	109440	2016	4	54	11.0028	11.6031		1	1	0	0	0	0	0	0	0	-1.23787	1	1	1	0	0	0	0	0	0	0	1	1	0	0	0	0	0	0	0	3	87	1	1	0
237	13-1022	Wholesale and Retail Buyers; Except Farm Products	29	0	13	3		58927.5	110872	2017	4	54	10.9841	11.6161		1	1	0	0	0	0	0	0	0	-1.23787	1	1	1	0	0	0	0	0	0	0	1	1	0	0	0	0	0	0	0	3	87	1	1	0
237	13-1022	Wholesale and Retail Buyers; Except Farm Products	29	0	13	3		58927.5	110872	2018	4	54	10.9841	11.6161		1	1	0	0	0	0	0	0	0	-1.23787	1	1	1	0	0	0	0	0	0	0	1	1	0	0	0	0	0	0	0	3	87	1	1	0
237	13-1022	Wholesale and Retail Buyers; Except Farm Products	29	0	13	3		58665	867.5	2019	4	54	10.9796	6.76562		1	1	0	0	0	0	0	0	0	-1.23787	1	1	1	0	0	0	0	0	0	0	1	1	0	0	0	0	0	0	0	3	87	1	1	0
238	19-4021	Biological Technicians	30	1	19	4	9.4	43710	71590	2013	5	34	10.6853	11.1787	2.24071	1	1	1	0	1	0	1	1	1	-1.20397	1	1	1	0	0	0	0	0	0	0	0	0	0	1	1	1	0	0	0	3	90	1	1	1
238	19-4021	Biological Technicians	30	1	19	4	9.4	44610	72640	2014	5	34	10.7057	11.1933	2.24071	1	1	1	0	1	0	1	1	1	-1.20397	1	1	1	0	0	0	0	0	0	0	0	0	0	1	1	1	0	0	0	3	90	1	1	1
238	19-4021	Biological Technicians	30	1	19	4	9.4	45230	72900	2015	5	34	10.7195	11.1968	2.24071	1	1	1	0	1	0	1	1	1	-1.20397	1	1	1	0	0	0	0	0	0	0	0	0	0	1	1	1	0	0	0	3	90	1	1	1
238	19-4021	Biological Technicians	30	1	19	4	9.4	46130	74720	2016	5	34	10.7392	11.2215	2.24071	1	1	1	0	1	0	1	1	1	-1.20397	1	1	1	0	0	0	0	0	0	0	0	0	0	1	1	1	0	0	0	3	90	1	1	1
238	19-4021	Biological Technicians	30	1	19	4	9.4	47410	74980	2017	5	34	10.7666	11.225	2.24071	1	1	1	0	1	0	1	1	1	-1.20397	1	1	1	0	0	0	0	0	0	0	0	0	0	1	1	1	0	0	0	3	90	1	1	1
238	19-4021	Biological Technicians	30	1	19	4	9.4	48060	77450	2018	5	34	10.7802	11.2574	2.24071	1	1	1	0	1	0	1	1	1	-1.20397	1	1	1	0	0	0	0	0	0	0	0	0	0	1	1	1	0	0	0	3	90	1	1	1
238	19-4021	Biological Technicians	30	1	19	4	9.4	58665	867.5	2019	5	34	10.9796	6.76562	2.24071	1	1	1	0	1	0	1	1	1	-1.20397	1	1	1	0	0	0	0	0	0	0	0	0	0	1	1	1	0	0	0	3	90	1	1	1
239	31-9092	Medical Assistants	30	0	31	3	92.8	30780	571690	2013	6	33	10.3346	13.2564	4.53045	1	1	1	1	0	1	0	1	0	-1.20397	1	1	1	0	0	0	0	0	0	0	1	1	1	0	0	0	0	0	0	3	90	1	1	0
239	31-9092	Medical Assistants	30	0	31	3	92.8	31220	584970	2014	6	33	10.3488	13.2793	4.53045	1	1	1	1	0	1	0	1	0	-1.20397	1	1	1	0	0	0	0	0	0	0	1	1	1	0	0	0	0	0	0	3	90	1	1	0
239	31-9092	Medical Assistants	30	0	31	3	92.8	31910	601240	2015	6	33	10.3707	13.3067	4.53045	1	1	1	1	0	1	0	1	0	-1.20397	1	1	1	0	0	0	0	0	0	0	1	1	1	0	0	0	0	0	0	3	90	1	1	0
239	31-9092	Medical Assistants	30	0	31	3	92.8	32850	623560	2016	6	33	10.3997	13.3432	4.53045	1	1	1	1	0	1	0	1	0	-1.20397	1	1	1	0	0	0	0	0	0	0	1	1	1	0	0	0	0	0	0	3	90	1	1	0
239	31-9092	Medical Assistants	30	0	31	3	92.8	33580	646320	2017	6	33	10.4217	13.3791	4.53045	1	1	1	1	0	1	0	1	0	-1.20397	1	1	1	0	0	0	0	0	0	0	1	1	1	0	0	0	0	0	0	3	90	1	1	0
239	31-9092	Medical Assistants	30	0	31	3	92.8	34540	673660	2018	6	33	10.4499	13.4205	4.53045	1	1	1	1	0	1	0	1	0	-1.20397	1	1	1	0	0	0	0	0	0	0	1	1	1	0	0	0	0	0	0	3	90	1	1	0
239	31-9092	Medical Assistants	30	0	31	3	92.8	58665	867.5	2019	6	33	10.9796	6.76562	4.53045	1	1	1	1	0	1	0	1	0	-1.20397	1	1	1	0	0	0	0	0	0	0	1	1	1	0	0	0	0	0	0	3	90	1	1	0
240	19-1023	Zoologists and Wildlife Biologists	30	1	19	5	1.8	62610	18530	2013	4	26	11.0447	9.82715	0.587787	1	1	1	0	1	0	1	1	1	-1.20397	1	1	1	0	0	0	0	0	0	0	0	0	0	0	0	0	1	1	1	3	90	1	1	1
240	19-1023	Zoologists and Wildlife Biologists	30	1	19	5	1.8	63230	18970	2014	4	26	11.0545	9.85061	0.587787	1	1	1	0	1	0	1	1	1	-1.20397	1	1	1	0	0	0	0	0	0	0	0	0	0	0	0	0	1	1	1	3	90	1	1	1
240	19-1023	Zoologists and Wildlife Biologists	30	1	19	5	1.8	64230	17910	2015	4	26	11.0702	9.79311	0.587787	1	1	1	0	1	0	1	1	1	-1.20397	1	1	1	0	0	0	0	0	0	0	0	0	0	0	0	0	1	1	1	3	90	1	1	1
240	19-1023	Zoologists and Wildlife Biologists	30	1	19	5	1.8	64890	17720	2016	4	26	11.0804	9.78245	0.587787	1	1	1	0	1	0	1	1	1	-1.20397	1	1	1	0	0	0	0	0	0	0	0	0	0	0	0	0	1	1	1	3	90	1	1	1
240	19-1023	Zoologists and Wildlife Biologists	30	1	19	5	1.8	66250	17710	2017	4	26	11.1012	9.78189	0.587787	1	1	1	0	1	0	1	1	1	-1.20397	1	1	1	0	0	0	0	0	0	0	0	0	0	0	0	0	1	1	1	3	90	1	1	1
240	19-1023	Zoologists and Wildlife Biologists	30	1	19	5	1.8	67760	17860	2018	4	26	11.1237	9.79032	0.587787	1	1	1	0	1	0	1	1	1	-1.20397	1	1	1	0	0	0	0	0	0	0	0	0	0	0	0	0	1	1	1	3	90	1	1	1
240	19-1023	Zoologists and Wildlife Biologists	30	1	19	5	1.8	58665	867.5	2019	4	26	10.9796	6.76562	0.587787	1	1	1	0	1	0	1	1	1	-1.20397	1	1	1	0	0	0	0	0	0	0	0	0	0	0	0	0	1	1	1	3	90	1	1	1
241	35-2013	Cooks; Private Household	30	0	35	3	2.8	27350	590	2013	1	10	10.2165	6.38012	1.02962	1	1	1	1	0	1	0	1	0	-1.20397	1	1	1	0	0	0	0	0	0	0	1	1	1	0	0	0	0	0	0	2	60	1	1	0
241	35-2013	Cooks; Private Household	30	0	35	3	2.8	27500	560	2014	1	10	10.2219	6.32794	1.02962	1	1	1	1	0	1	0	1	0	-1.20397	1	1	1	0	0	0	0	0	0	0	1	1	1	0	0	0	0	0	0	2	60	1	1	0
241	35-2013	Cooks; Private Household	30	0	35	3	2.8	37680	380	2015	1	10	10.5369	5.94017	1.02962	1	1	1	1	0	1	0	1	0	-1.20397	1	1	1	0	0	0	0	0	0	0	1	1	1	0	0	0	0	0	0	2	60	1	1	0
241	35-2013	Cooks; Private Household	30	0	35	3	2.8	42220	370	2016	1	10	10.6506	5.9135	1.02962	1	1	1	1	0	1	0	1	0	-1.20397	1	1	1	0	0	0	0	0	0	0	1	1	1	0	0	0	0	0	0	2	60	1	1	0
241	35-2013	Cooks; Private Household	30	0	35	3	2.8	42990	500	2017	1	10	10.6687	6.21461	1.02962	1	1	1	1	0	1	0	1	0	-1.20397	1	1	1	0	0	0	0	0	0	0	1	1	1	0	0	0	0	0	0	2	60	1	1	0
241	35-2013	Cooks; Private Household	30	0	35	3	2.8	41240	460	2018	1	10	10.6272	6.13123	1.02962	1	1	1	1	0	1	0	1	0	-1.20397	1	1	1	0	0	0	0	0	0	0	1	1	1	0	0	0	0	0	0	2	60	1	1	0
241	35-2013	Cooks; Private Household	30	0	35	3	2.8	58665	867.5	2019	1	10	10.9796	6.76562	1.02962	1	1	1	1	0	1	0	1	0	-1.20397	1	1	1	0	0	0	0	0	0	0	1	1	1	0	0	0	0	0	0	2	60	1	1	0
242	13-1071	Human Resources; Training; and Labor Relations Specialists; All Other	31	0	13	4	64.5	61560	426570	2013	4	183	11.0278	12.9635	4.16667	1	1	1	1	0	1	0	1	0	-1.17118	1	1	1	0	0	0	0	0	0	0	0	0	0	1	1	1	0	0	0	3	93	1	1	0
242	13-1071	Human Resources; Training; and Labor Relations Specialists; All Other	31	0	13	4	64.5	62590	456170	2014	4	183	11.0444	13.0306	4.16667	1	1	1	1	0	1	0	1	0	-1.17118	1	1	1	0	0	0	0	0	0	0	0	0	0	1	1	1	0	0	0	3	93	1	1	0
242	13-1071	Human Resources; Training; and Labor Relations Specialists; All Other	31	0	13	4	64.5	63710	491090	2015	4	183	11.0621	13.1044	4.16667	1	1	1	1	0	1	0	1	0	-1.17118	1	1	1	0	0	0	0	0	0	0	0	0	0	1	1	1	0	0	0	3	93	1	1	0
242	13-1071	Human Resources; Training; and Labor Relations Specialists; All Other	31	0	13	4	64.5	64890	524800	2016	4	183	11.0804	13.1708	4.16667	1	1	1	1	0	1	0	1	0	-1.17118	1	1	1	0	0	0	0	0	0	0	0	0	0	1	1	1	0	0	0	3	93	1	1	0
242	13-1071	Human Resources; Training; and Labor Relations Specialists; All Other	31	0	13	4	64.5	66220	553950	2017	4	183	11.1007	13.2248	4.16667	1	1	1	1	0	1	0	1	0	-1.17118	1	1	1	0	0	0	0	0	0	0	0	0	0	1	1	1	0	0	0	3	93	1	1	0
242	13-1071	Human Resources; Training; and Labor Relations Specialists; All Other	31	0	13	4	64.5	66790	593790	2018	4	183	11.1093	13.2943	4.16667	1	1	1	1	0	1	0	1	0	-1.17118	1	1	1	0	0	0	0	0	0	0	0	0	0	1	1	1	0	0	0	3	93	1	1	0
242	13-1071	Human Resources; Training; and Labor Relations Specialists; All Other	31	0	13	4	64.5	58665	867.5	2019	4	183	10.9796	6.76562	4.16667	1	1	1	1	0	1	0	1	0	-1.17118	1	1	1	0	0	0	0	0	0	0	0	0	0	1	1	1	0	0	0	3	93	1	1	0
243	33-9021	Private Detectives and Investigators	31	0	33	3	3.3	53890	25820	2013	6	10	10.8947	10.1589	1.19392	1	1	1	1	0	1	0	1	0	-1.17118	1	1	1	0	0	0	0	0	0	0	1	1	1	0	0	0	0	0	0	2	62	1	1	0
243	33-9021	Private Detectives and Investigators	31	0	33	3	3.3	52880	26880	2014	6	10	10.8758	10.1991	1.19392	1	1	1	1	0	1	0	1	0	-1.17118	1	1	1	0	0	0	0	0	0	0	1	1	1	0	0	0	0	0	0	2	62	1	1	0
243	33-9021	Private Detectives and Investigators	31	0	33	3	3.3	52840	30460	2015	6	10	10.875	10.3242	1.19392	1	1	1	1	0	1	0	1	0	-1.17118	1	1	1	0	0	0	0	0	0	0	1	1	1	0	0	0	0	0	0	2	62	1	1	0
243	33-9021	Private Detectives and Investigators	31	0	33	3	3.3	53530	28490	2016	6	10	10.888	10.2573	1.19392	1	1	1	1	0	1	0	1	0	-1.17118	1	1	1	0	0	0	0	0	0	0	1	1	1	0	0	0	0	0	0	2	62	1	1	0
243	33-9021	Private Detectives and Investigators	31	0	33	3	3.3	55080	30980	2017	6	10	10.9165	10.3411	1.19392	1	1	1	1	0	1	0	1	0	-1.17118	1	1	1	0	0	0	0	0	0	0	1	1	1	0	0	0	0	0	0	2	62	1	1	0
243	33-9021	Private Detectives and Investigators	31	0	33	3	3.3	56810	30990	2018	6	10	10.9475	10.3414	1.19392	1	1	1	1	0	1	0	1	0	-1.17118	1	1	1	0	0	0	0	0	0	0	1	1	1	0	0	0	0	0	0	2	62	1	1	0
243	33-9021	Private Detectives and Investigators	31	0	33	3	3.3	58665	867.5	2019	6	10	10.9796	6.76562	1.19392	1	1	1	1	0	1	0	1	0	-1.17118	1	1	1	0	0	0	0	0	0	0	1	1	1	0	0	0	0	0	0	2	62	1	1	0
244	27-4032	Film and Video Editors	31	0	27	4	4.3	69490	21920	2013	6	34	11.1489	9.99515	1.45862	1	1	1	1	0	1	0	1	0	-1.17118	1	1	1	0	0	0	0	0	0	0	0	0	0	1	1	1	0	0	0	3	93	1	1	0
244	27-4032	Film and Video Editors	31	0	27	4	4.3	75090	24460	2014	6	34	11.2264	10.1048	1.45862	1	1	1	1	0	1	0	1	0	-1.17118	1	1	1	0	0	0	0	0	0	0	0	0	0	1	1	1	0	0	0	3	93	1	1	0
244	27-4032	Film and Video Editors	31	0	27	4	4.3	80300	27660	2015	6	34	11.2935	10.2277	1.45862	1	1	1	1	0	1	0	1	0	-1.17118	1	1	1	0	0	0	0	0	0	0	0	0	0	1	1	1	0	0	0	3	93	1	1	0
244	27-4032	Film and Video Editors	31	0	27	4	4.3	82190	29880	2016	6	34	11.3168	10.3049	1.45862	1	1	1	1	0	1	0	1	0	-1.17118	1	1	1	0	0	0	0	0	0	0	0	0	0	1	1	1	0	0	0	3	93	1	1	0
244	27-4032	Film and Video Editors	31	0	27	4	4.3	83950	30770	2017	6	34	11.338	10.3343	1.45862	1	1	1	1	0	1	0	1	0	-1.17118	1	1	1	0	0	0	0	0	0	0	0	0	0	1	1	1	0	0	0	3	93	1	1	0
244	27-4032	Film and Video Editors	31	0	27	4	4.3	86830	28160	2018	6	34	11.3717	10.2457	1.45862	1	1	1	1	0	1	0	1	0	-1.17118	1	1	1	0	0	0	0	0	0	0	0	0	0	1	1	1	0	0	0	3	93	1	1	0
244	27-4032	Film and Video Editors	31	0	27	4	4.3	58665	867.5	2019	6	34	10.9796	6.76562	1.45862	1	1	1	1	0	1	0	1	0	-1.17118	1	1	1	0	0	0	0	0	0	0	0	0	0	1	1	1	0	0	0	3	93	1	1	0
245	13-2099	Financial Specialists; All Other	33	0	13	5		68130	147330	2013	4	58	11.1292	11.9004		1	1	0	0	0	0	0	0	0	-1.10866	1	1	1	0	0	0	0	0	0	0	0	0	0	0	0	0	1	1	0	3	99	1	1	0
245	13-2099	Financial Specialists; All Other	33	0	13	5		71230	137460	2014	4	58	11.1737	11.8311		1	1	0	0	0	0	0	0	0	-1.10866	1	1	1	0	0	0	0	0	0	0	0	0	0	0	0	0	1	1	0	3	99	1	1	0
245	13-2099	Financial Specialists; All Other	33	0	13	5		72480	127250	2015	4	58	11.1911	11.7539		1	1	0	0	0	0	0	0	0	-1.10866	1	1	1	0	0	0	0	0	0	0	0	0	0	0	0	0	1	1	0	3	99	1	1	0
245	13-2099	Financial Specialists; All Other	33	0	13	5		76230	123270	2016	4	58	11.2415	11.7221		1	1	0	0	0	0	0	0	0	-1.10866	1	1	1	0	0	0	0	0	0	0	0	0	0	0	0	0	1	1	0	3	99	1	1	0
245	13-2099	Financial Specialists; All Other	33	0	13	5		76630	125900	2017	4	58	11.2467	11.7432		1	1	0	0	0	0	0	0	0	-1.10866	1	1	1	0	0	0	0	0	0	0	0	0	0	0	0	0	1	1	0	3	99	1	1	0
245	13-2099	Financial Specialists; All Other	33	0	13	5		77580	128760	2018	4	58	11.2591	11.7657		1	1	0	0	0	0	0	0	0	-1.10866	1	1	1	0	0	0	0	0	0	0	0	0	0	0	0	0	1	1	0	3	99	1	1	0
245	13-2099	Financial Specialists; All Other	33	0	13	5		58665	867.5	2019	4	58	10.9796	6.76562		1	1	0	0	0	0	0	0	0	-1.10866	1	1	1	0	0	0	0	0	0	0	0	0	0	0	0	0	1	1	0	3	99	1	1	0
246	33-3021	Detectives and Criminal Investigators	34	0	33	3	7.3	79030	109960	2013	2	120	11.2776	11.6079	1.98787	1	1	1	1	0	1	0	1	0	-1.07881	1	1	1	0	0	0	0	0	0	0	1	1	1	0	0	0	0	0	0	3	102	1	1	0
246	33-3021	Detectives and Criminal Investigators	34	0	33	3	7.3	80540	108720	2014	2	120	11.2965	11.5965	1.98787	1	1	1	1	0	1	0	1	0	-1.07881	1	1	1	0	0	0	0	0	0	0	1	1	1	0	0	0	0	0	0	3	102	1	1	0
246	33-3021	Detectives and Criminal Investigators	34	0	33	3	7.3	79620	106580	2015	2	120	11.285	11.5767	1.98787	1	1	1	1	0	1	0	1	0	-1.07881	1	1	1	0	0	0	0	0	0	0	1	1	1	0	0	0	0	0	0	3	102	1	1	0
246	33-3021	Detectives and Criminal Investigators	34	0	33	3	7.3	81490	104980	2016	2	120	11.3082	11.5615	1.98787	1	1	1	1	0	1	0	1	0	-1.07881	1	1	1	0	0	0	0	0	0	0	1	1	1	0	0	0	0	0	0	3	102	1	1	0
246	33-3021	Detectives and Criminal Investigators	34	0	33	3	7.3	83320	105350	2017	2	120	11.3304	11.565	1.98787	1	1	1	1	0	1	0	1	0	-1.07881	1	1	1	0	0	0	0	0	0	0	1	1	1	0	0	0	0	0	0	3	102	1	1	0
246	33-3021	Detectives and Criminal Investigators	34	0	33	3	7.3	85020	103450	2018	2	120	11.3506	11.5468	1.98787	1	1	1	1	0	1	0	1	0	-1.07881	1	1	1	0	0	0	0	0	0	0	1	1	1	0	0	0	0	0	0	3	102	1	1	0
246	33-3021	Detectives and Criminal Investigators	34	0	33	3	7.3	58665	867.5	2019	2	120	10.9796	6.76562	1.98787	1	1	1	1	0	1	0	1	0	-1.07881	1	1	1	0	0	0	0	0	0	0	1	1	1	0	0	0	0	0	0	3	102	1	1	0
247	29-2055	Surgical Technologists	34	0	29	3	9.3	44420	97930	2013	5	17	10.7014	11.492	2.23001	1	1	1	1	0	1	0	1	0	-1.07881	1	1	1	0	0	0	0	0	0	0	1	1	1	0	0	0	0	0	0	2	68	1	1	0
247	29-2055	Surgical Technologists	34	0	29	3	9.3	45010	98450	2014	5	17	10.7146	11.4973	2.23001	1	1	1	1	0	1	0	1	0	-1.07881	1	1	1	0	0	0	0	0	0	0	1	1	1	0	0	0	0	0	0	2	68	1	1	0
247	29-2055	Surgical Technologists	34	0	29	3	9.3	45940	100270	2015	5	17	10.7351	11.5156	2.23001	1	1	1	1	0	1	0	1	0	-1.07881	1	1	1	0	0	0	0	0	0	0	1	1	1	0	0	0	0	0	0	2	68	1	1	0
247	29-2055	Surgical Technologists	34	0	29	3	9.3	46800	105720	2016	5	17	10.7536	11.5685	2.23001	1	1	1	1	0	1	0	1	0	-1.07881	1	1	1	0	0	0	0	0	0	0	1	1	1	0	0	0	0	0	0	2	68	1	1	0
247	29-2055	Surgical Technologists	34	0	29	3	9.3	48060	106470	2017	5	17	10.7802	11.5756	2.23001	1	1	1	1	0	1	0	1	0	-1.07881	1	1	1	0	0	0	0	0	0	0	1	1	1	0	0	0	0	0	0	2	68	1	1	0
247	29-2055	Surgical Technologists	34	0	29	3	9.3	49040	110160	2018	5	17	10.8004	11.6097	2.23001	1	1	1	1	0	1	0	1	0	-1.07881	1	1	1	0	0	0	0	0	0	0	1	1	1	0	0	0	0	0	0	2	68	1	1	0
247	29-2055	Surgical Technologists	34	0	29	3	9.3	58665	867.5	2019	5	17	10.9796	6.76562	2.23001	1	1	1	1	0	1	0	1	0	-1.07881	1	1	1	0	0	0	0	0	0	0	1	1	1	0	0	0	0	0	0	2	68	1	1	0
248	29-1124	Radiation Therapists	34	0	29	3	1	81740	16950	2013	5	16	11.3113	9.73802	0	1	1	1	1	0	1	0	1	0	-1.07881	1	1	1	0	0	0	0	0	0	0	1	1	1	0	0	0	0	0	0	2	68	1	1	0
248	29-1124	Radiation Therapists	34	0	29	3	1	83710	16380	2014	5	16	11.3351	9.70382	0	1	1	1	1	0	1	0	1	0	-1.07881	1	1	1	0	0	0	0	0	0	0	1	1	1	0	0	0	0	0	0	2	68	1	1	0
248	29-1124	Radiation Therapists	34	0	29	3	1	84460	16930	2015	5	16	11.344	9.73684	0	1	1	1	1	0	1	0	1	0	-1.07881	1	1	1	0	0	0	0	0	0	0	1	1	1	0	0	0	0	0	0	2	68	1	1	0
248	29-1124	Radiation Therapists	34	0	29	3	1	84980	17450	2016	5	16	11.3502	9.76709	0	1	1	1	1	0	1	0	1	0	-1.07881	1	1	1	0	0	0	0	0	0	0	1	1	1	0	0	0	0	0	0	2	68	1	1	0
248	29-1124	Radiation Therapists	34	0	29	3	1	85190	17250	2017	5	16	11.3526	9.75557	0	1	1	1	1	0	1	0	1	0	-1.07881	1	1	1	0	0	0	0	0	0	0	1	1	1	0	0	0	0	0	0	2	68	1	1	0
248	29-1124	Radiation Therapists	34	0	29	3	1	86730	18260	2018	5	16	11.3706	9.81247	0	1	1	1	1	0	1	0	1	0	-1.07881	1	1	1	0	0	0	0	0	0	0	1	1	1	0	0	0	0	0	0	2	68	1	1	0
248	29-1124	Radiation Therapists	34	0	29	3	1	58665	867.5	2019	5	16	10.9796	6.76562	0	1	1	1	1	0	1	0	1	0	-1.07881	1	1	1	0	0	0	0	0	0	0	1	1	1	0	0	0	0	0	0	2	68	1	1	0
249	47-2152	Plumbers; Pipefitters; and Steamfitters	35	0	47	3	49.8	53820	351380	2013	4	67	10.8934	12.7696	3.90802	1	1	1	1	0	1	0	1	0	-1.04982	1	1	1	0	0	0	0	0	0	0	1	1	1	0	0	0	0	0	0	3	105	1	1	0
249	47-2152	Plumbers; Pipefitters; and Steamfitters	35	0	47	3	49.8	54620	372570	2014	4	67	10.9082	12.8282	3.90802	1	1	1	1	0	1	0	1	0	-1.04982	1	1	1	0	0	0	0	0	0	0	1	1	1	0	0	0	0	0	0	3	105	1	1	0
249	47-2152	Plumbers; Pipefitters; and Steamfitters	35	0	47	3	49.8	55100	391680	2015	4	67	10.9169	12.8782	3.90802	1	1	1	1	0	1	0	1	0	-1.04982	1	1	1	0	0	0	0	0	0	0	1	1	1	0	0	0	0	0	0	3	105	1	1	0
249	47-2152	Plumbers; Pipefitters; and Steamfitters	35	0	47	3	49.8	56030	411870	2016	4	67	10.9336	12.9285	3.90802	1	1	1	1	0	1	0	1	0	-1.04982	1	1	1	0	0	0	0	0	0	0	1	1	1	0	0	0	0	0	0	3	105	1	1	0
249	47-2152	Plumbers; Pipefitters; and Steamfitters	35	0	47	3	49.8	57070	428260	2017	4	67	10.952	12.9675	3.90802	1	1	1	1	0	1	0	1	0	-1.04982	1	1	1	0	0	0	0	0	0	0	1	1	1	0	0	0	0	0	0	3	105	1	1	0
249	47-2152	Plumbers; Pipefitters; and Steamfitters	35	0	47	3	49.8	58150	438070	2018	4	67	10.9708	12.9901	3.90802	1	1	1	1	0	1	0	1	0	-1.04982	1	1	1	0	0	0	0	0	0	0	1	1	1	0	0	0	0	0	0	3	105	1	1	0
249	47-2152	Plumbers; Pipefitters; and Steamfitters	35	0	47	3	49.8	58665	867.5	2019	4	67	10.9796	6.76562	3.90802	1	1	1	1	0	1	0	1	0	-1.04982	1	1	1	0	0	0	0	0	0	0	1	1	1	0	0	0	0	0	0	3	105	1	1	0
250	53-2031	Flight Attendants	35	0	53	3	16.5	43860	93550	2013	6	11	10.6888	11.4463	2.80336	1	1	1	1	0	1	0	1	0	-1.04982	1	1	1	0	0	0	0	0	0	0	1	1	1	0	0	0	0	0	0	2	70	1	1	0
250	53-2031	Flight Attendants	35	0	53	3	16.5	46300	98510	2014	6	11	10.7429	11.4979	2.80336	1	1	1	1	0	1	0	1	0	-1.04982	1	1	1	0	0	0	0	0	0	0	1	1	1	0	0	0	0	0	0	2	70	1	1	0
250	53-2031	Flight Attendants	35	0	53	3	16.5	46750	108510	2015	6	11	10.7526	11.5946	2.80336	1	1	1	1	0	1	0	1	0	-1.04982	1	1	1	0	0	0	0	0	0	0	1	1	1	0	0	0	0	0	0	2	70	1	1	0
250	53-2031	Flight Attendants	35	0	53	3	16.5	51620	113390	2016	6	11	10.8517	11.6386	2.80336	1	1	1	1	0	1	0	1	0	-1.04982	1	1	1	0	0	0	0	0	0	0	1	1	1	0	0	0	0	0	0	2	70	1	1	0
250	53-2031	Flight Attendants	35	0	53	3	16.5	52660	119000	2017	6	11	10.8716	11.6869	2.80336	1	1	1	1	0	1	0	1	0	-1.04982	1	1	1	0	0	0	0	0	0	0	1	1	1	0	0	0	0	0	0	2	70	1	1	0
250	53-2031	Flight Attendants	35	0	53	3	16.5	56630	118770	2018	6	11	10.9443	11.6849	2.80336	1	1	1	1	0	1	0	1	0	-1.04982	1	1	1	0	0	0	0	0	0	0	1	1	1	0	0	0	0	0	0	2	70	1	1	0
250	53-2031	Flight Attendants	35	0	53	3	16.5	58665	867.5	2019	6	11	10.9796	6.76562	2.80336	1	1	1	1	0	1	0	1	0	-1.04982	1	1	1	0	0	0	0	0	0	0	1	1	1	0	0	0	0	0	0	2	70	1	1	0
251	29-2032	Diagnostic Medical Sonographers	35	0	29	3	5.1	67170	58250	2013	6	10	11.115	10.9725	1.62924	1	1	1	1	0	1	0	1	0	-1.04982	1	1	1	0	0	0	0	0	0	0	1	1	1	0	0	0	0	0	0	2	70	1	1	0
251	29-2032	Diagnostic Medical Sonographers	35	0	29	3	5.1	68390	59760	2014	6	10	11.133	10.9981	1.62924	1	1	1	1	0	1	0	1	0	-1.04982	1	1	1	0	0	0	0	0	0	0	1	1	1	0	0	0	0	0	0	2	70	1	1	0
251	29-2032	Diagnostic Medical Sonographers	35	0	29	3	5.1	70880	61250	2015	6	10	11.1687	11.0227	1.62924	1	1	1	1	0	1	0	1	0	-1.04982	1	1	1	0	0	0	0	0	0	0	1	1	1	0	0	0	0	0	0	2	70	1	1	0
251	29-2032	Diagnostic Medical Sonographers	35	0	29	3	5.1	71750	65790	2016	6	10	11.1809	11.0942	1.62924	1	1	1	1	0	1	0	1	0	-1.04982	1	1	1	0	0	0	0	0	0	0	1	1	1	0	0	0	0	0	0	2	70	1	1	0
251	29-2032	Diagnostic Medical Sonographers	35	0	29	3	5.1	73200	68750	2017	6	10	11.201	11.1382	1.62924	1	1	1	1	0	1	0	1	0	-1.04982	1	1	1	0	0	0	0	0	0	0	1	1	1	0	0	0	0	0	0	2	70	1	1	0
251	29-2032	Diagnostic Medical Sonographers	35	0	29	3	5.1	73860	71130	2018	6	10	11.2099	11.1723	1.62924	1	1	1	1	0	1	0	1	0	-1.04982	1	1	1	0	0	0	0	0	0	0	1	1	1	0	0	0	0	0	0	2	70	1	1	0
251	29-2032	Diagnostic Medical Sonographers	35	0	29	3	5.1	58665	867.5	2019	6	10	10.9796	6.76562	1.62924	1	1	1	1	0	1	0	1	0	-1.04982	1	1	1	0	0	0	0	0	0	0	1	1	1	0	0	0	0	0	0	2	70	1	1	0
252	33-3011	Bailiffs	36	0	33	3	1.7	40620	16360	2013	3	18	10.612	9.70259	0.530628	1	1	1	1	0	1	0	1	0	-1.02165	1	1	1	0	0	0	0	0	0	0	1	1	1	0	0	0	0	0	0	2	72	1	1	0
252	33-3011	Bailiffs	36	0	33	3	1.7	42360	16310	2014	3	18	10.654	9.69953	0.530628	1	1	1	1	0	1	0	1	0	-1.02165	1	1	1	0	0	0	0	0	0	0	1	1	1	0	0	0	0	0	0	2	72	1	1	0
252	33-3011	Bailiffs	36	0	33	3	1.7	44900	17730	2015	3	18	10.7122	9.78301	0.530628	1	1	1	1	0	1	0	1	0	-1.02165	1	1	1	0	0	0	0	0	0	0	1	1	1	0	0	0	0	0	0	2	72	1	1	0
252	33-3011	Bailiffs	36	0	33	3	1.7	45740	17880	2016	3	18	10.7307	9.79144	0.530628	1	1	1	1	0	1	0	1	0	-1.02165	1	1	1	0	0	0	0	0	0	0	1	1	1	0	0	0	0	0	0	2	72	1	1	0
252	33-3011	Bailiffs	36	0	33	3	1.7	46190	18480	2017	3	18	10.7405	9.82444	0.530628	1	1	1	1	0	1	0	1	0	-1.02165	1	1	1	0	0	0	0	0	0	0	1	1	1	0	0	0	0	0	0	2	72	1	1	0
252	33-3011	Bailiffs	36	0	33	3	1.7	49870	18900	2018	3	18	10.8172	9.84692	0.530628	1	1	1	1	0	1	0	1	0	-1.02165	1	1	1	0	0	0	0	0	0	0	1	1	1	0	0	0	0	0	0	2	72	1	1	0
252	33-3011	Bailiffs	36	0	33	3	1.7	58665	867.5	2019	3	18	10.9796	6.76562	0.530628	1	1	1	1	0	1	0	1	0	-1.02165	1	1	1	0	0	0	0	0	0	0	1	1	1	0	0	0	0	0	0	2	72	1	1	0
253	51-4012	Computer Numerically Controlled Machine Tool Programmers; Metal and Plastic	36	0	51	3		49170	24340	2013	4	0	10.803	10.0999		1	1	0	0	0	0	0	0	0	-1.02165	1	1	1	0	0	0	0	0	0	0	1	1	0	0	0	0	0	0	0	1	36	1	1	0
253	51-4012	Computer Numerically Controlled Machine Tool Programmers; Metal and Plastic	36	0	51	3		50200	24960	2014	4	0	10.8238	10.125		1	1	0	0	0	0	0	0	0	-1.02165	1	1	1	0	0	0	0	0	0	0	1	1	0	0	0	0	0	0	0	1	36	1	1	0
253	51-4012	Computer Numerically Controlled Machine Tool Programmers; Metal and Plastic	36	0	51	3		51630	25660	2015	4	0	10.8519	10.1527		1	1	0	0	0	0	0	0	0	-1.02165	1	1	1	0	0	0	0	0	0	0	1	1	0	0	0	0	0	0	0	1	36	1	1	0
253	51-4012	Computer Numerically Controlled Machine Tool Programmers; Metal and Plastic	36	0	51	3		53560	25180	2016	4	0	10.8886	10.1338		1	1	0	0	0	0	0	0	0	-1.02165	1	1	1	0	0	0	0	0	0	0	1	1	0	0	0	0	0	0	0	1	36	1	1	0
253	51-4012	Computer Numerically Controlled Machine Tool Programmers; Metal and Plastic	36	0	51	3		55770	23790	2017	4	0	10.929	10.077		1	1	0	0	0	0	0	0	0	-1.02165	1	1	1	0	0	0	0	0	0	0	1	1	0	0	0	0	0	0	0	1	36	1	1	0
253	51-4012	Computer Numerically Controlled Machine Tool Programmers; Metal and Plastic	36	0	51	3		56300	23770	2018	4	0	10.9384	10.0762		1	1	0	0	0	0	0	0	0	-1.02165	1	1	1	0	0	0	0	0	0	0	1	1	0	0	0	0	0	0	0	1	36	1	1	0
253	51-4012	Computer Numerically Controlled Machine Tool Programmers; Metal and Plastic	36	0	51	3		58665	867.5	2019	4	0	10.9796	6.76562		1	1	0	0	0	0	0	0	0	-1.02165	1	1	1	0	0	0	0	0	0	0	1	1	0	0	0	0	0	0	0	1	36	1	1	0
254	49-2022	Telecommunications Equipment Installers and Repairers; Except Line Installers	36	0	49	3	20.9	54030	209350	2013	1	13	10.8973	12.2518	3.03975	1	1	1	1	0	1	0	1	0	-1.02165	1	1	1	0	0	0	0	0	0	0	1	1	1	0	0	0	0	0	0	2	72	1	1	0
254	49-2022	Telecommunications Equipment Installers and Repairers; Except Line Installers	36	0	49	3	20.9	54630	213620	2014	1	13	10.9083	12.272	3.03975	1	1	1	1	0	1	0	1	0	-1.02165	1	1	1	0	0	0	0	0	0	0	1	1	1	0	0	0	0	0	0	2	72	1	1	0
254	49-2022	Telecommunications Equipment Installers and Repairers; Except Line Installers	36	0	49	3	20.9	54510	219100	2015	1	13	10.9061	12.2973	3.03975	1	1	1	1	0	1	0	1	0	-1.02165	1	1	1	0	0	0	0	0	0	0	1	1	1	0	0	0	0	0	0	2	72	1	1	0
254	49-2022	Telecommunications Equipment Installers and Repairers; Except Line Installers	36	0	49	3	20.9	54520	228430	2016	1	13	10.9063	12.339	3.03975	1	1	1	1	0	1	0	1	0	-1.02165	1	1	1	0	0	0	0	0	0	0	1	1	1	0	0	0	0	0	0	2	72	1	1	0
254	49-2022	Telecommunications Equipment Installers and Repairers; Except Line Installers	36	0	49	3	20.9	55030	233690	2017	1	13	10.9156	12.3618	3.03975	1	1	1	1	0	1	0	1	0	-1.02165	1	1	1	0	0	0	0	0	0	0	1	1	1	0	0	0	0	0	0	2	72	1	1	0
254	49-2022	Telecommunications Equipment Installers and Repairers; Except Line Installers	36	0	49	3	20.9	57080	229890	2018	1	13	10.9522	12.3454	3.03975	1	1	1	1	0	1	0	1	0	-1.02165	1	1	1	0	0	0	0	0	0	0	1	1	1	0	0	0	0	0	0	2	72	1	1	0
254	49-2022	Telecommunications Equipment Installers and Repairers; Except Line Installers	36	0	49	3	20.9	58665	867.5	2019	1	13	10.9796	6.76562	3.03975	1	1	1	1	0	1	0	1	0	-1.02165	1	1	1	0	0	0	0	0	0	0	1	1	1	0	0	0	0	0	0	2	72	1	1	0
255	51-9051	Furnace; Kiln; Oven; Drier; and Kettle Operators and Tenders	37	0	51	2	1.9	37320	19840	2013	1	5	10.5273	9.89546	0.641854	1	1	1	1	0	1	0	1	0	-0.994252	1	1	1	0	0	0	0	1	1	1	0	0	0	0	0	0	0	0	0	1	37	1	1	0
255	51-9051	Furnace; Kiln; Oven; Drier; and Kettle Operators and Tenders	37	0	51	2	1.9	36800	20590	2014	1	5	10.5133	9.93256	0.641854	1	1	1	1	0	1	0	1	0	-0.994252	1	1	1	0	0	0	0	1	1	1	0	0	0	0	0	0	0	0	0	1	37	1	1	0
255	51-9051	Furnace; Kiln; Oven; Drier; and Kettle Operators and Tenders	37	0	51	2	1.9	36970	19650	2015	1	5	10.5179	9.88583	0.641854	1	1	1	1	0	1	0	1	0	-0.994252	1	1	1	0	0	0	0	1	1	1	0	0	0	0	0	0	0	0	0	1	37	1	1	0
255	51-9051	Furnace; Kiln; Oven; Drier; and Kettle Operators and Tenders	37	0	51	2	1.9	37600	19520	2016	1	5	10.5348	9.8792	0.641854	1	1	1	1	0	1	0	1	0	-0.994252	1	1	1	0	0	0	0	1	1	1	0	0	0	0	0	0	0	0	0	1	37	1	1	0
255	51-9051	Furnace; Kiln; Oven; Drier; and Kettle Operators and Tenders	37	0	51	2	1.9	39280	18030	2017	1	5	10.5785	9.79979	0.641854	1	1	1	1	0	1	0	1	0	-0.994252	1	1	1	0	0	0	0	1	1	1	0	0	0	0	0	0	0	0	0	1	37	1	1	0
255	51-9051	Furnace; Kiln; Oven; Drier; and Kettle Operators and Tenders	37	0	51	2	1.9	40610	17730	2018	1	5	10.6118	9.78301	0.641854	1	1	1	1	0	1	0	1	0	-0.994252	1	1	1	0	0	0	0	1	1	1	0	0	0	0	0	0	0	0	0	1	37	1	1	0
255	51-9051	Furnace; Kiln; Oven; Drier; and Kettle Operators and Tenders	37	0	51	2	1.9	58665	867.5	2019	1	5	10.9796	6.76562	0.641854	1	1	1	1	0	1	0	1	0	-0.994252	1	1	1	0	0	0	0	1	1	1	0	0	0	0	0	0	0	0	0	1	37	1	1	0
256	53-7061	Cleaners of Vehicles and Equipment	37	0	53	2	53.9	22980	311940	2013	4	6	10.0424	12.6506	3.98713	1	1	1	1	0	1	0	1	0	-0.994252	1	1	1	0	0	0	0	1	1	1	0	0	0	0	0	0	0	0	0	1	37	1	1	0
256	53-7061	Cleaners of Vehicles and Equipment	37	0	53	2	53.9	23340	321740	2014	4	6	10.0579	12.6815	3.98713	1	1	1	1	0	1	0	1	0	-0.994252	1	1	1	0	0	0	0	1	1	1	0	0	0	0	0	0	0	0	0	1	37	1	1	0
256	53-7061	Cleaners of Vehicles and Equipment	37	0	53	2	53.9	23940	336960	2015	4	6	10.0833	12.7277	3.98713	1	1	1	1	0	1	0	1	0	-0.994252	1	1	1	0	0	0	0	1	1	1	0	0	0	0	0	0	0	0	0	1	37	1	1	0
256	53-7061	Cleaners of Vehicles and Equipment	37	0	53	2	53.9	24660	348770	2016	4	6	10.1129	12.7622	3.98713	1	1	1	1	0	1	0	1	0	-0.994252	1	1	1	0	0	0	0	1	1	1	0	0	0	0	0	0	0	0	0	1	37	1	1	0
256	53-7061	Cleaners of Vehicles and Equipment	37	0	53	2	53.9	25770	373290	2017	4	6	10.157	12.8301	3.98713	1	1	1	1	0	1	0	1	0	-0.994252	1	1	1	0	0	0	0	1	1	1	0	0	0	0	0	0	0	0	0	1	37	1	1	0
256	53-7061	Cleaners of Vehicles and Equipment	37	0	53	2	53.9	26900	378850	2018	4	6	10.1999	12.8449	3.98713	1	1	1	1	0	1	0	1	0	-0.994252	1	1	1	0	0	0	0	1	1	1	0	0	0	0	0	0	0	0	0	1	37	1	1	0
256	53-7061	Cleaners of Vehicles and Equipment	37	0	53	2	53.9	58665	867.5	2019	4	6	10.9796	6.76562	3.98713	1	1	1	1	0	1	0	1	0	-0.994252	1	1	1	0	0	0	0	1	1	1	0	0	0	0	0	0	0	0	0	1	37	1	1	0
257	39-4021	Funeral Attendants	37	0	39	2	5	24180	33400	2013	1	3	10.0933	10.4163	1.60944	1	1	1	1	0	1	0	1	0	-0.994252	1	1	1	0	0	0	0	1	1	1	0	0	0	0	0	0	0	0	0	1	37	1	1	0
257	39-4021	Funeral Attendants	37	0	39	2	5	24860	34950	2014	1	3	10.121	10.4617	1.60944	1	1	1	1	0	1	0	1	0	-0.994252	1	1	1	0	0	0	0	1	1	1	0	0	0	0	0	0	0	0	0	1	37	1	1	0
257	39-4021	Funeral Attendants	37	0	39	2	5	25840	35290	2015	1	3	10.1597	10.4714	1.60944	1	1	1	1	0	1	0	1	0	-0.994252	1	1	1	0	0	0	0	1	1	1	0	0	0	0	0	0	0	0	0	1	37	1	1	0
257	39-4021	Funeral Attendants	37	0	39	2	5	27110	35770	2016	1	3	10.2077	10.4849	1.60944	1	1	1	1	0	1	0	1	0	-0.994252	1	1	1	0	0	0	0	1	1	1	0	0	0	0	0	0	0	0	0	1	37	1	1	0
257	39-4021	Funeral Attendants	37	0	39	2	5	27120	34970	2017	1	3	10.208	10.4622	1.60944	1	1	1	1	0	1	0	1	0	-0.994252	1	1	1	0	0	0	0	1	1	1	0	0	0	0	0	0	0	0	0	1	37	1	1	0
257	39-4021	Funeral Attendants	37	0	39	2	5	28480	35340	2018	1	3	10.257	10.4728	1.60944	1	1	1	1	0	1	0	1	0	-0.994252	1	1	1	0	0	0	0	1	1	1	0	0	0	0	0	0	0	0	0	1	37	1	1	0
257	39-4021	Funeral Attendants	37	0	39	2	5	58665	867.5	2019	1	3	10.9796	6.76562	1.60944	1	1	1	1	0	1	0	1	0	-0.994252	1	1	1	0	0	0	0	1	1	1	0	0	0	0	0	0	0	0	0	1	37	1	1	0
258	47-5081	Helpers–Extraction Workers	37	0	47	2	2.4	35120	23020	2013	6	3	10.4665	10.0441	0.875469	1	1	1	1	0	1	0	1	0	-0.994252	1	1	1	0	0	0	0	1	1	1	0	0	0	0	0	0	0	0	0	1	37	1	1	0
258	47-5081	Helpers–Extraction Workers	37	0	47	2	2.4	36100	24130	2014	6	3	10.494	10.0912	0.875469	1	1	1	1	0	1	0	1	0	-0.994252	1	1	1	0	0	0	0	1	1	1	0	0	0	0	0	0	0	0	0	1	37	1	1	0
258	47-5081	Helpers–Extraction Workers	37	0	47	2	2.4	37080	22820	2015	6	3	10.5208	10.0354	0.875469	1	1	1	1	0	1	0	1	0	-0.994252	1	1	1	0	0	0	0	1	1	1	0	0	0	0	0	0	0	0	0	1	37	1	1	0
258	47-5081	Helpers–Extraction Workers	37	0	47	2	2.4	37160	17660	2016	6	3	10.523	9.77906	0.875469	1	1	1	1	0	1	0	1	0	-0.994252	1	1	1	0	0	0	0	1	1	1	0	0	0	0	0	0	0	0	0	1	37	1	1	0
258	47-5081	Helpers–Extraction Workers	37	0	47	2	2.4	36870	15280	2017	6	3	10.5152	9.6343	0.875469	1	1	1	1	0	1	0	1	0	-0.994252	1	1	1	0	0	0	0	1	1	1	0	0	0	0	0	0	0	0	0	1	37	1	1	0
258	47-5081	Helpers–Extraction Workers	37	0	47	2	2.4	37660	15930	2018	6	3	10.5364	9.67596	0.875469	1	1	1	1	0	1	0	1	0	-0.994252	1	1	1	0	0	0	0	1	1	1	0	0	0	0	0	0	0	0	0	1	37	1	1	0
258	47-5081	Helpers–Extraction Workers	37	0	47	2	2.4	58665	867.5	2019	6	3	10.9796	6.76562	0.875469	1	1	1	1	0	1	0	1	0	-0.994252	1	1	1	0	0	0	0	1	1	1	0	0	0	0	0	0	0	0	0	1	37	1	1	0
259	53-7111	Mine Shuttle Car Operators	37	0	53	2		52560	2730	2013	4	0	10.8697	7.91206		1	1	0	0	0	0	0	0	0	-0.994252	1	1	1	0	0	0	0	1	1	0	0	0	0	0	0	0	0	0	0	1	37	1	1	0
259	53-7111	Mine Shuttle Car Operators	37	0	53	2		54830	2630	2014	4	0	10.912	7.87474		1	1	0	0	0	0	0	0	0	-0.994252	1	1	1	0	0	0	0	1	1	0	0	0	0	0	0	0	0	0	0	1	37	1	1	0
259	53-7111	Mine Shuttle Car Operators	37	0	53	2		55120	2310	2015	4	0	10.9173	7.745		1	1	0	0	0	0	0	0	0	-0.994252	1	1	1	0	0	0	0	1	1	0	0	0	0	0	0	0	0	0	0	1	37	1	1	0
259	53-7111	Mine Shuttle Car Operators	37	0	53	2		56370	1590	2016	4	0	10.9397	7.37149		1	1	0	0	0	0	0	0	0	-0.994252	1	1	1	0	0	0	0	1	1	0	0	0	0	0	0	0	0	0	0	1	37	1	1	0
259	53-7111	Mine Shuttle Car Operators	37	0	53	2		56510	1550	2017	4	0	10.9422	7.34601		1	1	0	0	0	0	0	0	0	-0.994252	1	1	1	0	0	0	0	1	1	0	0	0	0	0	0	0	0	0	0	1	37	1	1	0
259	53-7111	Mine Shuttle Car Operators	37	0	53	2		56150	1690	2018	4	0	10.9358	7.43248		1	1	0	0	0	0	0	0	0	-0.994252	1	1	1	0	0	0	0	1	1	0	0	0	0	0	0	0	0	0	0	1	37	1	1	0
259	53-7111	Mine Shuttle Car Operators	37	0	53	2		58665	867.5	2019	4	0	10.9796	6.76562		1	1	0	0	0	0	0	0	0	-0.994252	1	1	1	0	0	0	0	1	1	0	0	0	0	0	0	0	0	0	0	1	37	1	1	0
260	49-2095	Electrical and Electronics Repairers; Powerhouse; Substation; and Relay	38	0	49	3	1.5	68270	23210	2013	1	9	11.1312	10.0523	0.405465	1	1	1	1	0	1	0	1	0	-0.967584	1	1	1	0	0	0	0	0	0	0	1	1	1	0	0	0	0	0	0	2	76	1	1	0
260	49-2095	Electrical and Electronics Repairers; Powerhouse; Substation; and Relay	38	0	49	3	1.5	70110	22120	2014	1	9	11.1578	10.0042	0.405465	1	1	1	1	0	1	0	1	0	-0.967584	1	1	1	0	0	0	0	0	0	0	1	1	1	0	0	0	0	0	0	2	76	1	1	0
260	49-2095	Electrical and Electronics Repairers; Powerhouse; Substation; and Relay	38	0	49	3	1.5	72450	23070	2015	1	9	11.1907	10.0463	0.405465	1	1	1	1	0	1	0	1	0	-0.967584	1	1	1	0	0	0	0	0	0	0	1	1	1	0	0	0	0	0	0	2	76	1	1	0
260	49-2095	Electrical and Electronics Repairers; Powerhouse; Substation; and Relay	38	0	49	3	1.5	74540	23060	2016	1	9	11.2191	10.0459	0.405465	1	1	1	1	0	1	0	1	0	-0.967584	1	1	1	0	0	0	0	0	0	0	1	1	1	0	0	0	0	0	0	2	76	1	1	0
260	49-2095	Electrical and Electronics Repairers; Powerhouse; Substation; and Relay	38	0	49	3	1.5	77770	24430	2017	1	9	11.2615	10.1036	0.405465	1	1	1	1	0	1	0	1	0	-0.967584	1	1	1	0	0	0	0	0	0	0	1	1	1	0	0	0	0	0	0	2	76	1	1	0
260	49-2095	Electrical and Electronics Repairers; Powerhouse; Substation; and Relay	38	0	49	3	1.5	80040	22980	2018	1	9	11.2903	10.0424	0.405465	1	1	1	1	0	1	0	1	0	-0.967584	1	1	1	0	0	0	0	0	0	0	1	1	1	0	0	0	0	0	0	2	76	1	1	0
260	49-2095	Electrical and Electronics Repairers; Powerhouse; Substation; and Relay	38	0	49	3	1.5	58665	867.5	2019	1	9	10.9796	6.76562	0.405465	1	1	1	1	0	1	0	1	0	-0.967584	1	1	1	0	0	0	0	0	0	0	1	1	1	0	0	0	0	0	0	2	76	1	1	0
261	17-1022	Surveyors	38	1	17	4	3.6	59570	41360	2013	2	76	10.9949	10.6301	1.28093	1	1	1	0	1	0	1	1	1	-0.967584	1	1	1	0	0	0	0	0	0	0	0	0	0	1	1	1	0	0	0	3	114	1	1	1
261	17-1022	Surveyors	38	1	17	4	3.6	60310	41970	2014	2	76	11.0073	10.6447	1.28093	1	1	1	0	1	0	1	1	1	-0.967584	1	1	1	0	0	0	0	0	0	0	0	0	0	1	1	1	0	0	0	3	114	1	1	1
261	17-1022	Surveyors	38	1	17	4	3.6	61880	43140	2015	2	76	11.033	10.6722	1.28093	1	1	1	0	1	0	1	1	1	-0.967584	1	1	1	0	0	0	0	0	0	0	0	0	0	1	1	1	0	0	0	3	114	1	1	1
261	17-1022	Surveyors	38	1	17	4	3.6	63480	43340	2016	2	76	11.0585	10.6768	1.28093	1	1	1	0	1	0	1	1	1	-0.967584	1	1	1	0	0	0	0	0	0	0	0	0	0	1	1	1	0	0	0	3	114	1	1	1
261	17-1022	Surveyors	38	1	17	4	3.6	65300	43430	2017	2	76	11.0867	10.6789	1.28093	1	1	1	0	1	0	1	1	1	-0.967584	1	1	1	0	0	0	0	0	0	0	0	0	0	1	1	1	0	0	0	3	114	1	1	1
261	17-1022	Surveyors	38	1	17	4	3.6	66440	45310	2018	2	76	11.1041	10.7213	1.28093	1	1	1	0	1	0	1	1	1	-0.967584	1	1	1	0	0	0	0	0	0	0	0	0	0	1	1	1	0	0	0	3	114	1	1	1
261	17-1022	Surveyors	38	1	17	4	3.6	58665	867.5	2019	2	76	10.9796	6.76562	1.28093	1	1	1	0	1	0	1	1	1	-0.967584	1	1	1	0	0	0	0	0	0	0	0	0	0	1	1	1	0	0	0	3	114	1	1	1
262	17-3027	Mechanical Engineering Technicians	38	1	17	3	3.8	54280	46090	2013	4	60	10.9019	10.7384	1.335	1	1	1	0	1	0	1	1	1	-0.967584	1	1	1	0	0	0	0	0	0	0	1	1	1	0	0	0	0	0	0	3	114	1	1	1
262	17-3027	Mechanical Engineering Technicians	38	1	17	3	3.8	55470	47560	2014	4	60	10.9236	10.7697	1.335	1	1	1	0	1	0	1	1	1	-0.967584	1	1	1	0	0	0	0	0	0	0	1	1	1	0	0	0	0	0	0	3	114	1	1	1
262	17-3027	Mechanical Engineering Technicians	38	1	17	3	3.8	56390	48910	2015	4	60	10.94	10.7977	1.335	1	1	1	0	1	0	1	1	1	-0.967584	1	1	1	0	0	0	0	0	0	0	1	1	1	0	0	0	0	0	0	3	114	1	1	1
262	17-3027	Mechanical Engineering Technicians	38	1	17	3	3.8	57180	45510	2016	4	60	10.954	10.7257	1.335	1	1	1	0	1	0	1	1	1	-0.967584	1	1	1	0	0	0	0	0	0	0	1	1	1	0	0	0	0	0	0	3	114	1	1	1
262	17-3027	Mechanical Engineering Technicians	38	1	17	3	3.8	58180	43390	2017	4	60	10.9713	10.678	1.335	1	1	1	0	1	0	1	1	1	-0.967584	1	1	1	0	0	0	0	0	0	0	1	1	1	0	0	0	0	0	0	3	114	1	1	1
262	17-3027	Mechanical Engineering Technicians	38	1	17	3	3.8	58240	41460	2018	4	60	10.9723	10.6325	1.335	1	1	1	0	1	0	1	1	1	-0.967584	1	1	1	0	0	0	0	0	0	0	1	1	1	0	0	0	0	0	0	3	114	1	1	1
262	17-3027	Mechanical Engineering Technicians	38	1	17	3	3.8	58665	867.5	2019	4	60	10.9796	6.76562	1.335	1	1	1	0	1	0	1	1	1	-0.967584	1	1	1	0	0	0	0	0	0	0	1	1	1	0	0	0	0	0	0	3	114	1	1	1
263	53-7064	Packers and Packagers; Hand	38	0	53	2	75.8	22670	672020	2013	1	8	10.0288	13.418	4.3281	1	1	1	1	0	1	0	1	0	-0.967584	1	1	1	0	0	0	0	1	1	1	0	0	0	0	0	0	0	0	0	1	38	1	1	0
263	53-7064	Packers and Packagers; Hand	38	0	53	2	75.8	23040	693170	2014	1	8	10.045	13.449	4.3281	1	1	1	1	0	1	0	1	0	-0.967584	1	1	1	0	0	0	0	1	1	1	0	0	0	0	0	0	0	0	0	1	38	1	1	0
263	53-7064	Packers and Packagers; Hand	38	0	53	2	75.8	23710	713130	2015	1	8	10.0737	13.4774	4.3281	1	1	1	1	0	1	0	1	0	-0.967584	1	1	1	0	0	0	0	1	1	1	0	0	0	0	0	0	0	0	0	1	38	1	1	0
263	53-7064	Packers and Packagers; Hand	38	0	53	2	75.8	24430	705660	2016	1	8	10.1036	13.4669	4.3281	1	1	1	1	0	1	0	1	0	-0.967584	1	1	1	0	0	0	0	1	1	1	0	0	0	0	0	0	0	0	0	1	38	1	1	0
263	53-7064	Packers and Packagers; Hand	38	0	53	2	75.8	25410	700560	2017	1	8	10.1429	13.4596	4.3281	1	1	1	1	0	1	0	1	0	-0.967584	1	1	1	0	0	0	0	1	1	1	0	0	0	0	0	0	0	0	0	1	38	1	1	0
263	53-7064	Packers and Packagers; Hand	38	0	53	2	75.8	26490	663970	2018	1	8	10.1845	13.406	4.3281	1	1	1	1	0	1	0	1	0	-0.967584	1	1	1	0	0	0	0	1	1	1	0	0	0	0	0	0	0	0	0	1	38	1	1	0
263	53-7064	Packers and Packagers; Hand	38	0	53	2	75.8	58665	867.5	2019	1	8	10.9796	6.76562	4.3281	1	1	1	1	0	1	0	1	0	-0.967584	1	1	1	0	0	0	0	1	1	1	0	0	0	0	0	0	0	0	0	1	38	1	1	0
264	27-3091	Interpreters and Translators	38	0	27	4	8.8	47920	49060	2013	6	27	10.7773	10.8008	2.17475	1	1	1	1	0	1	0	1	0	-0.967584	1	1	1	0	0	0	0	0	0	0	0	0	0	1	1	1	0	0	0	3	114	1	1	0
264	27-3091	Interpreters and Translators	38	0	27	4	8.8	49320	49460	2014	6	27	10.8061	10.8089	2.17475	1	1	1	1	0	1	0	1	0	-0.967584	1	1	1	0	0	0	0	0	0	0	0	0	0	1	1	1	0	0	0	3	114	1	1	0
264	27-3091	Interpreters and Translators	38	0	27	4	8.8	48360	49650	2015	6	27	10.7864	10.8128	2.17475	1	1	1	1	0	1	0	1	0	-0.967584	1	1	1	0	0	0	0	0	0	0	0	0	0	1	1	1	0	0	0	3	114	1	1	0
264	27-3091	Interpreters and Translators	38	0	27	4	8.8	51260	51350	2016	6	27	10.8447	10.8464	2.17475	1	1	1	1	0	1	0	1	0	-0.967584	1	1	1	0	0	0	0	0	0	0	0	0	0	1	1	1	0	0	0	3	114	1	1	0
264	27-3091	Interpreters and Translators	38	0	27	4	8.8	51790	53150	2017	6	27	10.855	10.8809	2.17475	1	1	1	1	0	1	0	1	0	-0.967584	1	1	1	0	0	0	0	0	0	0	0	0	0	1	1	1	0	0	0	3	114	1	1	0
264	27-3091	Interpreters and Translators	38	0	27	4	8.8	55230	57140	2018	6	27	10.9193	10.9533	2.17475	1	1	1	1	0	1	0	1	0	-0.967584	1	1	1	0	0	0	0	0	0	0	0	0	0	1	1	1	0	0	0	3	114	1	1	0
264	27-3091	Interpreters and Translators	38	0	27	4	8.8	58665	867.5	2019	6	27	10.9796	6.76562	2.17475	1	1	1	1	0	1	0	1	0	-0.967584	1	1	1	0	0	0	0	0	0	0	0	0	0	1	1	1	0	0	0	3	114	1	1	0
265	31-1011	Home Health Aides	39	0	31	2		22050	806710	2013	4	0	10.0011	13.6007		1	1	0	0	0	0	0	0	0	-0.941609	1	1	1	0	0	0	0	1	1	0	0	0	0	0	0	0	0	0	0	1	39	1	1	0
265	31-1011	Home Health Aides	39	0	31	2		22400	799080	2014	4	0	10.0168	13.5912		1	1	0	0	0	0	0	0	0	-0.941609	1	1	1	0	0	0	0	1	1	0	0	0	0	0	0	0	0	0	0	1	39	1	1	0
265	31-1011	Home Health Aides	39	0	31	2		22870	820630	2015	4	0	10.0376	13.6178		1	1	0	0	0	0	0	0	0	-0.941609	1	1	1	0	0	0	0	1	1	0	0	0	0	0	0	0	0	0	0	1	39	1	1	0
265	31-1011	Home Health Aides	39	0	31	2		23600	814300	2016	4	0	10.069	13.6101		1	1	0	0	0	0	0	0	0	-0.941609	1	1	1	0	0	0	0	1	1	0	0	0	0	0	0	0	0	0	0	1	39	1	1	0
265	31-1011	Home Health Aides	39	0	31	2		24280	820960	2017	4	0	10.0974	13.6182		1	1	0	0	0	0	0	0	0	-0.941609	1	1	1	0	0	0	0	1	1	0	0	0	0	0	0	0	0	0	0	1	39	1	1	0
265	31-1011	Home Health Aides	39	0	31	2		25330	797670	2018	4	0	10.1397	13.5894		1	1	0	0	0	0	0	0	0	-0.941609	1	1	1	0	0	0	0	1	1	0	0	0	0	0	0	0	0	0	0	1	39	1	1	0
265	31-1011	Home Health Aides	39	0	31	2		58665	867.5	2019	4	0	10.9796	6.76562		1	1	0	0	0	0	0	0	0	-0.941609	1	1	1	0	0	0	0	1	1	0	0	0	0	0	0	0	0	0	0	1	39	1	1	0
266	51-6093	Upholsterers	39	0	51	2	2.5	32170	28790	2013	1	9	10.3788	10.2678	0.916291	1	1	1	1	0	1	0	1	0	-0.941609	1	1	1	0	0	0	0	1	1	1	0	0	0	0	0	0	0	0	0	2	78	1	1	0
266	51-6093	Upholsterers	39	0	51	2	2.5	33280	29770	2014	1	9	10.4127	10.3013	0.916291	1	1	1	1	0	1	0	1	0	-0.941609	1	1	1	0	0	0	0	1	1	1	0	0	0	0	0	0	0	0	0	2	78	1	1	0
266	51-6093	Upholsterers	39	0	51	2	2.5	33550	30180	2015	1	9	10.4208	10.3149	0.916291	1	1	1	1	0	1	0	1	0	-0.941609	1	1	1	0	0	0	0	1	1	1	0	0	0	0	0	0	0	0	0	2	78	1	1	0
266	51-6093	Upholsterers	39	0	51	2	2.5	34640	32520	2016	1	9	10.4528	10.3896	0.916291	1	1	1	1	0	1	0	1	0	-0.941609	1	1	1	0	0	0	0	1	1	1	0	0	0	0	0	0	0	0	0	2	78	1	1	0
266	51-6093	Upholsterers	39	0	51	2	2.5	35060	32500	2017	1	9	10.4648	10.389	0.916291	1	1	1	1	0	1	0	1	0	-0.941609	1	1	1	0	0	0	0	1	1	1	0	0	0	0	0	0	0	0	0	2	78	1	1	0
266	51-6093	Upholsterers	39	0	51	2	2.5	35920	32870	2018	1	9	10.489	10.4003	0.916291	1	1	1	1	0	1	0	1	0	-0.941609	1	1	1	0	0	0	0	1	1	1	0	0	0	0	0	0	0	0	0	2	78	1	1	0
266	51-6093	Upholsterers	39	0	51	2	2.5	58665	867.5	2019	1	9	10.9796	6.76562	0.916291	1	1	1	1	0	1	0	1	0	-0.941609	1	1	1	0	0	0	0	1	1	1	0	0	0	0	0	0	0	0	0	2	78	1	1	0
267	47-4021	Elevator Installers and Repairers	39	0	47	3	3	76220	21270	2013	5	8	11.2414	9.96505	1.09861	1	1	1	1	0	1	0	1	0	-0.941609	1	1	1	0	0	0	0	0	0	0	1	1	1	0	0	0	0	0	0	1	39	1	1	0
267	47-4021	Elevator Installers and Repairers	39	0	47	3	3	76490	20590	2014	5	8	11.2449	9.93256	1.09861	1	1	1	1	0	1	0	1	0	-0.941609	1	1	1	0	0	0	0	0	0	0	1	1	1	0	0	0	0	0	0	1	39	1	1	0
267	47-4021	Elevator Installers and Repairers	39	0	47	3	3	77350	21000	2015	5	8	11.2561	9.95228	1.09861	1	1	1	1	0	1	0	1	0	-0.941609	1	1	1	0	0	0	0	0	0	0	1	1	1	0	0	0	0	0	0	1	39	1	1	0
267	47-4021	Elevator Installers and Repairers	39	0	47	3	3	76860	22240	2016	5	8	11.2497	10.0096	1.09861	1	1	1	1	0	1	0	1	0	-0.941609	1	1	1	0	0	0	0	0	0	0	1	1	1	0	0	0	0	0	0	1	39	1	1	0
267	47-4021	Elevator Installers and Repairers	39	0	47	3	3	77130	24490	2017	5	8	11.2532	10.106	1.09861	1	1	1	1	0	1	0	1	0	-0.941609	1	1	1	0	0	0	0	0	0	0	1	1	1	0	0	0	0	0	0	1	39	1	1	0
267	47-4021	Elevator Installers and Repairers	39	0	47	3	3	79370	26830	2018	5	8	11.2819	10.1973	1.09861	1	1	1	1	0	1	0	1	0	-0.941609	1	1	1	0	0	0	0	0	0	0	1	1	1	0	0	0	0	0	0	1	39	1	1	0
267	47-4021	Elevator Installers and Repairers	39	0	47	3	3	58665	867.5	2019	5	8	10.9796	6.76562	1.09861	1	1	1	1	0	1	0	1	0	-0.941609	1	1	1	0	0	0	0	0	0	0	1	1	1	0	0	0	0	0	0	1	39	1	1	0
268	43-3041	Gaming Cage Workers	39	0	43	2	1.8	26190	17360	2013	5	5	10.1731	9.76192	0.587787	1	1	1	1	0	1	0	1	0	-0.941609	1	1	1	0	0	0	0	1	1	1	0	0	0	0	0	0	0	0	0	1	39	1	1	0
268	43-3041	Gaming Cage Workers	39	0	43	2	1.8	27560	16350	2014	5	5	10.2241	9.70198	0.587787	1	1	1	1	0	1	0	1	0	-0.941609	1	1	1	0	0	0	0	1	1	1	0	0	0	0	0	0	0	0	0	1	39	1	1	0
268	43-3041	Gaming Cage Workers	39	0	43	2	1.8	27780	17650	2015	5	5	10.2321	9.77849	0.587787	1	1	1	1	0	1	0	1	0	-0.941609	1	1	1	0	0	0	0	1	1	1	0	0	0	0	0	0	0	0	0	1	39	1	1	0
268	43-3041	Gaming Cage Workers	39	0	43	2	1.8	28120	18810	2016	5	5	10.2442	9.84214	0.587787	1	1	1	1	0	1	0	1	0	-0.941609	1	1	1	0	0	0	0	1	1	1	0	0	0	0	0	0	0	0	0	1	39	1	1	0
268	43-3041	Gaming Cage Workers	39	0	43	2	1.8	28210	17030	2017	5	5	10.2474	9.74273	0.587787	1	1	1	1	0	1	0	1	0	-0.941609	1	1	1	0	0	0	0	1	1	1	0	0	0	0	0	0	0	0	0	1	39	1	1	0
268	43-3041	Gaming Cage Workers	39	0	43	2	1.8	28980	16020	2018	5	5	10.2744	9.68159	0.587787	1	1	1	1	0	1	0	1	0	-0.941609	1	1	1	0	0	0	0	1	1	1	0	0	0	0	0	0	0	0	0	1	39	1	1	0
268	43-3041	Gaming Cage Workers	39	0	43	2	1.8	58665	867.5	2019	5	5	10.9796	6.76562	0.587787	1	1	1	1	0	1	0	1	0	-0.941609	1	1	1	0	0	0	0	1	1	1	0	0	0	0	0	0	0	0	0	1	39	1	1	0
269	25-9011	Audio-Visual and Multimedia Collections Specialists	39	0	25	5		46840	8840	2013	4	0	10.7545	9.08704		1	1	0	0	0	0	0	0	0	-0.941609	1	1	1	0	0	0	0	0	0	0	0	0	0	0	0	0	1	1	0	1	39	1	1	0
269	25-9011	Audio-Visual and Multimedia Collections Specialists	39	0	25	5		46390	8960	2014	4	0	10.7448	9.10053		1	1	0	0	0	0	0	0	0	-0.941609	1	1	1	0	0	0	0	0	0	0	0	0	0	0	0	0	1	1	0	1	39	1	1	0
269	25-9011	Audio-Visual and Multimedia Collections Specialists	39	0	25	5		48220	10170	2015	4	0	10.7835	9.2272		1	1	0	0	0	0	0	0	0	-0.941609	1	1	1	0	0	0	0	0	0	0	0	0	0	0	0	0	1	1	0	1	39	1	1	0
269	25-9011	Audio-Visual and Multimedia Collections Specialists	39	0	25	5		50130	10300	2016	4	0	10.8224	9.2399		1	1	0	0	0	0	0	0	0	-0.941609	1	1	1	0	0	0	0	0	0	0	0	0	0	0	0	0	1	1	0	1	39	1	1	0
269	25-9011	Audio-Visual and Multimedia Collections Specialists	39	0	25	5		51290	10430	2017	4	0	10.8453	9.25244		1	1	0	0	0	0	0	0	0	-0.941609	1	1	1	0	0	0	0	0	0	0	0	0	0	0	0	0	1	1	0	1	39	1	1	0
269	25-9011	Audio-Visual and Multimedia Collections Specialists	39	0	25	5		52270	9540	2018	4	0	10.8642	9.16325		1	1	0	0	0	0	0	0	0	-0.941609	1	1	1	0	0	0	0	0	0	0	0	0	0	0	0	0	1	1	0	1	39	1	1	0
269	25-9011	Audio-Visual and Multimedia Collections Specialists	39	0	25	5		58665	867.5	2019	4	0	10.9796	6.76562		1	1	0	0	0	0	0	0	0	-0.941609	1	1	1	0	0	0	0	0	0	0	0	0	0	0	0	0	1	1	0	1	39	1	1	0
270	23-1023	Judges; Magistrate Judges; and Magistrates	40	0	23	5	1.4	105380	27190	2013	4	12	11.5653	10.2106	0.336472	1	1	1	1	0	1	0	1	0	-0.916291	1	1	1	0	0	0	0	0	0	0	0	0	0	0	0	0	1	1	1	2	80	1	1	0
270	23-1023	Judges; Magistrate Judges; and Magistrates	40	0	23	5	1.4	106420	28090	2014	4	12	11.5751	10.2432	0.336472	1	1	1	1	0	1	0	1	0	-0.916291	1	1	1	0	0	0	0	0	0	0	0	0	0	0	0	0	1	1	1	2	80	1	1	0
270	23-1023	Judges; Magistrate Judges; and Magistrates	40	0	23	5	1.4	116100	29020	2015	4	12	11.6622	10.2757	0.336472	1	1	1	1	0	1	0	1	0	-0.916291	1	1	1	0	0	0	0	0	0	0	0	0	0	0	0	0	1	1	1	2	80	1	1	0
270	23-1023	Judges; Magistrate Judges; and Magistrates	40	0	23	5	1.4	115460	27210	2016	4	12	11.6567	10.2113	0.336472	1	1	1	1	0	1	0	1	0	-0.916291	1	1	1	0	0	0	0	0	0	0	0	0	0	0	0	0	1	1	1	2	80	1	1	0
270	23-1023	Judges; Magistrate Judges; and Magistrates	40	0	23	5	1.4	121050	28440	2017	4	12	11.704	10.2556	0.336472	1	1	1	1	0	1	0	1	0	-0.916291	1	1	1	0	0	0	0	0	0	0	0	0	0	0	0	0	1	1	1	2	80	1	1	0
270	23-1023	Judges; Magistrate Judges; and Magistrates	40	0	23	5	1.4	121130	28520	2018	4	12	11.7046	10.2584	0.336472	1	1	1	1	0	1	0	1	0	-0.916291	1	1	1	0	0	0	0	0	0	0	0	0	0	0	0	0	1	1	1	2	80	1	1	0
270	23-1023	Judges; Magistrate Judges; and Magistrates	40	0	23	5	1.4	58665	867.5	2019	4	12	10.9796	6.76562	0.336472	1	1	1	1	0	1	0	1	0	-0.916291	1	1	1	0	0	0	0	0	0	0	0	0	0	0	0	0	1	1	1	2	80	1	1	0
271	49-3042	Mobile Heavy Equipment Mechanics; Except Engines	40	0	49	3	13.7	47830	116590	2013	2	8	10.7754	11.6664	2.6174	1	1	1	1	0	1	0	1	0	-0.916291	1	1	1	0	0	0	0	0	0	0	1	1	1	0	0	0	0	0	0	1	40	1	1	0
271	49-3042	Mobile Heavy Equipment Mechanics; Except Engines	40	0	49	3	13.7	48720	119280	2014	2	8	10.7938	11.6892	2.6174	1	1	1	1	0	1	0	1	0	-0.916291	1	1	1	0	0	0	0	0	0	0	1	1	1	0	0	0	0	0	0	1	40	1	1	0
271	49-3042	Mobile Heavy Equipment Mechanics; Except Engines	40	0	49	3	13.7	50080	121900	2015	2	8	10.8214	11.711	2.6174	1	1	1	1	0	1	0	1	0	-0.916291	1	1	1	0	0	0	0	0	0	0	1	1	1	0	0	0	0	0	0	1	40	1	1	0
271	49-3042	Mobile Heavy Equipment Mechanics; Except Engines	40	0	49	3	13.7	50810	123570	2016	2	8	10.8358	11.7246	2.6174	1	1	1	1	0	1	0	1	0	-0.916291	1	1	1	0	0	0	0	0	0	0	1	1	1	0	0	0	0	0	0	1	40	1	1	0
271	49-3042	Mobile Heavy Equipment Mechanics; Except Engines	40	0	49	3	13.7	52370	131590	2017	2	8	10.8661	11.7874	2.6174	1	1	1	1	0	1	0	1	0	-0.916291	1	1	1	0	0	0	0	0	0	0	1	1	1	0	0	0	0	0	0	1	40	1	1	0
271	49-3042	Mobile Heavy Equipment Mechanics; Except Engines	40	0	49	3	13.7	53370	140260	2018	2	8	10.885	11.8513	2.6174	1	1	1	1	0	1	0	1	0	-0.916291	1	1	1	0	0	0	0	0	0	0	1	1	1	0	0	0	0	0	0	1	40	1	1	0
271	49-3042	Mobile Heavy Equipment Mechanics; Except Engines	40	0	49	3	13.7	58665	867.5	2019	2	8	10.9796	6.76562	2.6174	1	1	1	1	0	1	0	1	0	-0.916291	1	1	1	0	0	0	0	0	0	0	1	1	1	0	0	0	0	0	0	1	40	1	1	0
272	29-2099	Health Technologists and Technicians; All Other	40	0	29	3		44960	88990	2013	4	61	10.7135	11.3963		1	1	0	0	0	0	0	0	0	-0.916291	1	1	1	0	0	0	0	0	0	0	1	1	0	0	0	0	0	0	0	3	120	1	1	0
272	29-2099	Health Technologists and Technicians; All Other	40	0	29	3		45620	96170	2014	4	61	10.7281	11.4739		1	1	0	0	0	0	0	0	0	-0.916291	1	1	1	0	0	0	0	0	0	0	1	1	0	0	0	0	0	0	0	3	120	1	1	0
272	29-2099	Health Technologists and Technicians; All Other	40	0	29	3		45730	104020	2015	4	61	10.7305	11.5523		1	1	0	0	0	0	0	0	0	-0.916291	1	1	1	0	0	0	0	0	0	0	1	1	0	0	0	0	0	0	0	3	120	1	1	0
272	29-2099	Health Technologists and Technicians; All Other	40	0	29	3		46020	122170	2016	4	61	10.7368	11.7132		1	1	0	0	0	0	0	0	0	-0.916291	1	1	1	0	0	0	0	0	0	0	1	1	0	0	0	0	0	0	0	3	120	1	1	0
272	29-2099	Health Technologists and Technicians; All Other	40	0	29	3		46690	124390	2017	4	61	10.7513	11.7312		1	1	0	0	0	0	0	0	0	-0.916291	1	1	1	0	0	0	0	0	0	0	1	1	0	0	0	0	0	0	0	3	120	1	1	0
272	29-2099	Health Technologists and Technicians; All Other	40	0	29	3		47450	125270	2018	4	61	10.7674	11.7382		1	1	0	0	0	0	0	0	0	-0.916291	1	1	1	0	0	0	0	0	0	0	1	1	0	0	0	0	0	0	0	3	120	1	1	0
272	29-2099	Health Technologists and Technicians; All Other	40	0	29	3		58665	867.5	2019	4	61	10.9796	6.76562		1	1	0	0	0	0	0	0	0	-0.916291	1	1	1	0	0	0	0	0	0	0	1	1	0	0	0	0	0	0	0	3	120	1	1	0
273	45-2041	Graders and Sorters; Agricultural Products	41	0	45	1	5	21000	38120	2013	3	7	9.95228	10.5485	1.60944	1	1	1	1	0	1	0	1	0	-0.891598	1	1	1	1	1	1	1	0	0	0	0	0	0	0	0	0	0	0	0	1	41	1	1	0
273	45-2041	Graders and Sorters; Agricultural Products	41	0	45	1	5	22320	36100	2014	3	7	10.0132	10.494	1.60944	1	1	1	1	0	1	0	1	0	-0.891598	1	1	1	1	1	1	1	0	0	0	0	0	0	0	0	0	0	0	0	1	41	1	1	0
273	45-2041	Graders and Sorters; Agricultural Products	41	0	45	1	5	23260	35290	2015	3	7	10.0545	10.4714	1.60944	1	1	1	1	0	1	0	1	0	-0.891598	1	1	1	1	1	1	1	0	0	0	0	0	0	0	0	0	0	0	0	1	41	1	1	0
273	45-2041	Graders and Sorters; Agricultural Products	41	0	45	1	5	24280	38780	2016	3	7	10.0974	10.5657	1.60944	1	1	1	1	0	1	0	1	0	-0.891598	1	1	1	1	1	1	1	0	0	0	0	0	0	0	0	0	0	0	0	1	41	1	1	0
273	45-2041	Graders and Sorters; Agricultural Products	41	0	45	1	5	24620	39810	2017	3	7	10.1113	10.5919	1.60944	1	1	1	1	0	1	0	1	0	-0.891598	1	1	1	1	1	1	1	0	0	0	0	0	0	0	0	0	0	0	0	1	41	1	1	0
273	45-2041	Graders and Sorters; Agricultural Products	41	0	45	1	5	26510	38210	2018	3	7	10.1853	10.5509	1.60944	1	1	1	1	0	1	0	1	0	-0.891598	1	1	1	1	1	1	1	0	0	0	0	0	0	0	0	0	0	0	0	1	41	1	1	0
273	45-2041	Graders and Sorters; Agricultural Products	41	0	45	1	5	58665	867.5	2019	3	7	10.9796	6.76562	1.60944	1	1	1	1	0	1	0	1	0	-0.891598	1	1	1	1	1	1	1	0	0	0	0	0	0	0	0	0	0	0	0	1	41	1	1	0
274	51-2041	Structural Metal Fabricators and Fitters	41	0	51	3	5.6	37840	77860	2013	1	9	10.5411	11.2627	1.72277	1	1	1	1	0	1	0	1	0	-0.891598	1	1	1	0	0	0	0	0	0	0	1	1	1	0	0	0	0	0	0	2	82	1	1	0
274	51-2041	Structural Metal Fabricators and Fitters	41	0	51	3	5.6	38160	78050	2014	1	9	10.5495	11.2651	1.72277	1	1	1	1	0	1	0	1	0	-0.891598	1	1	1	0	0	0	0	0	0	0	1	1	1	0	0	0	0	0	0	2	82	1	1	0
274	51-2041	Structural Metal Fabricators and Fitters	41	0	51	3	5.6	39040	79620	2015	1	9	10.5723	11.285	1.72277	1	1	1	1	0	1	0	1	0	-0.891598	1	1	1	0	0	0	0	0	0	0	1	1	1	0	0	0	0	0	0	2	82	1	1	0
274	51-2041	Structural Metal Fabricators and Fitters	41	0	51	3	5.6	40000	77270	2016	1	9	10.5966	11.2551	1.72277	1	1	1	1	0	1	0	1	0	-0.891598	1	1	1	0	0	0	0	0	0	0	1	1	1	0	0	0	0	0	0	2	82	1	1	0
274	51-2041	Structural Metal Fabricators and Fitters	41	0	51	3	5.6	40490	77600	2017	1	9	10.6088	11.2593	1.72277	1	1	1	1	0	1	0	1	0	-0.891598	1	1	1	0	0	0	0	0	0	0	1	1	1	0	0	0	0	0	0	2	82	1	1	0
274	51-2041	Structural Metal Fabricators and Fitters	41	0	51	3	5.6	41640	76090	2018	1	9	10.6368	11.2397	1.72277	1	1	1	1	0	1	0	1	0	-0.891598	1	1	1	0	0	0	0	0	0	0	1	1	1	0	0	0	0	0	0	2	82	1	1	0
274	51-2041	Structural Metal Fabricators and Fitters	41	0	51	3	5.6	58665	867.5	2019	1	9	10.9796	6.76562	1.72277	1	1	1	1	0	1	0	1	0	-0.891598	1	1	1	0	0	0	0	0	0	0	1	1	1	0	0	0	0	0	0	2	82	1	1	0
275	23-1012	Judicial Law Clerks	41	0	23	5	0.8	53890	10890	2013	4	30	10.8947	9.2956	-0.223144	1	1	1	1	0	1	0	1	0	-0.891598	1	1	1	0	0	0	0	0	0	0	0	0	0	0	0	0	1	1	1	3	123	1	1	0
275	23-1012	Judicial Law Clerks	41	0	23	5	0.8	54350	11660	2014	4	30	10.9032	9.36392	-0.223144	1	1	1	1	0	1	0	1	0	-0.891598	1	1	1	0	0	0	0	0	0	0	0	0	0	0	0	0	1	1	1	3	123	1	1	0
275	23-1012	Judicial Law Clerks	41	0	23	5	0.8	59910	12660	2015	4	30	11.0006	9.4462	-0.223144	1	1	1	1	0	1	0	1	0	-0.891598	1	1	1	0	0	0	0	0	0	0	0	0	0	0	0	0	1	1	1	3	123	1	1	0
275	23-1012	Judicial Law Clerks	41	0	23	5	0.8	59840	13410	2016	4	30	10.9994	9.50376	-0.223144	1	1	1	1	0	1	0	1	0	-0.891598	1	1	1	0	0	0	0	0	0	0	0	0	0	0	0	0	1	1	1	3	123	1	1	0
275	23-1012	Judicial Law Clerks	41	0	23	5	0.8	57920	15260	2017	4	30	10.9668	9.63299	-0.223144	1	1	1	1	0	1	0	1	0	-0.891598	1	1	1	0	0	0	0	0	0	0	0	0	0	0	0	0	1	1	1	3	123	1	1	0
275	23-1012	Judicial Law Clerks	41	0	23	5	0.8	59540	16350	2018	4	30	10.9944	9.70198	-0.223144	1	1	1	1	0	1	0	1	0	-0.891598	1	1	1	0	0	0	0	0	0	0	0	0	0	0	0	0	1	1	1	3	123	1	1	0
275	23-1012	Judicial Law Clerks	41	0	23	5	0.8	58665	867.5	2019	4	30	10.9796	6.76562	-0.223144	1	1	1	1	0	1	0	1	0	-0.891598	1	1	1	0	0	0	0	0	0	0	0	0	0	0	0	0	1	1	1	3	123	1	1	0
276	49-2094	Electrical and Electronics Repairers; Commercial and Industrial Equipment	41	0	49	3	4.3	54230	67410	2013	2	16	10.901	11.1185	1.45862	1	1	1	1	0	1	0	1	0	-0.891598	1	1	1	0	0	0	0	0	0	0	1	1	1	0	0	0	0	0	0	2	82	1	1	0
276	49-2094	Electrical and Electronics Repairers; Commercial and Industrial Equipment	41	0	49	3	4.3	55610	65900	2014	2	16	10.9261	11.0959	1.45862	1	1	1	1	0	1	0	1	0	-0.891598	1	1	1	0	0	0	0	0	0	0	1	1	1	0	0	0	0	0	0	2	82	1	1	0
276	49-2094	Electrical and Electronics Repairers; Commercial and Industrial Equipment	41	0	49	3	4.3	56670	69290	2015	2	16	10.945	11.1461	1.45862	1	1	1	1	0	1	0	1	0	-0.891598	1	1	1	0	0	0	0	0	0	0	1	1	1	0	0	0	0	0	0	2	82	1	1	0
276	49-2094	Electrical and Electronics Repairers; Commercial and Industrial Equipment	41	0	49	3	4.3	56990	67390	2016	2	16	10.9506	11.1183	1.45862	1	1	1	1	0	1	0	1	0	-0.891598	1	1	1	0	0	0	0	0	0	0	1	1	1	0	0	0	0	0	0	2	82	1	1	0
276	49-2094	Electrical and Electronics Repairers; Commercial and Industrial Equipment	41	0	49	3	4.3	58250	64380	2017	2	16	10.9725	11.0726	1.45862	1	1	1	1	0	1	0	1	0	-0.891598	1	1	1	0	0	0	0	0	0	0	1	1	1	0	0	0	0	0	0	2	82	1	1	0
276	49-2094	Electrical and Electronics Repairers; Commercial and Industrial Equipment	41	0	49	3	4.3	59210	59520	2018	2	16	10.9888	10.9941	1.45862	1	1	1	1	0	1	0	1	0	-0.891598	1	1	1	0	0	0	0	0	0	0	1	1	1	0	0	0	0	0	0	2	82	1	1	0
276	49-2094	Electrical and Electronics Repairers; Commercial and Industrial Equipment	41	0	49	3	4.3	58665	867.5	2019	2	16	10.9796	6.76562	1.45862	1	1	1	1	0	1	0	1	0	-0.891598	1	1	1	0	0	0	0	0	0	0	1	1	1	0	0	0	0	0	0	2	82	1	1	0
277	19-4093	Forest and Conservation Technicians	42	0	19	3		37720	29740	2013	4	0	10.5379	10.3002		1	1	0	0	0	0	0	0	0	-0.867501	1	1	1	0	0	0	0	0	0	0	1	1	0	0	0	0	0	0	0	1	42	1	1	0
277	19-4093	Forest and Conservation Technicians	42	0	19	3		37990	30310	2014	4	0	10.5451	10.3192		1	1	0	0	0	0	0	0	0	-0.867501	1	1	1	0	0	0	0	0	0	0	1	1	0	0	0	0	0	0	0	1	42	1	1	0
277	19-4093	Forest and Conservation Technicians	42	0	19	3		38260	29810	2015	4	0	10.5522	10.3026		1	1	0	0	0	0	0	0	0	-0.867501	1	1	1	0	0	0	0	0	0	0	1	1	0	0	0	0	0	0	0	1	42	1	1	0
277	19-4093	Forest and Conservation Technicians	42	0	19	3		38630	30090	2016	4	0	10.5618	10.3119		1	1	0	0	0	0	0	0	0	-0.867501	1	1	1	0	0	0	0	0	0	0	1	1	0	0	0	0	0	0	0	1	42	1	1	0
277	19-4093	Forest and Conservation Technicians	42	0	19	3		39180	30570	2017	4	0	10.5759	10.3278		1	1	0	0	0	0	0	0	0	-0.867501	1	1	1	0	0	0	0	0	0	0	1	1	0	0	0	0	0	0	0	1	42	1	1	0
277	19-4093	Forest and Conservation Technicians	42	0	19	3		40110	30220	2018	4	0	10.5994	10.3163		1	1	0	0	0	0	0	0	0	-0.867501	1	1	1	0	0	0	0	0	0	0	1	1	0	0	0	0	0	0	0	1	42	1	1	0
277	19-4093	Forest and Conservation Technicians	42	0	19	3		58665	867.5	2019	4	0	10.9796	6.76562		1	1	0	0	0	0	0	0	0	-0.867501	1	1	1	0	0	0	0	0	0	0	1	1	0	0	0	0	0	0	0	1	42	1	1	0
278	53-1021	First-Line Supervisors of Helpers; Laborers; and Material Movers; Hand	42	0	53	2		47880	167190	2013	4	0	10.7765	12.0269		1	1	0	0	0	0	0	0	0	-0.867501	1	1	1	0	0	0	0	1	1	0	0	0	0	0	0	0	0	0	0	1	42	1	1	0
278	53-1021	First-Line Supervisors of Helpers; Laborers; and Material Movers; Hand	42	0	53	2		48980	171720	2014	4	0	10.7992	12.0536		1	1	0	0	0	0	0	0	0	-0.867501	1	1	1	0	0	0	0	1	1	0	0	0	0	0	0	0	0	0	0	1	42	1	1	0
278	53-1021	First-Line Supervisors of Helpers; Laborers; and Material Movers; Hand	42	0	53	2		49670	176030	2015	4	0	10.8132	12.0784		1	1	0	0	0	0	0	0	0	-0.867501	1	1	1	0	0	0	0	1	1	0	0	0	0	0	0	0	0	0	0	1	42	1	1	0
278	53-1021	First-Line Supervisors of Helpers; Laborers; and Material Movers; Hand	42	0	53	2		50160	183620	2016	4	0	10.823	12.1206		1	1	0	0	0	0	0	0	0	-0.867501	1	1	1	0	0	0	0	1	1	0	0	0	0	0	0	0	0	0	0	1	42	1	1	0
278	53-1021	First-Line Supervisors of Helpers; Laborers; and Material Movers; Hand	42	0	53	2		49172.5	174640	2017	4	0	10.8031	12.0705		1	1	0	0	0	0	0	0	0	-0.867501	1	1	1	0	0	0	0	1	1	0	0	0	0	0	0	0	0	0	0	1	42	1	1	0
278	53-1021	First-Line Supervisors of Helpers; Laborers; and Material Movers; Hand	42	0	53	2		49172.5	174640	2018	4	0	10.8031	12.0705		1	1	0	0	0	0	0	0	0	-0.867501	1	1	1	0	0	0	0	1	1	0	0	0	0	0	0	0	0	0	0	1	42	1	1	0
278	53-1021	First-Line Supervisors of Helpers; Laborers; and Material Movers; Hand	42	0	53	2		58665	867.5	2019	4	0	10.9796	6.76562		1	1	0	0	0	0	0	0	0	-0.867501	1	1	1	0	0	0	0	1	1	0	0	0	0	0	0	0	0	0	0	1	42	1	1	0
279	39-3093	Locker Room; Coatroom; and Dressing Room Attendants	43	0	39	2	3.8	22420	18910	2013	6	9	10.0177	9.84745	1.335	1	1	1	1	0	1	0	1	0	-0.84397	1	1	1	0	0	0	0	1	1	1	0	0	0	0	0	0	0	0	0	2	86	1	1	0
279	39-3093	Locker Room; Coatroom; and Dressing Room Attendants	43	0	39	2	3.8	22980	17830	2014	6	9	10.0424	9.78864	1.335	1	1	1	1	0	1	0	1	0	-0.84397	1	1	1	0	0	0	0	1	1	1	0	0	0	0	0	0	0	0	0	2	86	1	1	0
279	39-3093	Locker Room; Coatroom; and Dressing Room Attendants	43	0	39	2	3.8	23990	17430	2015	6	9	10.0854	9.76595	1.335	1	1	1	1	0	1	0	1	0	-0.84397	1	1	1	0	0	0	0	1	1	1	0	0	0	0	0	0	0	0	0	2	86	1	1	0
279	39-3093	Locker Room; Coatroom; and Dressing Room Attendants	43	0	39	2	3.8	24390	18040	2016	6	9	10.1019	9.80035	1.335	1	1	1	1	0	1	0	1	0	-0.84397	1	1	1	0	0	0	0	1	1	1	0	0	0	0	0	0	0	0	0	2	86	1	1	0
279	39-3093	Locker Room; Coatroom; and Dressing Room Attendants	43	0	39	2	3.8	25670	17950	2017	6	9	10.1531	9.79535	1.335	1	1	1	1	0	1	0	1	0	-0.84397	1	1	1	0	0	0	0	1	1	1	0	0	0	0	0	0	0	0	0	2	86	1	1	0
279	39-3093	Locker Room; Coatroom; and Dressing Room Attendants	43	0	39	2	3.8	26720	17610	2018	6	9	10.1932	9.77622	1.335	1	1	1	1	0	1	0	1	0	-0.84397	1	1	1	0	0	0	0	1	1	1	0	0	0	0	0	0	0	0	0	2	86	1	1	0
279	39-3093	Locker Room; Coatroom; and Dressing Room Attendants	43	0	39	2	3.8	58665	867.5	2019	6	9	10.9796	6.76562	1.335	1	1	1	1	0	1	0	1	0	-0.84397	1	1	1	0	0	0	0	1	1	1	0	0	0	0	0	0	0	0	0	2	86	1	1	0
280	19-2099	Physical Scientists; All Other	43	1	19	5	1.5	94950	23290	2013	1	21	11.4611	10.0558	0.405465	1	1	1	0	1	0	1	1	1	-0.84397	1	1	1	0	0	0	0	0	0	0	0	0	0	0	0	0	1	1	1	2	86	1	1	1
280	19-2099	Physical Scientists; All Other	43	1	19	5	1.5	95670	23030	2014	1	21	11.4687	10.0446	0.405465	1	1	1	0	1	0	1	1	1	-0.84397	1	1	1	0	0	0	0	0	0	0	0	0	0	0	0	0	1	1	1	2	86	1	1	1
280	19-2099	Physical Scientists; All Other	43	1	19	5	1.5	98240	21130	2015	1	21	11.4952	9.95845	0.405465	1	1	1	0	1	0	1	1	1	-0.84397	1	1	1	0	0	0	0	0	0	0	0	0	0	0	0	0	1	1	1	2	86	1	1	1
280	19-2099	Physical Scientists; All Other	43	1	19	5	1.5	98460	18960	2016	1	21	11.4974	9.85009	0.405465	1	1	1	0	1	0	1	1	1	-0.84397	1	1	1	0	0	0	0	0	0	0	0	0	0	0	0	0	1	1	1	2	86	1	1	1
280	19-2099	Physical Scientists; All Other	43	1	19	5	1.5	107180	17320	2017	1	21	11.5823	9.75962	0.405465	1	1	1	0	1	0	1	1	1	-0.84397	1	1	1	0	0	0	0	0	0	0	0	0	0	0	0	0	1	1	1	2	86	1	1	1
280	19-2099	Physical Scientists; All Other	43	1	19	5	1.5	110090	17380	2018	1	21	11.6091	9.76308	0.405465	1	1	1	0	1	0	1	1	1	-0.84397	1	1	1	0	0	0	0	0	0	0	0	0	0	0	0	0	1	1	1	2	86	1	1	1
280	19-2099	Physical Scientists; All Other	43	1	19	5	1.5	58665	867.5	2019	1	21	10.9796	6.76562	0.405465	1	1	1	0	1	0	1	1	1	-0.84397	1	1	1	0	0	0	0	0	0	0	0	0	0	0	0	0	1	1	1	2	86	1	1	1
281	19-3011	Economists	43	0	19	5	1.6	101450	17230	2013	6	75	11.5273	9.75441	0.470004	1	1	1	1	0	1	0	1	0	-0.84397	1	1	1	0	0	0	0	0	0	0	0	0	0	0	0	0	1	1	1	3	129	1	1	0
281	19-3011	Economists	43	0	19	5	1.6	105290	18680	2014	6	75	11.5645	9.83521	0.470004	1	1	1	1	0	1	0	1	0	-0.84397	1	1	1	0	0	0	0	0	0	0	0	0	0	0	0	0	1	1	1	3	129	1	1	0
281	19-3011	Economists	43	0	19	5	1.6	109230	19090	2015	6	75	11.6012	9.85692	0.470004	1	1	1	1	0	1	0	1	0	-0.84397	1	1	1	0	0	0	0	0	0	0	0	0	0	0	0	0	1	1	1	3	129	1	1	0
281	19-3011	Economists	43	0	19	5	1.6	112860	19380	2016	6	75	11.6339	9.872	0.470004	1	1	1	1	0	1	0	1	0	-0.84397	1	1	1	0	0	0	0	0	0	0	0	0	0	0	0	0	1	1	1	3	129	1	1	0
281	19-3011	Economists	43	0	19	5	1.6	112650	19550	2017	6	75	11.632	9.88073	0.470004	1	1	1	1	0	1	0	1	0	-0.84397	1	1	1	0	0	0	0	0	0	0	0	0	0	0	0	0	1	1	1	3	129	1	1	0
281	19-3011	Economists	43	0	19	5	1.6	116020	18650	2018	6	75	11.6615	9.8336	0.470004	1	1	1	1	0	1	0	1	0	-0.84397	1	1	1	0	0	0	0	0	0	0	0	0	0	0	0	0	1	1	1	3	129	1	1	0
281	19-3011	Economists	43	0	19	5	1.6	58665	867.5	2019	6	75	10.9796	6.76562	0.470004	1	1	1	1	0	1	0	1	0	-0.84397	1	1	1	0	0	0	0	0	0	0	0	0	0	0	0	0	1	1	1	3	129	1	1	0
282	19-3093	Historians	44	0	19	5	0.3	60010	3200	2013	4	37	11.0023	8.07091	-1.20397	1	1	1	1	0	1	0	1	0	-0.820981	1	1	1	0	0	0	0	0	0	0	0	0	0	0	0	0	1	1	1	3	132	1	1	0
282	19-3093	Historians	44	0	19	5	0.3	61180	3220	2014	4	37	11.0216	8.07714	-1.20397	1	1	1	1	0	1	0	1	0	-0.820981	1	1	1	0	0	0	0	0	0	0	0	0	0	0	0	0	1	1	1	3	132	1	1	0
282	19-3093	Historians	44	0	19	5	0.3	61120	3010	2015	4	37	11.0206	8.0097	-1.20397	1	1	1	1	0	1	0	1	0	-0.820981	1	1	1	0	0	0	0	0	0	0	0	0	0	0	0	0	1	1	1	3	132	1	1	0
282	19-3093	Historians	44	0	19	5	0.3	60990	2950	2016	4	37	11.0185	7.98956	-1.20397	1	1	1	1	0	1	0	1	0	-0.820981	1	1	1	0	0	0	0	0	0	0	0	0	0	0	0	0	1	1	1	3	132	1	1	0
282	19-3093	Historians	44	0	19	5	0.3	64220	3060	2017	4	37	11.0701	8.02617	-1.20397	1	1	1	1	0	1	0	1	0	-0.820981	1	1	1	0	0	0	0	0	0	0	0	0	0	0	0	0	1	1	1	3	132	1	1	0
282	19-3093	Historians	44	0	19	5	0.3	66380	3040	2018	4	37	11.1032	8.01961	-1.20397	1	1	1	1	0	1	0	1	0	-0.820981	1	1	1	0	0	0	0	0	0	0	0	0	0	0	0	0	1	1	1	3	132	1	1	0
282	19-3093	Historians	44	0	19	5	0.3	58665	867.5	2019	4	37	10.9796	6.76562	-1.20397	1	1	1	1	0	1	0	1	0	-0.820981	1	1	1	0	0	0	0	0	0	0	0	0	0	0	0	0	1	1	1	3	132	1	1	0
283	51-9082	Medical Appliance Technicians	45	0	51	3	1.9	38220	13320	2013	6	9	10.5511	9.49702	0.641854	1	1	1	1	0	1	0	1	0	-0.798508	1	1	1	0	0	0	0	0	0	0	1	1	1	0	0	0	0	0	0	2	90	1	1	0
283	51-9082	Medical Appliance Technicians	45	0	51	3	1.9	39000	13290	2014	6	9	10.5713	9.49477	0.641854	1	1	1	1	0	1	0	1	0	-0.798508	1	1	1	0	0	0	0	0	0	0	1	1	1	0	0	0	0	0	0	2	90	1	1	0
283	51-9082	Medical Appliance Technicians	45	0	51	3	1.9	39020	14640	2015	6	9	10.5718	9.59151	0.641854	1	1	1	1	0	1	0	1	0	-0.798508	1	1	1	0	0	0	0	0	0	0	1	1	1	0	0	0	0	0	0	2	90	1	1	0
283	51-9082	Medical Appliance Technicians	45	0	51	3	1.9	39880	14570	2016	6	9	10.5936	9.58672	0.641854	1	1	1	1	0	1	0	1	0	-0.798508	1	1	1	0	0	0	0	0	0	0	1	1	1	0	0	0	0	0	0	2	90	1	1	0
283	51-9082	Medical Appliance Technicians	45	0	51	3	1.9	40460	13640	2017	6	9	10.6081	9.52076	0.641854	1	1	1	1	0	1	0	1	0	-0.798508	1	1	1	0	0	0	0	0	0	0	1	1	1	0	0	0	0	0	0	2	90	1	1	0
283	51-9082	Medical Appliance Technicians	45	0	51	3	1.9	42180	14670	2018	6	9	10.6497	9.59356	0.641854	1	1	1	1	0	1	0	1	0	-0.798508	1	1	1	0	0	0	0	0	0	0	1	1	1	0	0	0	0	0	0	2	90	1	1	0
283	51-9082	Medical Appliance Technicians	45	0	51	3	1.9	58665	867.5	2019	6	9	10.9796	6.76562	0.641854	1	1	1	1	0	1	0	1	0	-0.798508	1	1	1	0	0	0	0	0	0	0	1	1	1	0	0	0	0	0	0	2	90	1	1	0
284	43-4031	Court; Municipal; and License Clerks	46	0	43	2	15.6	36850	127170	2013	5	19	10.5146	11.7533	2.74727	1	1	1	1	0	1	0	1	0	-0.776529	1	1	1	0	0	0	0	1	1	1	0	0	0	0	0	0	0	0	0	2	92	1	1	0
284	43-4031	Court; Municipal; and License Clerks	46	0	43	2	15.6	37340	128490	2014	5	19	10.5278	11.7636	2.74727	1	1	1	1	0	1	0	1	0	-0.776529	1	1	1	0	0	0	0	1	1	1	0	0	0	0	0	0	0	0	0	2	92	1	1	0
284	43-4031	Court; Municipal; and License Clerks	46	0	43	2	15.6	38230	130190	2015	5	19	10.5514	11.7768	2.74727	1	1	1	1	0	1	0	1	0	-0.776529	1	1	1	0	0	0	0	1	1	1	0	0	0	0	0	0	0	0	0	2	92	1	1	0
284	43-4031	Court; Municipal; and License Clerks	46	0	43	2	15.6	39160	128620	2016	5	19	10.5754	11.7646	2.74727	1	1	1	1	0	1	0	1	0	-0.776529	1	1	1	0	0	0	0	1	1	1	0	0	0	0	0	0	0	0	0	2	92	1	1	0
284	43-4031	Court; Municipal; and License Clerks	46	0	43	2	15.6	39760	133330	2017	5	19	10.5906	11.8006	2.74727	1	1	1	1	0	1	0	1	0	-0.776529	1	1	1	0	0	0	0	1	1	1	0	0	0	0	0	0	0	0	0	2	92	1	1	0
284	43-4031	Court; Municipal; and License Clerks	46	0	43	2	15.6	41100	142350	2018	5	19	10.6238	11.866	2.74727	1	1	1	1	0	1	0	1	0	-0.776529	1	1	1	0	0	0	0	1	1	1	0	0	0	0	0	0	0	0	0	2	92	1	1	0
284	43-4031	Court; Municipal; and License Clerks	46	0	43	2	15.6	58665	867.5	2019	5	19	10.9796	6.76562	2.74727	1	1	1	1	0	1	0	1	0	-0.776529	1	1	1	0	0	0	0	1	1	1	0	0	0	0	0	0	0	0	0	2	92	1	1	0
285	13-1141	Compensation; Benefits; and Job Analysis Specialists	47	0	13	4	9	63310	81520	2013	6	96	11.0558	11.3086	2.19722	1	1	1	1	0	1	0	1	0	-0.755023	1	1	1	0	0	0	0	0	0	0	0	0	0	1	1	1	0	0	0	3	141	1	1	0
285	13-1141	Compensation; Benefits; and Job Analysis Specialists	47	0	13	4	9	64380	80970	2014	6	96	11.0726	11.3018	2.19722	1	1	1	1	0	1	0	1	0	-0.755023	1	1	1	0	0	0	0	0	0	0	0	0	0	1	1	1	0	0	0	3	141	1	1	0
285	13-1141	Compensation; Benefits; and Job Analysis Specialists	47	0	13	4	9	65100	79780	2015	6	96	11.0837	11.287	2.19722	1	1	1	1	0	1	0	1	0	-0.755023	1	1	1	0	0	0	0	0	0	0	0	0	0	1	1	1	0	0	0	3	141	1	1	0
285	13-1141	Compensation; Benefits; and Job Analysis Specialists	47	0	13	4	9	66490	79190	2016	6	96	11.1048	11.2796	2.19722	1	1	1	1	0	1	0	1	0	-0.755023	1	1	1	0	0	0	0	0	0	0	0	0	0	1	1	1	0	0	0	3	141	1	1	0
285	13-1141	Compensation; Benefits; and Job Analysis Specialists	47	0	13	4	9	67160	80530	2017	6	96	11.1148	11.2964	2.19722	1	1	1	1	0	1	0	1	0	-0.755023	1	1	1	0	0	0	0	0	0	0	0	0	0	1	1	1	0	0	0	3	141	1	1	0
285	13-1141	Compensation; Benefits; and Job Analysis Specialists	47	0	13	4	9	67910	83550	2018	6	96	11.1259	11.3332	2.19722	1	1	1	1	0	1	0	1	0	-0.755023	1	1	1	0	0	0	0	0	0	0	0	0	0	1	1	1	0	0	0	3	141	1	1	0
285	13-1141	Compensation; Benefits; and Job Analysis Specialists	47	0	13	4	9	58665	867.5	2019	6	96	10.9796	6.76562	2.19722	1	1	1	1	0	1	0	1	0	-0.755023	1	1	1	0	0	0	0	0	0	0	0	0	0	1	1	1	0	0	0	3	141	1	1	0
286	31-1013	Psychiatric Aides	47	0	31	2		26990	75340	2013	4	0	10.2032	11.2298		1	1	0	0	0	0	0	0	0	-0.755023	1	1	1	0	0	0	0	1	1	0	0	0	0	0	0	0	0	0	0	1	47	1	1	0
286	31-1013	Psychiatric Aides	47	0	31	2		28430	72860	2014	4	0	10.2552	11.1963		1	1	0	0	0	0	0	0	0	-0.755023	1	1	1	0	0	0	0	1	1	0	0	0	0	0	0	0	0	0	0	1	47	1	1	0
286	31-1013	Psychiatric Aides	47	0	31	2		28170	69550	2015	4	0	10.246	11.1498		1	1	0	0	0	0	0	0	0	-0.755023	1	1	1	0	0	0	0	1	1	0	0	0	0	0	0	0	0	0	0	1	47	1	1	0
286	31-1013	Psychiatric Aides	47	0	31	2		28770	67410	2016	4	0	10.2671	11.1185		1	1	0	0	0	0	0	0	0	-0.755023	1	1	1	0	0	0	0	1	1	0	0	0	0	0	0	0	0	0	0	1	47	1	1	0
[truncated: 2,908 more rows]
[truncated: 7 more columns]
